# Supplementary material for: Tandem C–H oxidation/cyclization/rearrangement and its application to asymmetric syntheses of (−)-brussonol and (−)-przewalskine E
Source: Nat Commun. 2015 Jun 17;6:7332. doi: 10.1038/ncomms8332 (PMC4557391; doi:10.1038/ncomms8332)
Supplement: Supplementary Data 1 — Single crystal X-ray diffraction of 1e [file ncomms8332-s2.cif]

data_jiaozhw0604
_audit_creation_date              2013-06-14
_audit_creation_method
;
  Olex2 1.2
  (compiled Apr 23 2013 17:54:37, GUI svn.r4466)
;
_publ_contact_author_address      ?
_publ_contact_author_email        ?
_publ_contact_author_name         ''
_publ_contact_author_phone        ?
_chemical_name_common             ?
_chemical_name_systematic
;
 ?
;
_chemical_formula_moiety          'C24 H32 O2 Si'
_chemical_formula_sum             'C24 H32 O2 Si'
_chemical_formula_weight          380.58
_chemical_absolute_configuration  ?
_chemical_melting_point           ?
loop_
  _atom_type_symbol
  _atom_type_description
  _atom_type_scat_dispersion_real
  _atom_type_scat_dispersion_imag
  _atom_type_scat_source
 'C' 'C' 0.0033 0.0016 'International Tables Vol C Tables 4.2.6.8 and 6.1.1.4'
 'H' 'H' 0.0000 0.0000 'International Tables Vol C Tables 4.2.6.8 and 6.1.1.4'
 'O' 'O' 0.0106 0.0060 'International Tables Vol C Tables 4.2.6.8 and 6.1.1.4'
 'Si' 'Si' 0.0817 0.0704 'International Tables Vol C Tables 4.2.6.8 and 6.1.1.4'

_space_group_crystal_system       'orthorhombic'
_space_group_IT_number            19
_space_group_name_H-M_alt         'P 21 21 21'
_space_group_name_Hall            'P 2ac 2ab'
loop_
  _space_group_symop_operation_xyz
 'x, y, z'
 '-x+1/2, -y, z+1/2'
 'x+1/2, -y+1/2, -z'
 '-x, y+1/2, -z+1/2'

_cell_length_a                    7.6184(3)
_cell_length_b                    16.5442(8)
_cell_length_c                    18.1572(8)
_cell_angle_alpha                 90
_cell_angle_beta                  90
_cell_angle_gamma                 90
_cell_volume                      2288.54(17)
_cell_formula_units_Z             4
_cell_measurement_reflns_used     2437
_cell_measurement_temperature     294.90(15)
_cell_measurement_theta_max       25.7890
_cell_measurement_theta_min       3.8040
_exptl_absorpt_coefficient_mu     0.117
_exptl_absorpt_correction_T_max   1.00000
_exptl_absorpt_correction_T_min   0.90522
_exptl_absorpt_correction_type    multi-scan
_exptl_absorpt_process_details
;
CrysAlisPro, Agilent Technologies,
Version 1.171.36.28 (release 01-02-2013 CrysAlis171 .NET)
(compiled Feb  1 2013,16:14:44)
Empirical absorption correction using spherical harmonics,
 implemented in SCALE3 ABSPACK scaling algorithm.
;
_exptl_crystal_colour             'clear light colourless'
_exptl_crystal_density_diffrn     1.105
_exptl_crystal_density_meas       ?
_exptl_crystal_density_method     ?
_exptl_crystal_description        block
_exptl_crystal_F_000              824
_exptl_crystal_size_max           0.51
_exptl_crystal_size_mid           0.4
_exptl_crystal_size_min           0.35
_exptl_special_details
;
 ?
;
_exptl_transmission_factor_max    ?
_exptl_transmission_factor_min    ?
_diffrn_reflns_av_R_equivalents   0.0307
_diffrn_reflns_av_unetI/netI      0.0430
_diffrn_reflns_Laue_measured_fraction_full 0.997
_diffrn_reflns_Laue_measured_fraction_max 0.911
_diffrn_reflns_limit_h_max        4
_diffrn_reflns_limit_h_min        -10
_diffrn_reflns_limit_k_max        22
_diffrn_reflns_limit_k_min        -19
_diffrn_reflns_limit_l_max        24
_diffrn_reflns_limit_l_min        -20
_diffrn_reflns_number             8377
_diffrn_reflns_point_group_measured_fraction_full 0.860
_diffrn_reflns_point_group_measured_fraction_max 0.756
_diffrn_reflns_theta_full         25.242
_diffrn_reflns_theta_max          28.532
_diffrn_reflns_theta_min          2.900
_diffrn_ambient_temperature       294.90(15)
_diffrn_detector_area_resol_mean  16.0733
_diffrn_measured_fraction_theta_full 0.9967
_diffrn_measured_fraction_theta_max 0.7564
_diffrn_measurement_details
;
#__ type_ start__ end____ width___ exp.time_
  1 omega  -42.00   -9.00   1.0000    8.0000
omega____ theta____ kappa____ phi______ frames
    -      -19.3700   19.0000   90.0000 33

#__ type_ start__ end____ width___ exp.time_
  2 omega  -83.00  -48.00   1.0000    8.0000
omega____ theta____ kappa____ phi______ frames
    -      -19.3700  -77.0000   90.0000 35

#__ type_ start__ end____ width___ exp.time_
  3 omega -101.00  -57.00   1.0000    8.0000
omega____ theta____ kappa____ phi______ frames
    -      -19.3700  178.0000  120.0000 44

#__ type_ start__ end____ width___ exp.time_
  4 omega   34.00  106.00   1.0000    8.0000
omega____ theta____ kappa____ phi______ frames
    -       22.8075 -178.0000   30.0000 72

#__ type_ start__ end____ width___ exp.time_
  5 omega  -22.00    3.00   1.0000    8.0000
omega____ theta____ kappa____ phi______ frames
    -       22.8075  -57.0000 -120.0000 25
;
_diffrn_measurement_device_type   'SuperNova, Dual, Cu at zero, Eos'
_diffrn_measurement_method        '\w scans'
_diffrn_orient_matrix_UB_11       -0.0081150000
_diffrn_orient_matrix_UB_12       -0.0311321000
_diffrn_orient_matrix_UB_13       0.0266499000
_diffrn_orient_matrix_UB_21       0.0922869000
_diffrn_orient_matrix_UB_22       0.0000738000
_diffrn_orient_matrix_UB_23       0.0050511000
_diffrn_orient_matrix_UB_31       -0.0088381000
_diffrn_orient_matrix_UB_32       0.0295075000
_diffrn_orient_matrix_UB_33       0.0281089000
_diffrn_radiation_monochromator   mirror
_diffrn_radiation_type            'Mo K\a'
_diffrn_radiation_wavelength      0.7107
_diffrn_source                    'SuperNova (Mo) X-ray Source'
_reflns_Friedel_coverage          0.465
_reflns_Friedel_fraction_full     0.675
_reflns_Friedel_fraction_max      0.554
_reflns_number_gt                 3472
_reflns_number_total              4403
_reflns_odcompleteness_completeness 99.67
_reflns_odcompleteness_iscentric  1
_reflns_odcompleteness_theta      26.32
_reflns_special_details
;
 Reflections were merged by SHELXL according to the crystal
 class for the calculation of statistics and refinement.
 
 _reflns_Friedel_fraction is defined as the number of unique
 Friedel pairs measured divided by the number that would be
 possible theoretically, ignoring centric projections and
 systematic absences.
;
_reflns_threshold_expression      'I > 2\s(I)'
_computing_cell_refinement
;
CrysAlisPro, Agilent Technologies,
Version 1.171.36.28 (release 01-02-2013 CrysAlis171 .NET)
(compiled Feb  1 2013,16:14:44)
;
_computing_data_collection
;
CrysAlisPro, Agilent Technologies,
Version 1.171.36.28 (release 01-02-2013 CrysAlis171 .NET)
(compiled Feb  1 2013,16:14:44)
;
_computing_data_reduction
;
CrysAlisPro, Agilent Technologies,
Version 1.171.36.28 (release 01-02-2013 CrysAlis171 .NET)
(compiled Feb  1 2013,16:14:44)
;
_computing_molecular_graphics
;
O. V. Dolomanov, L. J. Bourhis, R. J. Gildea, J. A. K. Howard and H. Puschmann,
OLEX2: a complete structure solution, refinement and analysis program.
J. Appl. Cryst. (2009). 42, 339-341.
;
_computing_publication_material
;
O. V. Dolomanov, L. J. Bourhis, R. J. Gildea, J. A. K. Howard and H. Puschmann,
OLEX2: a complete structure solution, refinement and analysis program.
J. Appl. Cryst. (2009). 42, 339-341.
;
_computing_structure_refinement
;
SHELXL, G.M. Sheldrick, Acta Cryst.
(2008). A64, 112-122
;
_computing_structure_solution
'SUPERFLIP, J. Appl. Cryst. (2007) 40, 786-790'
_refine_diff_density_max          0.201
_refine_diff_density_min          -0.252
_refine_diff_density_rms          0.063
_refine_ls_abs_structure_details
;
 Flack x determined using 973 quotients [(I+)-(I-)]/[(I+)+(I-)]
 (Parsons and Flack (2004), Acta Cryst. A60, s61).
;
_refine_ls_abs_structure_Flack    0.05(9)
_refine_ls_extinction_coef        .
_refine_ls_extinction_method      none
_refine_ls_goodness_of_fit_ref    1.054
_refine_ls_hydrogen_treatment     constr
_refine_ls_matrix_type            full
_refine_ls_number_parameters      249
_refine_ls_number_reflns          4403
_refine_ls_number_restraints      0
_refine_ls_R_factor_all           0.0656
_refine_ls_R_factor_gt            0.0489
_refine_ls_restrained_S_all       1.054
_refine_ls_shift/su_max           0.000
_refine_ls_shift/su_mean          0.000
_refine_ls_structure_factor_coef  Fsqd
_refine_ls_weighting_details
;
 w=1/[\s^2^(Fo^2^)+(0.0540P)^2^+0.1160P]
 where P=(Fo^2^+2Fc^2^)/3
;
_refine_ls_weighting_scheme       calc
_refine_ls_wR_factor_gt           0.1076
_refine_ls_wR_factor_ref          0.1184
_refine_special_details
;
 ?
;
_olex2_refinement_description
;
1. Fixed Uiso
 At 1.2 times of:
  All C(H) groups, All C(H,H) groups
 At 1.5 times of:
  All C(H,H,H) groups
2.a Ternary CH refined with riding coordinates:
 C1(H1)
2.b Secondary CH2 refined with riding coordinates:
 C9(H9A,H9B), C2(H2A,H2B)
2.c Aromatic/amide H refined with riding coordinates:
 C4(H4), C11(H11), C18(H18), C15(H15), C14(H14), C7(H7), C6(H6), C5(H5),
 C17(H17), C16(H16)
2.d X=CH2 refined with riding coordinates:
 C12(H12A,H12B)
2.e Idealised Me refined as rotating group:
 C19(H19A,H19B,H19C), C24(H24A,H24B,H24C), C20(H20A,H20B,H20C), C21(H21A,H21B,
 H21C), C22(H22A,H22B,H22C)
;
_atom_sites_solution_hydrogens    geom
_atom_sites_solution_primary      iterative
_atom_sites_solution_secondary    ?
loop_
  _atom_site_label
  _atom_site_type_symbol
  _atom_site_fract_x
  _atom_site_fract_y
  _atom_site_fract_z
  _atom_site_U_iso_or_equiv
  _atom_site_adp_type
  _atom_site_occupancy
  _atom_site_site_symmetry_order
  _atom_site_calc_flag
  _atom_site_refinement_flags_posn
  _atom_site_refinement_flags_adp
  _atom_site_refinement_flags_occupancy
  _atom_site_disorder_assembly
  _atom_site_disorder_group
 Si1 Si -1.22065(11) -0.58240(5) -0.62515(4) 0.0534(2) Uani 1 1 d . . . . .
 O1 O -1.0992(2) -0.55747(11) -0.69625(11) 0.0496(5) Uani 1 1 d . . . . .
 O2 O -1.1635(2) -0.39281(12) -0.66343(11) 0.0525(5) Uani 1 1 d . . . . .
 C3 C -0.8242(3) -0.33891(17) -0.63886(17) 0.0471(7) Uani 1 1 d . . . . .
 C1 C -1.0363(3) -0.41515(18) -0.71716(16) 0.0456(6) Uani 1 1 d . . . . .
 H1 H -1.0357 -0.3740 -0.7560 0.055 Uiso 1 1 calc R U . . .
 C10 C -1.0925(3) -0.49620(17) -0.75144(17) 0.0455(6) Uani 1 1 d . . . . .
 C13 C -0.9513(3) -0.52148(18) -0.80696(16) 0.0454(6) Uani 1 1 d . . . . .
 C8 C -0.9621(3) -0.28748(17) -0.62277(17) 0.0471(6) Uani 1 1 d . . . . .
 C9 C -1.1465(4) -0.31020(19) -0.6438(2) 0.0579(8) Uani 1 1 d . . . . .
 H9A H -1.2241 -0.2988 -0.6027 0.069 Uiso 1 1 calc R U . . .
 H9B H -1.1835 -0.2770 -0.6850 0.069 Uiso 1 1 calc R U . . .
 C4 C -0.6543(4) -0.31633(19) -0.61829(19) 0.0543(7) Uani 1 1 d . . . . .
 H4 H -0.5604 -0.3502 -0.6292 0.065 Uiso 1 1 calc R U . . .
 C11 C -1.2680(4) -0.4918(2) -0.79024(17) 0.0544(7) Uani 1 1 d . . . . .
 H11 H -1.3161 -0.5411 -0.8041 0.065 Uiso 1 1 calc R U . . .
 C2 C -0.8558(3) -0.41660(19) -0.68109(18) 0.0524(7) Uani 1 1 d . . . . .
 H2A H -0.8481 -0.4623 -0.6477 0.063 Uiso 1 1 calc R U . . .
 H2B H -0.7662 -0.4230 -0.7186 0.063 Uiso 1 1 calc R U . . .
 C23 C -1.2229(6) -0.6961(2) -0.62733(19) 0.0791(11) Uani 1 1 d . . . . .
 C18 C -0.8229(3) -0.57794(19) -0.78896(16) 0.0500(7) Uani 1 1 d . . . . .
 H18 H -0.8252 -0.6024 -0.7429 0.060 Uiso 1 1 calc R U . . .
 C15 C -0.8121(4) -0.5076(2) -0.9255(2) 0.0724(10) Uani 1 1 d . . . . .
 H15 H -0.8088 -0.4837 -0.9719 0.087 Uiso 1 1 calc R U . . .
 C14 C -0.9440(4) -0.4866(2) -0.8766(2) 0.0625(8) Uani 1 1 d . . . . .
 H14 H -1.0283 -0.4488 -0.8905 0.075 Uiso 1 1 calc R U . . .
 C7 C -0.9293(4) -0.2143(2) -0.58734(17) 0.0560(8) Uani 1 1 d . . . . .
 H7 H -1.0219 -0.1795 -0.5769 0.067 Uiso 1 1 calc R U . . .
 C6 C -0.7611(4) -0.1932(2) -0.56773(17) 0.0597(8) Uani 1 1 d . . . . .
 H6 H -0.7402 -0.1439 -0.5446 0.072 Uiso 1 1 calc R U . . .
 C5 C -0.6242(4) -0.2446(2) -0.58213(18) 0.0588(8) Uani 1 1 d . . . . .
 H5 H -0.5111 -0.2310 -0.5674 0.071 Uiso 1 1 calc R U . . .
 C12 C -1.3607(4) -0.4283(2) -0.8068(2) 0.0755(10) Uani 1 1 d . . . . .
 H12A H -1.3201 -0.3771 -0.7945 0.091 Uiso 1 1 calc R U . . .
 H12B H -1.4675 -0.4342 -0.8310 0.091 Uiso 1 1 calc R U . . .
 C17 C -0.6924(4) -0.5982(2) -0.83811(18) 0.0572(8) Uani 1 1 d . . . . .
 H17 H -0.6077 -0.6360 -0.8249 0.069 Uiso 1 1 calc R U . . .
 C16 C -0.6867(4) -0.5628(2) -0.9067(2) 0.0670(9) Uani 1 1 d . . . . .
 H16 H -0.5985 -0.5764 -0.9399 0.080 Uiso 1 1 calc R U . . .
 C19 C -1.1129(7) -0.5455(3) -0.5398(2) 0.1035(15) Uani 1 1 d . . . . .
 H19A H -0.9909 -0.5600 -0.5406 0.155 Uiso 1 1 calc R U . . .
 H19B H -1.1683 -0.5696 -0.4977 0.155 Uiso 1 1 calc R U . . .
 H19C H -1.1239 -0.4878 -0.5370 0.155 Uiso 1 1 calc R U . . .
 C24 C -1.0335(8) -0.7283(3) -0.6290(3) 0.1221(19) Uani 1 1 d . . . . .
 H24A H -0.9794 -0.7138 -0.6749 0.183 Uiso 1 1 calc R U . . .
 H24B H -1.0347 -0.7861 -0.6241 0.183 Uiso 1 1 calc R U . . .
 H24C H -0.9680 -0.7051 -0.5891 0.183 Uiso 1 1 calc R U . . .
 C20 C -1.4491(4) -0.5436(3) -0.6291(3) 0.0932(13) Uani 1 1 d . . . . .
 H20A H -1.4492 -0.4866 -0.6190 0.140 Uiso 1 1 calc R U . . .
 H20B H -1.5195 -0.5710 -0.5931 0.140 Uiso 1 1 calc R U . . .
 H20C H -1.4967 -0.5530 -0.6773 0.140 Uiso 1 1 calc R U . . .
 C21 C -1.3173(9) -0.7252(3) -0.6961(3) 0.133(2) Uani 1 1 d . . . . .
 H21A H -1.4385 -0.7095 -0.6937 0.200 Uiso 1 1 calc R U . . .
 H21B H -1.3092 -0.7830 -0.6992 0.200 Uiso 1 1 calc R U . . .
 H21C H -1.2639 -0.7014 -0.7388 0.200 Uiso 1 1 calc R U . . .
 C22 C -1.3116(9) -0.7289(3) -0.5579(3) 0.138(2) Uani 1 1 d . . . . .
 H22A H -1.2555 -0.7066 -0.5151 0.207 Uiso 1 1 calc R U . . .
 H22B H -1.3016 -0.7868 -0.5569 0.207 Uiso 1 1 calc R U . . .
 H22C H -1.4333 -0.7140 -0.5580 0.207 Uiso 1 1 calc R U . . .

loop_
  _atom_site_aniso_label
  _atom_site_aniso_U_11
  _atom_site_aniso_U_22
  _atom_site_aniso_U_33
  _atom_site_aniso_U_23
  _atom_site_aniso_U_13
  _atom_site_aniso_U_12
 Si1 0.0559(4) 0.0569(5) 0.0473(4) -0.0048(4) 0.0017(4) 0.0003(4)
 O1 0.0472(9) 0.0441(10) 0.0576(11) 0.0029(10) 0.0034(10) 0.0009(9)
 O2 0.0363(9) 0.0507(11) 0.0704(12) -0.0102(11) 0.0026(9) -0.0009(8)
 C3 0.0409(12) 0.0443(15) 0.0560(16) 0.0012(14) -0.0021(13) -0.0004(12)
 C1 0.0384(12) 0.0408(14) 0.0575(15) -0.0016(15) -0.0013(13) 0.0031(12)
 C10 0.0414(13) 0.0395(14) 0.0555(15) 0.0015(14) -0.0043(13) 0.0000(12)
 C13 0.0417(13) 0.0414(14) 0.0531(15) -0.0019(14) -0.0033(13) -0.0042(12)
 C8 0.0441(13) 0.0466(15) 0.0505(14) -0.0004(15) -0.0016(14) 0.0001(12)
 C9 0.0419(13) 0.0544(18) 0.077(2) -0.0172(17) -0.0022(15) 0.0077(13)
 C4 0.0427(13) 0.0517(16) 0.0685(19) 0.0016(17) -0.0037(15) -0.0021(13)
 C11 0.0442(13) 0.0551(17) 0.0639(17) -0.0015(16) -0.0054(15) -0.0056(14)
 C2 0.0377(12) 0.0482(15) 0.0712(17) -0.0076(17) -0.0033(14) 0.0015(13)
 C23 0.116(3) 0.060(2) 0.0613(18) 0.0117(19) 0.019(3) -0.004(2)
 C18 0.0469(14) 0.0479(15) 0.0551(15) -0.0022(15) -0.0030(13) -0.0047(14)
 C15 0.075(2) 0.081(2) 0.0611(19) 0.0146(19) 0.0125(18) -0.005(2)
 C14 0.0619(18) 0.0586(19) 0.0669(19) 0.0116(19) 0.0005(19) 0.0023(16)
 C7 0.0583(17) 0.0518(18) 0.0580(17) -0.0080(16) -0.0017(16) 0.0062(15)
 C6 0.0656(18) 0.0524(17) 0.0611(17) -0.0066(16) -0.0040(18) -0.0080(17)
 C5 0.0519(15) 0.0596(19) 0.0648(19) -0.0014(18) -0.0093(16) -0.0117(15)
 C12 0.0581(17) 0.074(2) 0.094(3) 0.002(2) -0.0279(19) 0.0062(19)
 C17 0.0431(14) 0.0533(18) 0.075(2) -0.0047(17) 0.0027(15) -0.0031(14)
 C16 0.0580(18) 0.069(2) 0.074(2) -0.0038(19) 0.0201(18) -0.0063(18)
 C19 0.123(3) 0.128(4) 0.059(2) -0.026(3) -0.012(2) -0.013(3)
 C24 0.166(5) 0.078(3) 0.122(4) 0.028(3) 0.034(4) 0.052(3)
 C20 0.062(2) 0.110(3) 0.108(3) 0.015(3) 0.024(3) 0.010(2)
 C21 0.213(6) 0.085(3) 0.102(3) -0.024(3) 0.004(4) -0.061(4)
 C22 0.207(7) 0.098(3) 0.108(3) 0.033(3) 0.070(4) -0.013(4)

_geom_special_details
;
 All esds (except the esd in the dihedral angle between two l.s. planes)
 are estimated using the full covariance matrix.  The cell esds are taken
 into account individually in the estimation of esds in distances, angles
 and torsion angles; correlations between esds in cell parameters are only
 used when they are defined by crystal symmetry.  An approximate (isotropic)
 treatment of cell esds is used for estimating esds involving l.s. planes.
;
loop_
  _geom_bond_atom_site_label_1
  _geom_bond_atom_site_label_2
  _geom_bond_distance
  _geom_bond_site_symmetry_2
  _geom_bond_publ_flag
 Si1 O1 1.641(2) . ?
 Si1 C23 1.882(4) . ?
 Si1 C19 1.856(4) . ?
 Si1 C20 1.857(4) . ?
 O1 C10 1.426(3) . ?
 O2 C1 1.424(3) . ?
 O2 C9 1.418(4) . ?
 C3 C8 1.383(4) . ?
 C3 C4 1.398(4) . ?
 C3 C2 1.516(4) . ?
 C1 H1 0.9800 . ?
 C1 C10 1.539(4) . ?
 C1 C2 1.523(3) . ?
 C10 C13 1.532(4) . ?
 C10 C11 1.513(4) . ?
 C13 C18 1.392(4) . ?
 C13 C14 1.392(4) . ?
 C8 C9 1.504(4) . ?
 C8 C7 1.393(4) . ?
 C9 H9A 0.9700 . ?
 C9 H9B 0.9700 . ?
 C4 H4 0.9300 . ?
 C4 C5 1.376(4) . ?
 C11 H11 0.9300 . ?
 C11 C12 1.300(5) . ?
 C2 H2A 0.9700 . ?
 C2 H2B 0.9700 . ?
 C23 C24 1.538(6) . ?
 C23 C21 1.519(6) . ?
 C23 C22 1.531(5) . ?
 C18 H18 0.9300 . ?
 C18 C17 1.378(4) . ?
 C15 H15 0.9300 . ?
 C15 C14 1.385(4) . ?
 C15 C16 1.365(5) . ?
 C14 H14 0.9300 . ?
 C7 H7 0.9300 . ?
 C7 C6 1.375(4) . ?
 C6 H6 0.9300 . ?
 C6 C5 1.371(5) . ?
 C5 H5 0.9300 . ?
 C12 H12A 0.9300 . ?
 C12 H12B 0.9300 . ?
 C17 H17 0.9300 . ?
 C17 C16 1.378(5) . ?
 C16 H16 0.9300 . ?
 C19 H19A 0.9600 . ?
 C19 H19B 0.9600 . ?
 C19 H19C 0.9600 . ?
 C24 H24A 0.9600 . ?
 C24 H24B 0.9600 . ?
 C24 H24C 0.9600 . ?
 C20 H20A 0.9600 . ?
 C20 H20B 0.9600 . ?
 C20 H20C 0.9600 . ?
 C21 H21A 0.9600 . ?
 C21 H21B 0.9600 . ?
 C21 H21C 0.9600 . ?
 C22 H22A 0.9600 . ?
 C22 H22B 0.9600 . ?
 C22 H22C 0.9600 . ?

loop_
  _geom_angle_atom_site_label_1
  _geom_angle_atom_site_label_2
  _geom_angle_atom_site_label_3
  _geom_angle
  _geom_angle_site_symmetry_1
  _geom_angle_site_symmetry_3
  _geom_angle_publ_flag
 O1 Si1 C23 103.88(14) . . ?
 O1 Si1 C19 108.94(17) . . ?
 O1 Si1 C20 114.27(16) . . ?
 C19 Si1 C23 110.5(2) . . ?
 C19 Si1 C20 109.4(2) . . ?
 C20 Si1 C23 109.7(2) . . ?
 C10 O1 Si1 138.74(18) . . ?
 C9 O2 C1 111.1(2) . . ?
 C8 C3 C4 118.9(3) . . ?
 C8 C3 C2 120.5(2) . . ?
 C4 C3 C2 120.6(2) . . ?
 O2 C1 H1 108.4 . . ?
 O2 C1 C10 108.3(2) . . ?
 O2 C1 C2 108.9(2) . . ?
 C10 C1 H1 108.4 . . ?
 C2 C1 H1 108.4 . . ?
 C2 C1 C10 114.3(2) . . ?
 O1 C10 C1 110.2(2) . . ?
 O1 C10 C13 107.1(2) . . ?
 O1 C10 C11 109.3(2) . . ?
 C13 C10 C1 108.0(2) . . ?
 C11 C10 C1 113.1(2) . . ?
 C11 C10 C13 109.1(2) . . ?
 C18 C13 C10 121.5(3) . . ?
 C18 C13 C14 117.6(3) . . ?
 C14 C13 C10 120.9(3) . . ?
 C3 C8 C9 120.2(2) . . ?
 C3 C8 C7 119.7(2) . . ?
 C7 C8 C9 120.1(3) . . ?
 O2 C9 C8 113.0(2) . . ?
 O2 C9 H9A 109.0 . . ?
 O2 C9 H9B 109.0 . . ?
 C8 C9 H9A 109.0 . . ?
 C8 C9 H9B 109.0 . . ?
 H9A C9 H9B 107.8 . . ?
 C3 C4 H4 119.6 . . ?
 C5 C4 C3 120.8(3) . . ?
 C5 C4 H4 119.6 . . ?
 C10 C11 H11 115.6 . . ?
 C12 C11 C10 128.8(3) . . ?
 C12 C11 H11 115.6 . . ?
 C3 C2 C1 110.3(2) . . ?
 C3 C2 H2A 109.6 . . ?
 C3 C2 H2B 109.6 . . ?
 C1 C2 H2A 109.6 . . ?
 C1 C2 H2B 109.6 . . ?
 H2A C2 H2B 108.1 . . ?
 C24 C23 Si1 109.7(3) . . ?
 C21 C23 Si1 109.7(3) . . ?
 C21 C23 C24 108.6(4) . . ?
 C21 C23 C22 110.9(4) . . ?
 C22 C23 Si1 109.9(3) . . ?
 C22 C23 C24 107.9(4) . . ?
 C13 C18 H18 119.4 . . ?
 C17 C18 C13 121.3(3) . . ?
 C17 C18 H18 119.4 . . ?
 C14 C15 H15 119.5 . . ?
 C16 C15 H15 119.5 . . ?
 C16 C15 C14 121.0(3) . . ?
 C13 C14 H14 119.8 . . ?
 C15 C14 C13 120.5(3) . . ?
 C15 C14 H14 119.8 . . ?
 C8 C7 H7 119.7 . . ?
 C6 C7 C8 120.5(3) . . ?
 C6 C7 H7 119.7 . . ?
 C7 C6 H6 119.9 . . ?
 C5 C6 C7 120.1(3) . . ?
 C5 C6 H6 119.9 . . ?
 C4 C5 H5 120.0 . . ?
 C6 C5 C4 120.0(3) . . ?
 C6 C5 H5 120.0 . . ?
 C11 C12 H12A 120.0 . . ?
 C11 C12 H12B 120.0 . . ?
 H12A C12 H12B 120.0 . . ?
 C18 C17 H17 119.8 . . ?
 C18 C17 C16 120.3(3) . . ?
 C16 C17 H17 119.8 . . ?
 C15 C16 C17 119.3(3) . . ?
 C15 C16 H16 120.4 . . ?
 C17 C16 H16 120.4 . . ?
 Si1 C19 H19A 109.5 . . ?
 Si1 C19 H19B 109.5 . . ?
 Si1 C19 H19C 109.5 . . ?
 H19A C19 H19B 109.5 . . ?
 H19A C19 H19C 109.5 . . ?
 H19B C19 H19C 109.5 . . ?
 C23 C24 H24A 109.5 . . ?
 C23 C24 H24B 109.5 . . ?
 C23 C24 H24C 109.5 . . ?
 H24A C24 H24B 109.5 . . ?
 H24A C24 H24C 109.5 . . ?
 H24B C24 H24C 109.5 . . ?
 Si1 C20 H20A 109.5 . . ?
 Si1 C20 H20B 109.5 . . ?
 Si1 C20 H20C 109.5 . . ?
 H20A C20 H20B 109.5 . . ?
 H20A C20 H20C 109.5 . . ?
 H20B C20 H20C 109.5 . . ?
 C23 C21 H21A 109.5 . . ?
 C23 C21 H21B 109.5 . . ?
 C23 C21 H21C 109.5 . . ?
 H21A C21 H21B 109.5 . . ?
 H21A C21 H21C 109.5 . . ?
 H21B C21 H21C 109.5 . . ?
 C23 C22 H22A 109.5 . . ?
 C23 C22 H22B 109.5 . . ?
 C23 C22 H22C 109.5 . . ?
 H22A C22 H22B 109.5 . . ?
 H22A C22 H22C 109.5 . . ?
 H22B C22 H22C 109.5 . . ?

loop_
  _geom_torsion_atom_site_label_1
  _geom_torsion_atom_site_label_2
  _geom_torsion_atom_site_label_3
  _geom_torsion_atom_site_label_4
  _geom_torsion
  _geom_torsion_site_symmetry_1
  _geom_torsion_site_symmetry_2
  _geom_torsion_site_symmetry_3
  _geom_torsion_site_symmetry_4
  _geom_torsion_publ_flag
 Si1 O1 C10 C1 71.0(3) . . . . ?
 Si1 O1 C10 C13 -171.8(2) . . . . ?
 Si1 O1 C10 C11 -53.8(4) . . . . ?
 O1 Si1 C23 C24 53.9(3) . . . . ?
 O1 Si1 C23 C21 -65.4(3) . . . . ?
 O1 Si1 C23 C22 172.5(3) . . . . ?
 O1 C10 C13 C18 -19.2(3) . . . . ?
 O1 C10 C13 C14 162.9(3) . . . . ?
 O1 C10 C11 C12 133.9(4) . . . . ?
 O2 C1 C10 O1 -61.2(3) . . . . ?
 O2 C1 C10 C13 -177.8(2) . . . . ?
 O2 C1 C10 C11 61.4(3) . . . . ?
 O2 C1 C2 C3 -49.9(3) . . . . ?
 C3 C8 C9 O2 14.0(4) . . . . ?
 C3 C8 C7 C6 -0.5(5) . . . . ?
 C3 C4 C5 C6 -1.9(5) . . . . ?
 C1 O2 C9 C8 -51.2(3) . . . . ?
 C1 C10 C13 C18 99.4(3) . . . . ?
 C1 C10 C13 C14 -78.4(3) . . . . ?
 C1 C10 C11 C12 10.8(5) . . . . ?
 C10 C1 C2 C3 -171.2(2) . . . . ?
 C10 C13 C18 C17 -177.5(3) . . . . ?
 C10 C13 C14 C15 177.6(3) . . . . ?
 C13 C10 C11 C12 -109.4(4) . . . . ?
 C13 C18 C17 C16 -0.1(4) . . . . ?
 C8 C3 C4 C5 0.5(5) . . . . ?
 C8 C3 C2 C1 14.8(4) . . . . ?
 C8 C7 C6 C5 -0.8(5) . . . . ?
 C9 O2 C1 C10 -164.5(2) . . . . ?
 C9 O2 C1 C2 70.7(3) . . . . ?
 C9 C8 C7 C6 179.8(3) . . . . ?
 C4 C3 C8 C9 -179.7(3) . . . . ?
 C4 C3 C8 C7 0.7(5) . . . . ?
 C4 C3 C2 C1 -162.4(3) . . . . ?
 C11 C10 C13 C18 -137.3(3) . . . . ?
 C11 C10 C13 C14 44.8(4) . . . . ?
 C2 C3 C8 C9 3.0(4) . . . . ?
 C2 C3 C8 C7 -176.6(3) . . . . ?
 C2 C3 C4 C5 177.8(3) . . . . ?
 C2 C1 C10 O1 60.4(3) . . . . ?
 C2 C1 C10 C13 -56.2(3) . . . . ?
 C2 C1 C10 C11 -177.0(3) . . . . ?
 C23 Si1 O1 C10 143.7(3) . . . . ?
 C18 C13 C14 C15 -0.4(5) . . . . ?
 C18 C17 C16 C15 -0.2(5) . . . . ?
 C14 C13 C18 C17 0.4(4) . . . . ?
 C14 C15 C16 C17 0.2(5) . . . . ?
 C7 C8 C9 O2 -166.3(3) . . . . ?
 C7 C6 C5 C4 2.0(5) . . . . ?
 C16 C15 C14 C13 0.1(5) . . . . ?
 C19 Si1 O1 C10 -98.6(3) . . . . ?
 C19 Si1 C23 C24 -62.8(4) . . . . ?
 C19 Si1 C23 C21 177.9(3) . . . . ?
 C19 Si1 C23 C22 55.8(4) . . . . ?
 C20 Si1 O1 C10 24.2(3) . . . . ?
 C20 Si1 C23 C24 176.4(3) . . . . ?
 C20 Si1 C23 C21 57.2(4) . . . . ?
 C20 Si1 C23 C22 -65.0(4) . . . . ?

_shelx_estimated_absorpt_T_max    ?
_shelx_estimated_absorpt_T_min    ?
_shelx_hkl_checksum               17259
_shelx_hkl_file
;
   0   0   3 5.45842 17.2163   4
   0   0   4 999999. 17748.4   4
   0   0   5 295.209 68.7674   4
   0   0  -5 204.821 56.4200   4
   0   0  -6 1186.60 135.512   4
   0   0   6 1691.22 159.286   4
   0   0  -7 622.010 106.650   4
   0   0   7 1060.94 140.452   4
   0   0   8 831.596 126.136   4
   0   0   8 678.509 144.582   1
   0   0   9 103.290 75.4095   1
   0   0   9 142.690 57.9155   4
   0   0  10 14003.4 574.276   4
   0   0 -10 13236.0 518.044   2
   0   0 -11 1029.58 157.091   2
   0   0  11 1066.80 178.012   4
   0   0  12 93652.3 2232.09   4
   0   0 -12 96733.4 2144.55   2
   0   0  13 1841.28 239.516   4
   0   0  13 988.805 241.011   1
   0   0 -13 1845.05 214.686   2
   0   0  14 7261.20 560.403   1
   0   0 -14 8453.97 453.027   2
   0   0  14 8916.36 517.640   4
   0   0 -15 1506.60 200.541   2
   0   0  15 1104.99 208.690   4
   0   0  16 32184.2 1329.35   1
   0   0  16 32575.0 1151.21   4
   0   0  17 280.110 126.498   4
   0   0  17 228.655 157.974   1
   0   0  18 5698.02 562.345   1
   0   0  19-49.7565 153.503   1
   0   0  20 4385.38 518.947   1
   0   0  21 459.061 209.533   1
   0   0  22 241.843 181.617   1
   0   0  23 158.043 179.168   1
   0  -1   3 59873.8 1154.97   4
   0   1   3 57774.7 1239.48   4
   0   1   4 32348.6 800.201   4
   0   1  -4 30920.7 717.721   4
   0   1  -4 32927.0 719.449   2
   0  -1   4 32831.3 719.711   4
   0   1  -5 94294.4 1867.82   4
   0   1  -5 96053.3 1847.48   2
   0  -1   5 92890.3 1862.30   4
   0   1   5 92211.9 1948.67   4
   0  -1  -6 171327. 3350.78   4
   0   1   6 168245. 3340.91   4
   0   1  -6 170798. 3256.05   4
   0   1   6 165863. 3338.02   1
   0   1  -6 168470. 3217.24   2
   0  -1   6 173781. 3252.13   4
   0   1   7 5471.99 317.111   4
   0   1  -7 5652.35 279.830   4
   0   1   7 6274.67 338.429   1
   0  -1   7 5512.64 274.659   4
   0   1  -7 5873.32 268.337   2
   0   1  -8 127794. 2492.07   2
   0   1   8 122352. 2624.36   4
   0   1   8 122341. 2652.77   1
   0  -1   8 124757. 2529.06   4
   0   1  -8 121360. 2532.38   4
   0   1  -9 12193.0 456.636   2
   0   1   9 12391.3 560.204   1
   0   1   9 12297.7 539.230   4
   0  -1   9 12479.3 602.872   1
   0  -1   9 11995.3 484.166   4
   0   1  10 84695.8 2013.15   4
   0   1  10 85820.4 2077.83   1
   0  -1  10 86088.5 1927.65   4
   0   1 -10 83861.8 1856.84   2
   0   1 -11 12468.9 504.644   2
   0  -1  11 12771.2 544.381   4
   0   1  11 12816.9 592.425   4
   0  -1  12 697.026 141.258   4
   0   1  12 629.665 157.803   4
   0  -1  12 793.402 191.319   1
   0   1 -12 580.029 110.144   2
   0   1 -13 39252.3 1100.34   2
   0  -1  13 39480.5 1179.56   4
   0   1  13 38407.5 1231.51   4
   0  -1  13 39547.0 1384.45   1
   0   1  13 39451.2 1340.64   1
   0  -1  14 18036.9 913.857   1
   0   1  14 18541.7 879.389   1
   0  -1  14 17871.8 744.459   4
   0  -1 -14 18965.5 748.653   2
   0   1 -14 18473.0 692.590   2
   0   1  14 17641.8 788.534   4
   0  -1  15 3988.07 340.992   4
   0  -1  15 3889.19 430.973   1
   0   1  15 4583.82 393.271   4
   0   1  15 3971.76 411.087   1
   0  -1 -15 4662.71 357.858   2
   0   1 -15 4701.37 332.389   2
   0  -1  16 2479.52 277.711   4
   0  -1  16 2761.64 375.673   1
   0   1  16 2661.44 313.182   4
   0  -1 -16 2331.49 263.373   2
   0   1  16 2653.50 355.112   1
   0   1  17 2607.87 319.769   4
   0  -1  17 2863.92 413.080   1
   0   1  17 3189.57 403.566   1
   0  -1  17 2607.13 292.830   4
   0   1  18 3421.59 368.074   4
   0   1  18 3531.11 435.871   1
   0  -1  18 3380.85 446.810   1
   0   1  19 150.133 163.917   1
   0  -1  19 516.853 225.022   1
   0  -1  20 458.766 213.646   1
   0   1  20 544.434 216.733   1
   0  -1  21 396.724 220.424   1
   0   1  21 5.87167 135.137   1
   0  -1  22 1114.77 301.329   1
   0   1  22 1352.35 322.686   1
   0  -1  23-20.8111 183.711   1
   0  -1  24 70.7786 203.813   1
   0   2   2 383539. 6956.05   4
   0  -2  -3 202648. 3851.41   3
   0   2   3 198997. 3791.81   4
   0   2   4 223816. 4276.70   4
   0  -2  -4 226179. 4356.98   3
   0  -2   4 225839. 4166.44   2
   0  -2   5 90436.1 1849.71   2
   0   2   5 93001.2 1988.84   4
   0  -2   5 94442.2 1823.36   4
   0  -2   6 39553.3 961.585   2
   0   2   6 41591.2 1014.21   1
   0  -2   6 41556.3 943.533   4
   0   2  -6 42552.4 969.683   2
   0   2   6 42509.8 1094.02   4
   0   2   7 10109.8 457.878   4
   0  -2   7 9558.00 362.538   4
   0   2  -7 9697.05 366.782   2
   0   2   7 9972.90 417.217   1
   0  -2   8 7574.67 334.084   4
   0   2  -8 7194.37 325.058   2
   0   2   8 7837.23 390.152   1
   0   2   8 7935.09 423.133   4
   0   2  -9 5685.42 295.243   2
   0  -2   9 5711.48 300.550   4
   0   2   9 5922.26 360.946   1
   0   2   9 5713.24 371.348   4
   0   2 -10 14976.7 545.579   2
   0   2  10 16902.8 675.106   1
   0  -2  10 15811.4 565.820   4
   0   2  10 15844.9 674.621   4
   0  -2  11 14724.0 746.308   1
   0   2 -11 13987.8 541.543   2
   0   2  11 15948.8 687.703   4
   0  -2  11 14100.2 565.631   4
   0   2  11 15037.9 667.420   1
   0   2 -12 12883.6 529.612   2
   0   2  12 14036.2 665.641   4
   0  -2  12 13499.8 564.276   4
   0  -2  12 13728.3 745.741   1
   0   2  13 7554.46 498.623   4
   0   2 -13 7116.55 386.552   2
   0  -2  13 6670.59 538.316   1
   0  -2  13 6352.00 391.803   4
   0  -2  14 4296.19 448.015   1
   0  -2  14 5094.97 358.795   4
   0   2  14 4649.59 421.431   1
   0   2 -14 4424.58 312.632   2
   0   2  14 5237.20 420.170   4
   0  -2  15 2551.61 268.216   4
   0  -2  15 2629.74 368.178   1
   0   2  15 2734.21 340.688   1
   0   2  15 2613.99 311.189   4
   0   2 -15 2343.01 232.356   2
   0   2  16 596.119 188.485   1
   0  -2  16 727.676 156.522   4
   0   2  16 814.255 202.746   4
   0  -2  16 693.216 241.145   1
   0  -2  17 3385.58 441.251   1
   0   2  17 3787.72 395.577   4
   0   2  17 3882.25 429.725   1
   0   2  18 222.693 187.871   1
   0   2  18 164.781 115.055   4
   0  -2  18 121.767 148.759   1
   0  -2  19 46.9219 152.433   1
   0   2  19 54.5491 136.533   1
   0   2  19 141.889 134.932   4
   0  -2  20 239.341 202.233   1
   0   2  20 199.253 138.424   1
   0  -2  21 197.110 174.129   1
   0  -2  22 560.747 257.239   1
   0  -2  23 545.133 264.459   1
   0  -2  24 429.134 259.309   1
   0  -3   0 20.9517 20.3753   1
   0   3   1 47772.4 991.664   5
   0  -3  -2 540550. 9845.42   3
   0  -3  -2 562014. 9698.70   5
   0  -3  -3 47777.0 1208.68   3
   0   3   3 50615.8 1175.71   4
   0   3   4 133815. 2725.54   4
   0  -3   5 278015. 5084.76   2
   0   3   5 273571. 5226.09   4
   0   3   5 264619. 4993.17   1
   0  -3   6 100226. 2077.30   2
   0  -3   6 102994. 2013.75   4
   0   3   6 101627. 2236.52   4
   0   3   6 101158. 2052.42   1
   0   3   7 20160.8 612.756   1
   0  -3   7 17973.7 582.512   2
   0   3   7 21086.4 734.089   4
   0  -3   7 19909.4 561.361   4
   0   3   8 2344.17 241.237   4
   0  -3   8 2125.64 165.696   4
   0  -3   8 2347.28 188.795   2
   0   3   8 2477.58 204.495   1
   0   3   9 55498.1 1488.28   4
   0   3   9 54111.6 1366.08   1
   0  -3   9 53306.5 1254.44   4
   0   3  10 45390.5 1238.51   1
   0  -3  10 43115.1 1104.24   4
   0   3  10 44079.8 1317.57   4
   0  -3  11 6870.12 355.360   4
   0   3  11 7240.88 470.674   4
   0   3  11 7162.11 432.899   1
   0  -3  12 74.0796 123.777   1
   0  -3  12 83.0828 63.0703   4
   0   3  12 191.939 127.835   4
   0  -3  13 27481.7 1160.56   1
   0  -3  13 25625.3 847.297   4
   0   3  13 27784.1 1056.00   4
   0   3  14 9359.08 594.347   4
   0  -3  14 8613.17 645.243   1
   0  -3  14 8716.46 459.466   4
   0   3  15 16371.3 812.554   1
   0   3  15 15479.1 795.607   4
   0  -3  15 16181.4 927.745   1
   0  -3  15 14667.7 642.109   4
   0  -3  16 1251.39 286.111   1
   0   3  16 1569.71 261.795   1
   0   3  16 1703.67 281.226   4
   0   3  17 2427.01 331.859   1
   0  -3  17 2202.79 368.144   1
   0   3  17 1926.66 301.179   4
   0   3  18 2008.91 309.850   4
   0   3  18 2020.34 328.075   1
   0  -3  18 1416.10 335.501   1
   0   3  19 9538.51 672.912   4
   0  -3  19 9201.50 783.407   1
   0   3  19 8162.05 649.667   1
   0  -3  20 127.208 177.045   1
   0  -3  21 288.539 181.261   1
   0  -3  22 394.363 227.014   1
   0  -3  23 311.711 227.462   1
   0  -4   0 429707. 7722.80   1
   0  -4   1 93803.1 1926.17   1
   0  -4  -1 97248.5 1796.17   1
   0   4   2 58532.4 1227.34   5
   0  -4  -2 56446.3 1399.68   3
   0   4   3 85140.8 1824.76   4
   0  -4  -3 79547.6 1694.90   5
   0   4   4 894.623 141.732   4
   0   4   5 153338. 3150.39   4
   0   4   5 151349. 2815.96   1
   0   4   6 194238. 3659.18   1
   0  -4   6 198241. 3808.92   2
   0   4   6 196460. 3976.07   4
   0  -4   7 30907.0 867.174   2
   0   4   7 31832.0 811.219   1
   0   4   7 32237.7 1014.59   4
   0   4   8 14918.9 658.644   4
   0  -4   8 13881.9 469.531   4
   0   4   8 14505.3 509.460   1
   0   4   9 56009.5 1325.50   1
   0   4   9 55352.6 1530.87   4
   0   4  10 10194.2 472.037   1
   0   4  10 10544.0 579.574   4
   0  -4  10 9548.75 404.532   4
   0   4  11 53355.0 1556.97   4
   0  -4  11 49802.1 1252.58   4
   0   4  11 52585.5 1395.48   1
   0  -4  12 259.229 82.2514   4
   0   4  12 230.576 114.940   1
   0  -4  12 331.881 169.068   1
   0   4  12 268.789 142.805   4
   0  -4  13 17395.6 919.587   1
   0  -4  13 15778.4 605.136   4
   0   4  13 16839.9 828.388   4
   0   4  14 323.325 156.455   4
   0  -4  14 523.822 182.933   1
   0  -4  14 303.413 102.160   4
   0   4  15 4838.47 448.289   4
   0   4  15 4612.91 407.639   1
   0  -4  15 4496.91 505.174   1
   0  -4  16 3969.20 479.525   1
   0   4  16 2809.36 337.208   1
   0   4  16 3228.92 384.863   4
   0   4  17 2372.59 320.050   1
   0   4  17 2988.44 378.016   4
   0  -4  17 2457.23 404.701   1
   0   4  18 5388.89 502.044   1
   0  -4  18 5147.30 585.999   1
   0   4  18 6148.11 541.339   4
   0  -4  19 523.788 255.195   1
   0  -4  20 376.318 191.310   1
   0  -4  21 424.528 241.180   1
   0  -4  22 261.557 230.165   1
   0  -4  23 247.088 190.125   1
   0  -5   0 176.868 52.8607   1
   0  -5  -1 183231. 3335.54   1
   0  -5   1 177737. 3472.99   1
   0  -5   2 10498.1 414.380   1
   0   5   2 9136.00 347.690   5
   0  -5   3 119194. 2482.54   1
   0  -5  -3 116136. 2365.08   5
   0  -5  -4 1007.65 125.252   5
   0   5   4 791.613 142.760   4
   0   5   5 2081.72 222.219   4
   0   5   6 48710.4 1357.02   4
   0   5   6 48427.5 1008.98   1
   0   5   7 94799.0 1903.29   1
   0   5   7 97498.2 2289.08   4
   0   5   8 32106.9 1083.47   4
   0   5   8 31086.6 815.018   1
   0   5   9 155.515 67.0178   1
   0   5   9 174.677 99.1710   4
   0  -5   9 102.488 48.5353   4
   0   5  10 13034.6 683.612   4
   0  -5  10 11780.6 451.488   4
   0   5  10 12364.9 504.588   1
   0   5  11 38559.2 1303.52   4
   0   5  11 37684.7 1079.26   1
   0  -5  11 36218.8 975.669   4
   0  -5  12-108.462 117.889   1
   0  -5  12-47.6573 67.8524   4
   0   5  12 166.394 97.1014   1
   0   5  12 3.42537 104.370   4
   0  -5  13 22423.8 1091.46   1
   0   5  13 23972.9 878.139   1
   0  -5  13 22057.3 730.868   4
   0   5  13 25409.3 1057.22   4
   0   5  14 8.16465 120.216   4
   0  -5  14 315.848 180.751   1
   0  -5  14 89.3019 68.5220   4
   0  -5  15 10243.3 765.527   1
   0   5  15 11433.2 720.912   4
   0   5  16 601.460 202.528   4
   0   5  16 689.271 184.532   1
   0  -5  16 564.577 235.501   1
   0   5  17 1126.75 245.975   4
   0  -5  17 1546.93 328.520   1
   0  -5  18 3610.69 506.824   1
   0  -5  19 1733.29 371.765   1
   0  -5  20-36.3131 177.563   1
   0  -5  21 47.0585 183.721   1
   0  -5  22 908.498 336.323   1
   0  -6   0 271971. 5049.01   1
   0  -6  -1 180241. 3387.10   1
   0   6   1 187610. 3765.13   3
   0  -6   1 182127. 3538.43   1
   0   6   2 47130.2 1126.58   5
   0  -6   2 50210.6 1220.06   1
   0   6   2 47970.2 1332.69   3
   0   6   3 41287.0 1234.08   3
   0  -6   3 43994.4 1165.93   1
   0  -6   4 13275.1 569.814   1
   0  -6  -4 12280.5 481.970   5
   0   6   4 12181.4 598.049   3
   0  -6  -5 30505.7 906.698   5
   0  -6   5 33077.9 1041.39   1
   0   6   6 38352.1 1198.76   4
   0   6   7 28051.9 995.010   4
   0   6   7 26220.8 619.185   1
   0   6   8 29886.4 1078.66   4
   0   6   8 29161.6 726.993   1
   0   6   9 41564.6 1012.86   1
   0   6   9 41901.9 1360.71   4
   0   6  10 20087.6 888.528   4
   0  -6  10 17727.1 598.389   4
   0   6  10 18952.0 619.840   1
   0  -6  11 69.3403 52.2927   4
   0  -6  11 146.737 131.358   1
   0   6  11 278.577 164.545   4
   0   6  11 88.1186 64.9187   1
   0   6  12 5032.11 461.513   4
   0  -6  12 4602.19 475.402   1
   0   6  12 4617.14 317.032   1
   0  -6  12 4320.17 272.425   4
   0  -6  13 416.850 94.6178   4
   0  -6  13 486.600 196.874   1
   0   6  13 292.527 96.9065   1
   0   6  13 604.685 192.636   4
   0   6  14 172.431 90.0944   1
   0  -6  14 93.3680 170.155   1
   0   6  14 268.025 169.019   4
   0  -6  15 1008.11 299.640   1
   0   6  15 432.280 190.889   4
   0  -6  16 109.422 174.489   1
   0  -6  17 1119.20 297.306   1
   0  -6  18 998.030 287.292   1
   0  -6  19 2411.12 449.498   1
   0  -6  20 2128.57 409.766   1
   0  -6  21 316.016 232.127   1
   0  -6  22 453.203 256.131   1
   0  -7   0 505.135 92.7067   1
   0  -7  -1 317.045 72.7817   1
   0   7   1 228.094 132.864   3
   0  -7   1 295.545 99.9080   1
   0   7   2 263752. 5071.58   5
   0  -7   2 265477. 5155.42   1
   0   7   2 278868. 5392.05   3
   0   7   3 6233.76 322.210   5
   0  -7   3 7784.51 416.976   1
   0   7   3 7231.48 472.378   3
   0  -7   4 79568.3 1916.26   1
   0   7   4 76513.6 2003.92   3
   0  -7  -5 63546.6 1584.84   5
   0  -7   5 69493.5 1773.47   1
   0   7   5 68257.2 1832.79   3
   0   7   6 3960.84 381.191   3
   0  -7   6 4846.44 383.679   1
   0   7   7 3162.72 366.223   3
   0  -7   7 2986.89 330.027   1
   0  -7   8 412.115 169.704   1
   0   7   8 180.992 40.5875   1
   0   7   9 6685.05 266.671   1
   0  -7   9 7261.85 539.780   1
   0  -7  10 73384.6 2108.68   1
   0   7  10 69720.5 1522.23   1
   0   7  11 3711.33 238.705   1
   0  -7  11 3389.95 240.002   4
   0  -7  11 4087.56 450.795   1
   0   7  12 822.112 131.117   1
   0  -7  12 811.279 124.732   4
   0  -7  12 532.561 189.944   1
   0   7  13 1309.82 178.715   1
   0  -7  13 1297.56 294.582   1
   0  -7  14 47069.2 1790.77   1
   0  -7  15 8385.35 721.969   1
   0  -7  16 153.494 198.725   1
   0  -7  17 794.981 286.985   1
   0  -7  18 8122.77 766.644   1
   0  -7  19 690.779 273.797   1
   0  -7  20 92.3887 190.969   1
   0  -7  21 487.525 239.905   1
   0  -8   0 140830. 2818.42   1
   0  -8   1 16977.9 599.984   1
   0   8   1 16353.4 752.871   3
   0   8   2 16.5751 60.1571   5
   0  -8   2 86.0086 78.6987   1
   0   8   2 31.2577 105.846   3
   0  -8   3 86548.5 2040.63   1
   0   8   3 86504.2 1893.16   5
   0   8   3 84762.2 2191.59   3
   0  -8   4 70977.1 1818.43   1
   0   8   4 71290.6 1933.75   3
   0  -8   5 3535.21 338.069   1
   0   8   5 2647.99 320.237   3
   0  -8   6 7340.91 492.931   1
   0   8   6 6186.02 485.536   3
   0   8   7 60285.4 1825.28   3
   0  -8   7 61148.6 1777.04   1
   0  -8   8 8149.96 572.717   1
   0  -8   9 21981.0 1005.12   1
   0  -8  10 10336.7 695.152   1
   0  -8  11 1506.81 315.590   1
   0  -8  12 43087.2 1638.71   1
   0  -8  13 7755.53 666.383   1
   0  -8  14 602.897 246.721   1
   0  -8  15-214.991 206.407   1
   0  -8  16 1931.29 391.870   1
   0  -8  17 2127.16 393.054   1
   0  -8  18 264.062 186.051   1
   0  -8  19 262.682 241.603   1
   0  -8  20 843.214 316.037   1
   0  -8  21 700.032 315.956   1
   0  -9   0 88.4551 66.2766   1
   0  -9   1 4153.90 282.331   1
   0   9   1 4479.84 394.868   3
   0  -9   2 12612.8 554.824   1
   0   9   2 11415.7 496.371   5
   0   9   2 11838.5 660.655   3
   0   9   3 3466.39 260.393   5
   0  -9   3 4131.66 325.536   1
   0   9   3 3688.14 370.735   3
   0  -9   4 241.119 104.446   1
   0   9   4-101.209 169.516   3
   0   9   5 7454.56 540.879   3
   0  -9   5 8525.65 523.578   1
   0   9   6 910.154 235.558   3
   0  -9   6 655.969 180.509   1
   0   9   7 10417.9 678.813   3
   0  -9   7 11302.1 665.626   1
   0   9   8 2413.45 344.576   3
   0  -9   8 2540.66 328.996   1
   0  -9   9 2376.00 334.747   1
   0  -9  10 1879.08 310.440   1
   0  -9  11 120.091 145.119   1
   0  -9  12 402.293 220.263   1
   0  -9  13 6746.69 630.492   1
   0  -9  14 326.161 213.360   1
   0  -9  15 4443.28 559.754   1
   0  -9  16 2708.97 457.205   1
   0  -9  17 969.817 290.427   1
   0  -9  18 93.1705 174.566   1
   0  -9  19 3649.86 541.684   1
   0  -9  20 873.111 306.786   1
   0 -10   0 145243. 2965.39   1
   0 -10   1 646.605 153.802   1
   0  10   1 1839.91 297.017   3
   0  10   2 17081.1 659.610   5
   0  10   2 16273.9 831.360   3
   0 -10   2 17744.3 696.230   1
   0 -10   3 791.892 153.497   1
   0  10   3 966.476 229.262   3
   0  10   3 1198.57 163.844   5
   0  10   4 16489.5 845.994   3
   0 -10   4 16944.3 753.449   1
   0 -10   5 3617.52 346.794   1
   0  10   5 3107.35 384.109   3
   0 -10   6 323.978 142.895   1
   0  10   6 771.150 239.567   3
   0  10   7 19961.6 1007.84   3
   0 -10   7 21591.7 972.054   1
   0 -10   8 14329.4 811.633   1
   0  10   8 14600.7 863.232   3
   0 -10   9 14154.4 832.360   1
   0 -10  10 3462.32 421.741   1
   0 -10  11 3854.36 459.400   1
   0 -10  12 5.64854 145.190   1
   0 -10  13 1706.89 329.798   1
   0 -10  14 59.3944 161.329   1
   0 -10  15 676.324 280.019   1
   0 -10  16 1353.39 327.755   1
   0 -10  17 77.1701 160.792   1
   0 -10  18 1478.19 361.634   1
   0 -10  19 1802.60 419.658   1
   0  11   0 414.317 160.587   3
   0 -11   1 6790.52 395.185   1
   0  11   1 6748.89 546.200   3
   0  11   2 1478.70 191.212   5
   0 -11   2 1541.40 199.362   1
   0  11   2 1579.41 278.759   3
   0 -11   3 14729.4 680.742   1
   0  11   3 14189.8 603.409   5
   0  11   3 15122.7 830.198   3
   0 -11   4 342.878 135.398   1
   0  11   4 441.702 203.626   3
   0  11   5 1395.33 269.810   3
   0 -11   5 1587.85 246.009   1
   0  11   6 40931.8 1532.23   3
   0 -11   6 42183.6 1441.86   1
   0  11   7 1575.78 311.768   3
   0 -11   7 2420.01 340.006   1
   0  11   8 204.825 211.127   3
   0 -11   8 132.897 148.439   1
   0  11   9 6424.78 601.261   3
   0 -11   9 6182.52 555.415   1
   0 -11  10 5807.74 562.537   1
   0 -11  11 2402.98 381.035   1
   0 -11  12 28.7723 124.724   1
   0 -11  13 617.761 229.428   1
   0 -11  14 402.377 210.829   1
   0 -11  15 510.100 243.461   1
   0 -11  16 295.055 248.818   1
   0 -11  17 612.612 252.321   1
   0 -11  18 1375.69 361.846   1
   0 -11  19 726.256 328.212   1
   0  12   0 52246.2 1790.50   3
   0  12   1 25403.7 1179.54   3
   0 -12   1 27061.3 901.947   1
   0  12   2 17214.3 710.133   5
   0  12   2 16768.8 922.361   3
   0 -12   2 17753.3 734.382   1
   0 -12   3 1501.97 220.481   1
   0  12   3 1915.43 221.487   5
   0  12   3 1911.66 323.605   3
   0  12   4 753.464 214.422   3
   0 -12   4 699.776 172.587   1
   0  12   5 1324.86 297.873   3
   0 -12   5 1895.74 274.429   1
   0 -12   6 1072.79 219.650   1
   0  12   6 1061.49 241.326   3
   0  12   7 288.381 182.622   3
   0 -12   7 290.508 154.668   1
   0 -12   8 5633.42 522.954   1
   0  12   8 6734.16 615.349   3
   0 -12   9 181.078 140.146   1
   0  12   9 231.251 169.060   3
   0 -12  10 233.120 154.673   1
   0 -12  11 1549.08 315.815   1
   0 -12  12 2733.30 419.836   1
   0 -12  13 166.200 159.564   1
   0 -12  14 1525.14 360.364   1
   0 -12  15 839.612 272.791   1
   0 -12  16 1402.50 360.328   1
   0 -12  17-181.789 206.077   1
   0 -12  18 240.099 197.967   1
   0  13   0 1087.30 287.639   3
   0  13   1 2349.78 382.608   3
   0  13   1 2102.88 253.209   5
   0 -13   2 197.811 98.9266   1
   0  13   2 135.721 112.820   5
   0  13   3 13462.1 616.004   5
   0  13   3 13244.4 852.377   3
   0 -13   3 13956.7 686.405   1
   0  13   4 238.740 223.445   3
   0 -13   4 159.875 144.731   1
   0  13   5 31838.3 1378.14   3
   0 -13   5 30328.4 1183.52   1
   0 -13   6 1868.10 301.351   1
   0  13   6 1719.22 349.044   3
   0  13   7 2693.26 416.379   3
   0 -13   7 1912.13 307.077   1
   0 -13   8 806.319 226.308   1
   0  13   8 668.511 246.719   3
   0 -13   9 6181.28 574.267   1
   0  13   9 6441.88 636.358   3
   0 -13  10 1042.89 261.518   1
   0 -13  11 686.385 237.410   1
   0 -13  12-163.299 188.786   1
   0 -13  13 115.081 153.508   1
   0 -13  14 3088.71 479.359   1
   0 -13  15 492.939 235.009   1
   0 -13  16 316.078 252.107   1
   0 -13  17 310.907 209.500   1
   0  14   0 22078.4 1170.59   3
   0  14  -1-47.2624 182.567   3
   0  14   1 164.683 214.236   3
   0  14   1 76.0551 102.819   5
   0  14   2 4850.70 530.270   3
   0  14   2 4526.25 368.245   5
   0  14   3 3870.24 485.469   3
   0 -14   3 3963.30 365.557   1
   0 -14   4 542.803 167.778   1
   0  14   4 492.774 229.257   3
   0 -14   5 2979.50 348.886   1
   0  14   5 2390.08 399.310   3
   0 -14   6 5275.11 490.572   1
   0  14   6 5173.23 563.851   3
   0 -14   7 940.468 227.407   1
   0  14   7 740.405 261.748   3
   0 -14   8 1178.70 269.670   1
   0  14   8 1090.38 314.136   3
   0  14   9 125.081 167.777   3
   0 -14   9 431.268 185.269   1
   0 -14  10 3417.87 458.047   1
   0 -14  11 80.9834 180.170   1
   0 -14  12 3473.40 487.711   1
   0 -14  13-149.813 189.572   1
   0 -14  14-156.829 201.907   1
   0 -14  15 583.651 257.080   1
   0 -14  16 1039.26 311.899   1
   0 -14  17 439.878 243.225   1
   0  15   0 481.858 234.395   3
   0  15   1 2244.22 392.348   3
   0  15  -1 2040.97 376.577   3
   0  15   2 2942.01 435.982   3
   0  15   3 733.532 252.504   3
   0 -15   4 605.402 191.083   1
   0  15   4 287.871 212.319   3
   0 -15   5 15368.5 841.370   1
   0  15   5 16924.7 1034.67   3
   0 -15   6 1223.26 272.970   1
   0  15   6 1497.02 369.371   3
   0 -15   7 8505.26 653.683   1
   0  15   7 8357.48 745.021   3
   0 -15   8 1008.82 234.567   1
   0  15   8 1255.69 323.973   3
   0 -15   9 873.416 248.739   1
   0  15   9 1229.64 346.732   3
   0  15  10 243.252 213.165   3
   0 -15  10 294.916 193.976   1
   0 -15  11 1484.90 331.345   1
   0 -15  12 6.95848 210.767   1
   0 -15  13-47.6896 171.340   1
   0 -15  14 115.678 183.771   1
   0 -15  15-72.4025 175.991   1
   0 -15  16 330.925 244.734   1
   0  16   0 385.863 202.435   3
   0  16  -1-525.461 241.050   3
   0  16   1-106.538 158.332   3
   0  16  -2-188.429 173.735   3
   0  16   2 250.476 234.935   3
   0  16   3 3207.26 493.707   3
   0  16   4 2036.82 399.414   3
   0  16   5 1331.33 340.232   3
   0 -16   5 1762.92 289.309   1
   0  16   6 4002.68 535.508   3
   0 -16   6 3355.78 411.536   1
   0  16   7 1453.64 355.851   3
   0 -16   7 1308.06 289.208   1
   0  16   8 424.951 236.794   3
   0 -16   8 430.895 194.399   1
   0  16   9 1031.74 334.915   3
   0 -16   9 879.808 266.097   1
   0  16  10 215.688 218.210   3
   0 -16  10-69.0739 182.241   1
   0 -16  11 173.530 189.503   1
   0 -16  12 1435.20 334.731   1
   0 -16  13 492.914 254.021   1
   0 -16  14 115.511 202.326   1
   0 -16  15-248.036 215.214   1
   0  17   0 554.047 236.447   3
   0  17   1 159.373 182.925   3
   0  17  -1 192.176 184.972   3
   0  17  -2 1124.02 308.726   3
   0  17   2 1357.38 348.473   3
   0  17   3 2303.84 425.704   3
   0  17   4 653.907 290.409   3
   0  17   5 1722.81 386.957   3
   0  17   6 2978.65 487.396   3
   0 -17   6 2576.23 370.554   1
   0  17   7 7404.18 741.933   3
   0 -17   7 7206.17 622.596   1
   0  17   8 1055.84 347.000   3
   0 -17   8 687.218 235.057   1
   0  17   9 939.865 322.631   3
   0 -17   9-5.06049 137.144   1
   0 -17  10 3015.52 450.399   1
   0  17  10 2992.49 517.417   3
   0 -17  11 220.153 198.920   1
   0 -17  12 162.276 158.921   1
   0 -17  13 2.52189 191.555   1
   0 -17  14-22.7978 201.927   1
   0  18   0 2570.45 460.110   3
   0  18  -1 34.6673 167.310   3
   0  18   1-59.4943 215.276   3
   0  18  -2-119.983 179.131   3
   0  18   2 106.422 209.663   3
   0  18   3 318.485 240.874   3
   0  18  -3 361.340 231.914   3
   0  18   4 1375.94 345.254   3
   0  18   5-57.4104 176.387   3
   0  18   6 828.725 319.646   3
   0  18   7 261.353 265.165   3
   0  18   8-27.8006 205.695   3
   0 -18   9 352.592 202.651   1
   0  18   9 512.824 279.091   3
   0  18  10 196.310 239.606   3
   0 -18  10 177.962 184.857   1
   0 -18  11 19.7077 179.481   1
   0 -18  12 1692.44 383.767   1
   0 -18  13 595.954 274.794   1
   0  19   0 696.744 300.104   3
   0  19   1 221.465 226.255   3
   0  19  -1-19.2376 179.250   3
   0  19  -2 297.473 242.886   3
   0  19   2 177.944 197.844   3
   0  19  -3 27.8089 205.719   3
   0  19   3 638.802 265.285   3
   0  19  -4 432.941 283.280   3
   0  19   4 552.154 261.038   3
   0  19   5 1477.67 357.645   3
   0  19   6 2388.99 466.809   3
   0  19   7 900.660 321.470   3
   0  19   8-63.0608 231.297   3
   0  19   9 323.585 258.852   3
   0  19  10 541.689 288.678   3
   0  20   0 750.001 326.526   3
   0  20  -1 124.946 207.436   3
   0  20   1 845.857 338.803   3
   0  20  -2-117.607 228.828   3
   0  20   2 15.1964 203.891   3
   0  20  -3 1100.16 357.176   3
   0  20   3 2066.35 448.570   3
   0  20   4 200.341 212.562   3
   0  20  -4 392.067 300.247   3
   0  20   5 966.709 351.853   3
   0  20  -5 258.602 239.827   3
   0  20   6-5.68062 207.511   3
   0  20   7 897.829 350.895   3
   0  20   8 43.5466 219.164   3
   0  20   9 2510.31 493.268   3
   0  21   0 184.792 175.538   3
   0  21   1 154.164 241.385   3
   0  21  -1 156.984 229.377   3
   0  21   2-326.392 269.531   3
   0  21  -2 18.7558 221.033   3
   0  21  -3-88.5147 224.299   3
   0  21   3 216.735 241.745   3
   0  21  -4 333.916 295.760   3
   0  21   4 14.1068 181.631   3
   0  21   5 1908.16 442.306   3
   0  21  -5 2120.64 480.411   3
   0  21   6 557.869 321.962   3
   0  21  -6 327.057 268.330   3
   0  22   0 345.392 274.635   3
   0  22   1 18.3025 219.141   3
   0  22  -1 122.476 215.940   3
   0  22   2 310.717 241.723   3
   1   0  -1 589355. 10466.6   3
   1   0  -2 641725. 11450.5   3
  -1   0   3 2247.81 163.371   4
  -1   0   4 21411.8 637.832   4
   1   0  -4 20590.2 613.290   1
  -1   0  -5 7529.74 274.173   4
  -1   0   5 7589.77 356.554   4
   1   0  -5 7703.85 354.561   1
  -1   0   6 21347.7 697.668   4
  -1   0  -6 21783.3 590.814   4
  -1   0   7 696.224 126.462   1
  -1   0   7 384.316 103.566   4
  -1   0  -7 729.378 93.8307   4
  -1   0  -8 30438.0 828.435   4
  -1   0   8 31731.9 988.529   1
  -1   0   8 31638.9 962.540   4
  -1   0   9 14094.7 608.008   4
  -1   0   9 13746.6 631.744   1
  -1   0  -9 13932.4 598.433   2
   1   0 -10 25390.1 654.743   2
  -1   0  10 27503.6 931.000   4
  -1   0 -10 27069.4 918.480   2
  -1   0  11 11828.1 590.214   4
   1   0 -11 11209.0 385.570   2
  -1   0 -11 11394.2 566.715   2
   1   0 -12-5.56177 46.4683   2
  -1   0  12 56.7530 89.8857   4
  -1   0 -12 116.737 105.040   2
  -1   0 -13 4289.43 358.006   2
  -1   0  13 4546.53 422.676   1
   1   0 -13 3981.91 229.942   2
  -1   0  13 4019.89 365.477   4
  -1   0 -14 10291.4 580.569   2
   1   0  14 10471.0 673.037   1
  -1   0  14 9515.75 639.438   1
   1   0 -14 10470.5 406.752   2
  -1   0  14 11140.1 630.553   4
   1   0  15 2504.16 343.371   1
  -1   0  15 3135.81 372.131   1
  -1   0 -15 2265.73 272.955   2
  -1   0  15 2708.04 325.449   4
   1   0  16-92.0467 142.233   1
  -1   0 -16 44.5670 96.6570   2
  -1   0  16 3.68797 125.991   1
  -1   0  16 0.13943 100.270   4
  -1   0  17 2301.79 352.744   1
  -1   0  17 2531.27 327.153   4
  -1   0 -17 2017.84 275.045   2
   1   0  17 2617.11 375.635   1
  -1   0  18 716.951 202.026   4
  -1   0  18 776.415 217.169   1
   1   0  18 908.829 239.306   1
   1   0  19 160.626 161.216   1
  -1   0  19 271.157 139.064   4
  -1   0  19 243.179 182.025   1
   1   0  20 209.998 185.735   1
  -1   0  20 348.201 189.819   1
  -1   0  21 98.9440 167.522   1
   1   0  21 497.348 234.544   1
  -1   0  22 2200.49 408.351   1
   1   0  22 1862.12 389.798   1
   1   0  23 496.215 253.475   1
   1  -1  24 827.178 312.335   1
   1  -1  23 327.185 222.137   1
   1  -1  22 109.364 176.303   1
  -1   1  21 1097.27 312.700   1
   1  -1  21 1494.35 337.803   1
   1  -1  20 520.332 226.507   1
  -1   1  20 568.873 228.261   1
  -1   1  19 1386.10 267.927   4
  -1   1  19 1323.59 279.422   1
   1  -1  19 1413.22 321.679   1
  -1   1  18 290.838 161.076   1
  -1   1  18 141.644 133.332   4
   1  -1  18 149.425 163.416   1
  -1  -1 -17 10937.1 651.473   2
  -1   1  17 10465.7 685.435   4
  -1   1  17 10463.1 715.666   1
   1  -1  17 10145.3 747.841   1
  -1   1  16 7765.21 576.861   4
  -1   1  16 7113.83 577.909   1
   1  -1  16 6576.17 584.952   1
  -1  -1 -16 8450.03 561.309   2
  -1  -1 -15 8247.08 549.269   2
   1  -1  15 8922.28 648.691   1
  -1   1  15 8094.45 578.272   4
  -1   1  15 9743.50 640.972   1
   1  -1  14 386.151 148.325   1
  -1   1  14 458.075 161.887   1
  -1  -1 -14 579.176 184.223   2
  -1   1  14 525.461 164.228   4
   1   1 -13 17600.9 526.998   2
  -1   1  13 18927.1 855.326   1
  -1   1  13 19532.9 851.648   4
  -1   1  12 35243.1 1185.76   4
   1   1 -12 33528.5 811.424   2
  -1   1  11 12176.6 615.941   4
   1   1 -11 11288.4 361.354   2
  -1   1  10 2349.77 254.788   4
  -1   1  10 1808.29 224.584   1
   1   1 -10 2115.28 125.733   2
  -1   1   9 12152.5 565.969   1
   1   1  -9 11949.5 333.730   2
  -1   1   9 12293.9 578.853   4
   1   1  -8 19034.4 441.094   2
  -1   1   8 19567.0 725.177   4
  -1   1   8 18648.7 692.115   1
  -1  -1  -7 32314.5 882.265   4
  -1   1   7 32930.7 943.288   1
  -1   1   7 34640.6 1001.06   4
  -1   1   6 24853.9 732.419   1
  -1  -1  -6 23646.8 683.203   4
  -1   1   6 25395.1 792.128   4
  -1  -1  -5 142056. 2780.44   4
  -1   1   5 144321. 2925.01   4
   1   1  -4 42157.0 1047.82   1
  -1   1   4 41644.7 1053.82   4
   1   1  -3 392177. 7309.16   1
  -1   1   3 392685. 7329.19   4
   1  -1   2 71740.0 1499.55   2
  -1   1   2 71310.2 1503.64   4
   1  -1  -1 193053. 3562.17   2
   1  -1  -2 69708.2 1472.48   3
   1  -1  -3 396061. 7272.67   3
   1  -1  -4 43888.3 1007.48   1
   1  -1  -4 42618.7 1096.82   3
  -1  -1   5 146562. 2957.87   4
   1  -1  -5 146705. 2922.54   1
  -1   1  -5 145165. 2727.92   4
  -1   1  -5 151307. 2970.72   2
  -1   1  -6 24824.0 590.425   4
  -1  -1   6 23326.8 745.821   4
  -1   1  -6 24977.2 753.602   2
  -1   1  -7 34425.7 961.649   2
  -1   1  -7 34180.2 794.853   4
  -1  -1   7 31944.8 955.539   4
  -1  -1   8 19098.7 691.133   4
  -1   1  -8 19968.4 565.678   4
  -1   1  -8 19615.9 689.614   2
  -1   1  -9 12406.0 538.780   2
  -1   1  -9 11905.9 435.688   4
  -1  -1   9 12076.0 544.774   4
  -1   1 -10 2013.95 174.854   4
  -1  -1  10 2581.89 247.284   4
  -1   1 -10 1967.28 215.461   2
  -1   1 -11 11828.6 562.048   2
  -1  -1  11 10894.8 560.786   4
  -1   1 -12 35388.6 1120.43   2
  -1  -1  12 34713.9 1137.26   4
  -1  -1  12 34234.3 1256.51   1
  -1   1 -13 17936.2 765.570   2
  -1  -1  13 17934.3 781.889   4
  -1  -1  13 18544.9 899.250   1
  -1   1 -14 473.318 140.939   2
  -1  -1  14 352.203 153.733   1
   1   1  14 736.679 191.684   1
  -1  -1  14 701.868 173.895   4
   1  -1 -14 654.990 116.664   2
  -1   1 -15 8082.51 516.933   2
  -1  -1  15 7771.42 525.709   4
  -1  -1  15 9027.82 654.182   1
   1   1  15 8192.99 596.144   1
   1   1  16 6767.97 570.825   1
  -1  -1  16 8197.84 557.011   4
  -1  -1  16 8182.74 643.873   1
  -1   1 -16 7775.41 523.265   2
  -1  -1  17 11102.6 671.425   4
  -1  -1  17 10266.0 753.053   1
  -1   1 -17 10844.7 634.562   2
   1   1  17 11342.9 759.670   1
  -1  -1  18 336.775 153.986   4
  -1  -1  18 71.8952 133.499   1
   1   1  18 149.886 181.249   1
  -1  -1  19 745.446 227.385   1
   1   1  19 1236.29 285.683   1
   1   1  20 408.947 190.171   1
  -1  -1  20 796.066 237.541   1
   1   1  21 913.012 266.696   1
  -1  -1  21 916.901 290.754   1
   1   1  22-146.813 189.846   1
  -1  -1  22 84.0350 162.084   1
  -1  -1  23 157.831 197.132   1
   1  -2  24-155.008 236.440   1
   1  -2  23 397.904 254.893   1
   1  -2  22 1210.53 316.909   1
   1  -2  21 777.434 281.406   1
  -1   2  20 457.290 185.480   4
   1  -2  20 109.743 157.404   1
  -1   2  20 66.2756 144.240   1
  -1   2  19 2073.30 329.262   4
   1  -2  19 1910.07 372.662   1
  -1   2  19 2744.11 389.027   1
  -1   2  18 2175.11 336.938   4
  -1   2  18 2570.05 373.036   1
   1  -2  18 2797.98 418.310   1
  -1   2  17 1822.02 297.639   4
   1  -2  17 2349.83 377.852   1
  -1  -2 -17 2400.49 321.787   2
  -1   2  17 1969.69 315.282   1
  -1   2  16 1882.58 302.656   1
   1  -2  16 1876.42 329.192   1
  -1  -2 -16 2104.98 298.645   2
  -1   2  16 1571.13 276.499   4
  -1   2  15 12283.1 714.691   1
   1  -2  15 13878.0 835.099   1
  -1   2  15 13954.7 774.067   4
  -1   2  14 587.799 175.029   4
  -1   2  14 761.766 181.351   1
   1  -2  14 809.067 239.242   1
  -1   2  13 33666.2 1229.50   4
   1  -2  12 4647.94 268.604   4
  -1   2  12 4757.53 406.305   4
   1  -2  11 11031.9 409.303   4
  -1   2  11 10996.9 606.440   4
  -1   2  10 16111.4 726.995   4
   1  -2  10 16361.0 496.483   4
  -1   2  10 16067.0 674.689   1
  -1   2   9 79270.5 1976.46   4
   1  -2   9 78371.5 1593.72   4
  -1   2   9 77017.8 1846.19   1
  -1   2   8 16172.2 603.452   1
  -1   2   8 16860.2 688.845   4
  -1   2   7 54422.3 1422.78   4
  -1   2   7 52959.9 1290.59   1
  -1   2   6 55261.0 1409.93   4
   1  -2   5 147489. 2936.96   2
  -1  -2  -5 140312. 2872.34   4
  -1   2   5 148226. 2992.49   4
  -1   2   4 232950. 4618.99   4
   1  -2   4 247121. 4578.41   2
  -1   2   3 393289. 7564.20   4
   1   2  -3 398187. 7557.65   1
  -1   2   2 193347. 3722.50   5
  -1   2   2 187903. 3673.66   4
   1  -2   2 195544. 3677.35   2
   1  -2   1 326624. 5889.10   4
   1  -2   1 342554. 6029.05   2
  -1  -2  -1 322250. 5875.50   3
  -1   2   1 348860. 6084.71   5
  -1   2   1 308240. 5973.16   4
  -1   2   0 30710.0 717.451   4
   1  -2  -2 197224. 3804.20   3
   1  -2  -3 415375. 7689.05   3
   1  -2  -4 230641. 4274.91   1
   1  -2  -5 142370. 2845.22   1
  -1   2  -5 151492. 2955.01   2
  -1  -2   6 54988.9 1355.63   4
   1  -2  -6 57389.6 1313.01   1
  -1   2  -6 58542.6 1383.84   2
  -1   2  -7 51977.6 1073.74   4
  -1  -2   7 53454.2 1328.24   4
  -1   2  -7 55512.0 1343.60   2
  -1   2  -8 15771.3 605.841   2
  -1   2  -8 15173.6 434.967   4
  -1  -2   8 15670.3 601.323   4
  -1   2  -9 74843.8 1572.66   4
  -1   2  -9 78184.4 1837.22   2
  -1  -2   9 77455.6 1827.86   4
  -1   2 -10 15911.6 514.051   4
  -1  -2  10 17734.4 685.315   4
  -1   2 -10 17233.5 678.129   2
  -1   2 -11 10170.2 406.003   4
  -1   2 -11 11042.8 547.188   2
  -1  -2  11 11121.3 545.925   4
  -1  -2  11 10996.1 643.189   1
  -1  -2  12 5256.86 456.960   1
  -1   2 -12 5167.73 374.231   2
  -1  -2  12 4645.38 358.923   4
  -1   2 -13 33042.3 1102.03   2
  -1  -2  13 34322.1 1311.70   1
  -1  -2  13 33170.7 1116.42   4
  -1  -2  14 1327.88 272.167   1
  -1  -2  14 901.381 176.905   4
  -1   2 -14 882.814 172.375   2
   1   2  14 775.421 203.425   1
  -1   2 -15 12531.4 649.579   2
   1   2  15 12351.9 731.234   1
  -1  -2  15 12856.8 672.701   4
  -1  -2  15 12340.9 793.421   1
  -1  -2  16 1626.69 315.459   1
  -1  -2  16 2041.70 272.599   4
  -1   2 -16 1688.16 242.002   2
   1   2  16 1415.22 258.219   1
  -1  -2  17 1949.53 351.122   1
  -1  -2  17 1886.29 271.142   4
   1   2  17 1959.46 315.555   1
   1   2  18 2239.94 348.810   1
  -1  -2  18 2249.98 387.910   1
  -1  -2  19 2521.39 403.511   1
   1   2  19 2266.49 356.755   1
  -1  -2  20 201.166 188.380   1
   1   2  20 117.223 154.995   1
   1   2  21 730.301 255.729   1
  -1  -2  21 504.683 239.100   1
  -1  -2  22 1455.57 357.341   1
  -1  -2  23 1230.63 379.248   1
   1  -3  23 126.812 197.461   1
   1  -3  22-14.7560 156.692   1
   1  -3  21 1631.00 357.616   1
   1  -3  20 926.354 283.737   1
  -1   3  20 1380.74 294.569   4
   1  -3  19 1379.78 321.886   1
  -1   3  19 1653.76 307.735   4
  -1   3  19 945.541 230.326   1
   1  -3  18-173.146 174.942   1
  -1   3  18 144.330 131.123   1
  -1   3  18-174.812 157.991   4
  -1   3  17 5051.99 468.265   1
   1  -3  17 5449.25 558.581   1
  -1   3  17 5404.91 509.698   4
  -1   3  16 175.360 155.206   1
  -1   3  16 285.306 172.875   4
   1  -3  16 46.4079 166.040   1
  -1   3  15 16819.8 886.452   4
   1  -3  15 16594.6 943.095   1
  -1   3  15 17279.1 828.842   1
  -1   3  14 3568.71 354.225   1
  -1   3  14 3523.48 391.272   4
   1  -3  14 3431.70 411.004   1
   1  -3  13 5406.35 499.845   1
  -1   3  13 6261.99 493.559   4
  -1   3  12 10356.1 630.380   4
   1  -3  12 10153.9 377.128   4
   1  -3  11 34539.1 837.441   4
  -1   3  11 36030.7 1105.98   1
  -1   3  11 37777.7 1261.46   4
   1  -3  10 698.438 77.1685   4
  -1   3  10 702.763 126.772   1
  -1   3  10 813.424 180.997   4
   1  -3   9 63074.7 1277.29   4
  -1   3   9 64854.1 1741.98   4
  -1   3   9 66083.1 1559.83   1
   1  -3   8 18720.4 433.937   4
  -1   3   8 20715.0 797.949   4
  -1   3   7 69653.7 1763.70   4
  -1   3   6 11999.5 549.031   4
  -1   3   5 67663.1 1642.56   4
  -1  -3  -4 113368. 2411.24   3
  -1   3   4 116896. 2462.60   4
  -1   3   3 143283. 2933.90   4
  -1  -3  -3 139837. 2859.84   3
   1  -3   2 97076.9 1832.59   4
  -1   3   2 98295.5 2065.99   5
   1   3  -2 96222.0 1996.08   1
  -1  -3  -2 92294.3 1938.33   3
  -1   3   2 96189.0 2025.37   4
  -1   3   1 196763. 3766.72   4
  -1   3   1 205897. 3844.59   5
  -1  -3  -1 192087. 3678.52   3
   1  -3   1 193907. 3669.10   4
  -1   3   0 34735.7 827.539   4
   1   3   0 34521.0 767.311   3
   1   3   1 205726. 3747.08   3
  -1   3  -1 198607. 3741.44   4
  -1   3  -2 99235.6 1884.28   4
   1   3   2 98546.9 1994.11   3
   1  -3  -2 102403. 2165.34   3
   1  -3  -4 116977. 2238.91   1
   1  -3  -5 65975.7 1394.67   1
  -1   3  -6 12347.3 506.372   2
   1  -3  -6 11613.7 413.431   1
  -1  -3   7 65301.5 1354.36   2
   1  -3  -7 68842.5 1516.86   1
  -1   3  -7 70375.6 1642.19   2
  -1  -3   8 20282.4 700.326   4
  -1   3  -8 19319.0 705.332   2
  -1  -3   8 18461.2 496.537   2
  -1   3  -9 65981.4 1644.44   2
  -1  -3   9 65165.7 1616.49   4
  -1   3 -10 737.494 138.614   2
  -1  -3  10 721.936 130.308   4
  -1   3 -11 34445.9 1088.62   2
  -1  -3  11 34435.3 1268.90   1
  -1  -3  11 34883.4 1074.12   4
  -1  -3  12 10051.0 530.212   4
  -1  -3  12 10396.0 665.805   1
  -1   3 -12 10641.2 550.101   2
  -1  -3  13 5972.02 521.296   1
  -1   3 -13 5169.56 388.781   2
  -1  -3  13 6047.33 412.339   4
  -1  -3  14 3838.10 438.184   1
   1   3  14 3989.53 381.998   1
  -1   3 -14 3813.15 342.188   2
  -1  -3  14 3819.46 340.722   4
  -1  -3  15 17464.0 971.902   1
  -1  -3  15 17302.2 780.673   4
   1   3  15 18214.3 870.546   1
  -1   3 -15 17421.5 786.722   2
  -1  -3  16 124.467 105.489   4
   1   3  16 155.864 135.128   1
  -1   3 -16 11.3443 90.1454   2
   1   3  17 5547.98 505.611   1
  -1  -3  17 5520.00 449.240   4
  -1  -3  17 5091.24 549.949   1
   1   3  18 33.3150 139.094   1
  -1  -3  18-13.7730 165.440   1
  -1  -3  19 730.754 266.815   1
   1   3  19 1047.02 256.152   1
  -1  -3  20 1094.87 303.793   1
  -1  -3  21 2059.64 403.543   1
  -1  -3  22 138.865 208.676   1
  -1  -3  23 339.843 241.921   1
   1  -4  23 410.626 258.868   1
   1  -4  22 1072.15 339.348   1
   1  -4  21 585.622 268.790   1
  -1   4  21 306.238 190.856   4
   1  -4  20 868.993 303.053   1
  -1   4  20 1992.46 347.085   4
   1  -4  19 1317.88 338.851   1
  -1   4  19 848.606 241.869   4
   1  -4  18 1351.59 326.599   1
  -1   4  18 1735.17 321.920   4
  -1   4  17 1729.82 308.356   4
   1  -4  17 1801.91 351.668   1
  -1   4  16 2253.26 294.800   1
  -1   4  16 2410.60 356.380   4
   1  -4  16 2032.71 356.249   1
   1  -4  15 8983.60 695.196   1
  -1   4  15 8830.93 563.630   1
  -1   4  15 8749.85 649.616   4
   1  -4  14 2643.76 373.190   1
  -1   4  14 2224.69 315.209   4
   1  -4  13 3014.58 376.522   1
  -1   4  13 2336.92 318.945   4
  -1   4  12 13593.9 742.567   4
  -1   4  12 13004.3 597.155   1
   1  -4  12 11993.8 379.534   4
   1  -4  11 3377.84 161.997   4
  -1   4  11 3736.84 289.212   1
  -1   4  11 4018.05 386.417   4
  -1   4  10 1976.33 255.383   4
   1  -4  10 1592.70 95.2134   4
  -1   4   9 4718.52 397.609   4
  -1   4   8 19640.4 814.552   4
  -1   4   7 50515.0 1439.22   4
  -1   4   6 49602.5 1387.51   4
  -1   4   5 5559.55 362.762   4
   1  -4   4 73638.8 1408.36   4
  -1   4   4 74629.4 1766.25   4
  -1   4   3 85479.7 1905.75   4
   1  -4   3 83356.8 1630.81   4
  -1   4   3 85062.1 1894.76   5
  -1  -4  -3 81960.4 1841.85   3
   1   4  -2 12996.1 482.189   1
  -1   4   2 13735.8 512.482   4
  -1   4   2 12775.2 509.072   5
  -1  -4  -2 12087.9 458.031   3
   1  -4   2 12613.6 387.862   4
  -1   4   1 200645. 3833.09   4
   1   4  -1 197007. 3782.95   1
   1  -4   1 195763. 3734.19   4
   1  -4   0 1606.66 142.910   4
  -1   4   0 1778.67 148.322   4
   1   4   1 206611. 3881.40   3
  -1   4  -1 204098. 3856.63   4
  -1   4  -2 13527.6 395.979   4
   1   4   2 13572.2 470.432   3
   1  -4  -3 80826.4 1889.54   5
   1   4   3 84600.0 1817.34   3
   1  -4  -5 6108.32 239.087   1
   1  -4  -6 50737.6 1123.82   1
  -1  -4   8 17917.8 523.546   2
  -1  -4   9 4946.64 239.218   2
  -1  -4   9 5158.98 336.186   4
  -1  -4  10 1657.01 195.710   4
  -1  -4  11 3972.34 310.995   4
  -1  -4  12 12593.4 595.479   4
  -1  -4  12 13900.0 790.875   1
  -1  -4  13 2928.08 282.080   4
  -1  -4  13 2636.65 364.895   1
  -1  -4  14 1601.97 218.985   4
  -1  -4  14 1822.59 320.158   1
  -1  -4  15 8503.69 522.937   4
   1   4  15 9234.63 586.823   1
  -1  -4  15 10207.3 740.100   1
  -1  -4  16 2168.11 268.757   4
   1   4  16 2651.80 334.485   1
  -1  -4  16 3206.92 433.212   1
   1   4  17 1972.28 307.929   1
  -1  -4  17 1974.55 371.864   1
  -1  -4  18 1530.63 328.319   1
   1   4  18 1321.84 252.871   1
  -1  -4  19 1151.62 315.295   1
  -1  -4  20 1743.57 360.848   1
  -1  -4  21 171.260 150.610   1
  -1  -4  22 1336.54 369.898   1
  -1  -4  23 266.015 247.051   1
   1  -5  22 235.327 241.196   1
  -1   5  21 913.176 260.768   4
   1  -5  21 732.833 297.509   1
  -1   5  20 3892.24 495.293   4
   1  -5  20 2664.11 470.352   1
   1  -5  19 326.705 237.554   1
  -1   5  19 216.834 178.742   4
  -1   5  18 174.378 157.791   4
   1  -5  18 435.852 266.711   1
  -1   5  17 1004.88 272.190   4
   1  -5  17 1214.44 293.593   1
  -1   5  16 4589.82 487.904   4
   1  -5  16 4249.21 503.186   1
   1  -5  15 3730.24 468.038   1
  -1   5  15 3652.02 427.870   4
   1  -5  14 1384.12 272.352   1
  -1   5  14 1564.37 286.227   4
  -1   5  13 610.985 205.722   4
   1  -5  13 509.921 197.629   1
   1  -5  12 7000.56 567.689   1
  -1   5  12 7500.07 558.648   4
  -1   5  11 8990.69 599.425   4
  -1   5  10 394.624 147.864   4
  -1   5   9 1163.69 212.389   4
  -1   5   8 39961.5 1302.76   4
  -1   5   7 35141.5 1169.72   4
  -1   5   6 14071.7 655.331   4
  -1   5   5 24917.3 876.286   4
   1  -5   5 23516.0 549.077   4
  -1   5   4 115421. 2575.11   4
   1  -5   4 116255. 2226.15   4
   1  -5   3 79290.4 1613.84   4
  -1   5   3 77495.5 1832.57   5
  -1   5   3 78658.2 1853.82   4
  -1   5   2 19642.4 682.015   4
   1  -5   2 19987.8 575.138   4
  -1  -5  -2 18806.9 653.404   3
  -1   5   2 20118.6 696.037   5
   1  -5   1 97077.3 1998.79   4
   1   5  -1 94044.7 2014.15   1
  -1   5   1 95336.2 2067.23   4
   1  -5   0 47907.8 1180.25   4
  -1   5   0 48896.5 1173.87   4
   1   5   0 47902.6 1122.29   1
   1   5   1 96930.6 2056.73   3
  -1   5  -1 97089.7 2002.66   4
   1   5   2 20284.5 654.078   3
  -1  -5   3 77366.6 1788.81   1
   1   5   3 77773.7 1773.76   3
   1   5   4 117397. 2533.50   3
   1  -5  -5 23672.1 551.597   1
   1  -5  -6 14156.5 404.967   1
  -1  -5   9 1050.80 122.521   2
  -1  -5  10 537.553 91.8315   2
  -1  -5  10 616.951 132.406   4
  -1  -5  11 8874.84 380.938   2
  -1  -5  11 8787.68 478.071   4
  -1  -5  11 10630.0 674.971   1
  -1  -5  12 6531.10 415.806   4
  -1  -5  12 7630.23 595.507   1
  -1  -5  13 446.188 123.065   4
  -1  -5  13 855.875 244.751   1
  -1  -5  14 923.439 241.254   1
  -1  -5  14 1217.22 197.285   4
  -1  -5  15 3404.36 323.546   4
  -1  -5  15 4083.37 479.663   1
   1   5  15 2957.07 323.026   1
  -1  -5  16 5734.37 593.001   1
   1   5  16 5022.26 438.172   1
  -1  -5  17 1551.90 332.036   1
   1   5  17 1331.15 245.289   1
  -1  -5  18 144.617 164.207   1
  -1  -5  19 64.7084 145.954   1
  -1  -5  20 3765.61 543.186   1
  -1  -5  21 643.324 266.995   1
  -1  -5  22 13.4909 182.731   1
   1  -6  22 326.689 236.873   1
  -1   6  21 284.427 184.267   4
   1  -6  21 198.442 216.001   1
  -1   6  20 1080.44 295.546   4
   1  -6  20 1826.36 393.947   1
  -1   6  19 822.548 271.327   4
   1  -6  19 509.421 259.423   1
   1  -6  18 111.884 186.151   1
  -1   6  18 513.036 216.622   4
  -1   6  17 2112.02 365.328   4
   1  -6  17 1554.80 347.044   1
   1  -6  16 530.870 221.423   1
  -1   6  16 192.868 151.716   4
  -1   6  15 343.079 185.504   4
   1  -6  15 73.6828 175.267   1
   1  -6  14 10081.3 742.738   1
  -1   6  14 9627.56 707.691   4
  -1   6  13 12104.4 760.444   4
   1  -6  13 10759.0 750.930   1
  -1   6  12 3270.50 389.166   4
   1  -6  12 4152.96 443.977   1
  -1   6  11 14537.7 799.008   4
   1  -6  11 13341.5 792.186   1
  -1   6  10 48202.2 1584.95   4
  -1   6   9 3226.57 358.925   4
  -1   6   8 43491.1 1407.51   4
   1  -6   7 3850.18 161.135   4
  -1   6   7 4430.59 384.338   4
  -1   6   6 16078.8 723.429   4
   1  -6   6 14992.5 415.273   4
  -1   6   5 23637.6 890.270   4
   1  -6   5 23564.7 604.328   4
  -1  -6  -4 47113.9 1023.33   5
   1  -6   4 49395.4 1097.76   4
  -1   6   4 50004.6 1380.43   4
  -1   6   3 53391.6 1449.43   4
  -1   6   3 54641.0 1424.50   5
   1  -6   3 54937.4 1244.57   4
  -1   6   2 192453. 3885.75   5
   1  -6   2 189839. 3712.55   4
  -1   6   2 192104. 3876.96   4
  -1   6   1 40659.5 1108.57   4
   1   6   0 24778.9 719.921   1
  -1   6   0 25484.8 771.929   4
   1   6   1 39122.3 953.031   1
   1   6   1 40222.9 1083.97   3
   1   6   2 197982. 3945.19   3
  -1  -6   3 55511.1 1400.14   1
   1   6   3 52719.5 1394.43   3
  -1  -6   4 49374.5 1352.54   1
   1   6   4 50002.2 1349.25   3
  -1  -6   5 24320.5 885.175   1
  -1  -6  11 14049.3 809.486   1
  -1  -6  11 13529.4 612.377   4
  -1  -6  12 3336.06 295.525   4
  -1  -6  12 3323.99 407.375   1
  -1  -6  13 11184.8 567.223   4
   1   6  13 11095.1 562.108   1
  -1  -6  13 11075.9 765.864   1
  -1  -6  14 9958.10 741.443   1
  -1  -6  14 9344.86 524.837   4
  -1  -6  15 581.241 234.798   1
  -1  -6  16 769.112 241.349   1
  -1  -6  17 2072.00 384.180   1
  -1  -6  18 783.393 278.035   1
  -1  -6  19 667.221 283.733   1
  -1  -6  20 1638.97 367.686   1
  -1  -6  21-18.7137 184.813   1
  -1  -6  22 1204.49 343.838   1
   1  -7  21 199.609 207.438   1
   1  -7  20 3141.57 519.422   1
  -1   7  20 2431.13 417.117   4
  -1   7  19 176.042 166.225   4
   1  -7  19 164.129 162.974   1
  -1   7  18 1878.62 364.564   4
   1  -7  18 903.698 282.724   1
  -1   7  17 2641.99 415.031   4
   1  -7  17 2753.18 450.847   1
  -1   7  16 11728.8 827.159   4
   1  -7  16 12103.0 889.868   1
  -1   7  15 1858.62 327.939   4
   1  -7  15 1523.54 326.798   1
   1  -7  14 2115.56 358.865   1
  -1   7  14 2507.00 378.420   4
  -1   7  13 9065.90 670.697   4
   1  -7  13 7417.10 632.953   1
  -1   7  12 15108.6 867.981   4
   1  -7  12 14833.1 879.043   1
  -1   7  11 2661.26 355.368   4
   1  -7  11 2284.73 335.404   1
  -1   7  10 1466.05 260.347   4
   1  -7  10 966.786 222.237   1
  -1   7   9 11542.3 682.224   4
   1  -7   9 9429.12 279.708   4
   1  -7   9 10448.7 291.361   4
  -1   7   8 5108.47 435.356   4
   1  -7   8 4338.29 186.855   4
  -1   7   7 10184.6 607.620   4
   1  -7   7 8757.33 309.588   4
  -1  -7  -6 12310.4 456.677   5
   1  -7   6 12500.2 414.035   4
  -1   7   6 14564.3 704.606   4
   1  -7   5 18464.1 561.145   4
  -1  -7  -5 18869.5 546.324   5
  -1   7   5 19157.6 818.924   4
  -1   7   4 102936. 2424.68   4
   1  -7   4 100009. 2099.88   4
  -1   7   3 87017.3 2065.16   5
  -1   7   3 87057.8 2107.08   4
  -1   7   2 24550.9 844.123   4
  -1   7   2 22289.6 818.463   5
  -1   7   1 78790.8 1876.36   4
   1   7   0 168197. 3482.88   3
   1   7   1 73189.3 1628.76   1
   1   7   1 77629.7 1827.11   3
   1   7   2 23129.2 816.176   3
   1   7   2 23669.0 652.020   1
  -1  -7   3 90442.3 2074.67   1
   1   7   3 87502.6 2098.04   3
  -1  -7   4 105924. 2398.35   1
   1   7   4 101466. 2404.88   3
  -1  -7   5 19965.0 808.741   1
   1   7   5 19823.6 804.407   3
  -1  -7   6 13415.6 672.010   1
  -1  -7   7 10260.8 604.896   1
  -1  -7   8 4324.66 407.315   1
  -1  -7   9 12094.9 710.631   1
  -1  -7  10 1345.17 276.262   1
  -1  -7  11 2460.25 353.026   1
  -1  -7  12 14712.3 664.273   4
  -1  -7  12 16588.7 928.953   1
   1   7  12 14874.0 609.442   1
   1   7  13 7785.50 444.298   1
  -1  -7  13 7968.77 655.018   1
  -1  -7  13 7439.48 459.409   4
  -1  -7  14 2396.56 391.691   1
  -1  -7  14 2463.85 264.427   4
  -1  -7  15 1778.97 345.925   1
  -1  -7  16 12648.2 918.825   1
  -1  -7  17 2421.78 418.749   1
  -1  -7  18 1304.69 329.580   1
  -1  -7  19 232.270 204.390   1
  -1  -7  20 2506.67 471.855   1
  -1  -7  21 298.740 218.938   1
   1  -8  21 1282.90 376.249   1
   1  -8  20 492.433 266.979   1
   1  -8  19 844.219 299.421   1
  -1   8  19 1000.31 287.207   4
   1  -8  18 1243.49 348.998   1
  -1   8  18 706.194 261.924   4
  -1   8  17 3503.30 478.381   4
   1  -8  17 3439.22 498.792   1
  -1   8  16 2352.55 390.631   4
   1  -8  16 2280.29 401.852   1
   1  -8  15 4532.63 538.526   1
  -1   8  15 4394.37 511.785   4
   1  -8  14 3103.62 441.874   1
  -1   8  14 2300.79 379.675   4
  -1   8  13 12272.6 814.104   4
   1  -8  13 12333.2 834.834   1
   1  -8  12 55.7181 123.766   1
  -1   8  12 126.417 152.329   4
  -1   8  11 5285.55 495.659   4
   1  -8  11 4528.76 470.960   1
  -1   8  10 34257.7 1321.16   4
   1  -8  10 33879.6 1322.02   1
   1  -8  10 30455.4 687.210   4
  -1   8   9 16913.1 869.406   4
   1  -8   9 16152.9 842.460   1
   1  -8   8 32630.2 812.595   4
  -1   8   8 36607.4 1323.58   4
  -1   8   8 35665.1 1368.30   3
   1  -8   8 36587.3 1299.72   1
  -1  -8  -7 9559.62 431.298   5
  -1   8   7 11819.2 677.785   4
   1  -8   7 10613.6 386.065   4
   1  -8   6 10368.2 403.696   4
  -1   8   6 11207.5 640.498   4
  -1  -8  -6 10688.1 418.604   5
  -1   8   5 168.024 117.609   4
  -1   8   4 13410.3 665.422   4
  -1   8   4 13284.2 617.467   5
  -1   8   3 12042.3 592.748   5
  -1   8   3 12615.3 622.399   4
  -1   8   2 15626.9 682.124   5
  -1   8   2 16389.0 695.757   4
   1   8   0 15178.9 663.199   3
   1   8   1 4523.04 266.798   1
   1   8   1 4244.64 342.518   3
   1   8   2 16005.0 520.658   1
   1   8   2 16087.2 427.223   5
   1   8   2 16469.2 697.203   3
   1   8   3 11403.2 403.702   1
   1  -8  -3 12466.0 334.927   1
   1   8   3 12467.4 605.194   3
  -1  -8   4 12964.9 619.839   1
   1   8   4 13488.9 646.857   3
   1   8   5 341.776 141.981   3
  -1  -8   5 150.348 96.0330   1
   1   8   6 10907.5 621.201   3
  -1  -8   6 10778.3 607.213   1
  -1  -8   7 11709.2 663.624   1
  -1  -8   8 34560.2 1282.04   1
  -1  -8   9 16671.3 872.457   1
  -1  -8  10 36463.4 1410.13   1
  -1  -8  11 4634.82 474.850   1
  -1  -8  12-187.576 199.769   1
  -1  -8  13 11862.3 818.932   1
  -1  -8  13 10588.5 562.363   4
  -1  -8  14 2412.38 394.113   1
  -1  -8  15 4114.99 526.446   1
  -1  -8  16 1810.28 379.659   1
  -1  -8  17 3078.33 484.599   1
  -1  -8  18 1112.85 316.860   1
  -1  -8  19 851.769 270.146   1
  -1  -8  20 589.160 261.281   1
  -1  -8  21 1346.46 374.854   1
   1  -9  20 133.662 178.739   1
   1  -9  19 2403.04 472.596   1
   1  -9  18 134.175 215.722   1
  -1   9  17 5742.85 619.102   4
   1  -9  17 5926.60 676.318   1
  -1   9  16 436.367 240.652   4
   1  -9  16 1054.73 312.962   1
   1  -9  15 9876.21 807.923   1
  -1   9  15 10806.0 813.678   4
  -1   9  14 664.073 245.609   4
   1  -9  14 1542.88 329.424   1
  -1   9  13 4878.49 528.311   4
   1  -9  13 3710.18 487.559   1
  -1   9  12 1672.75 314.634   4
   1  -9  12 1493.64 304.864   1
  -1   9  11 11974.7 785.383   4
   1  -9  11 10608.3 746.952   1
  -1   9  10 296.789 170.721   4
   1  -9  10 160.136 173.117   1
   1  -9   9 3122.32 382.834   1
  -1   9   9 3675.79 417.816   4
  -1   9   9 4046.51 475.903   3
  -1   9   8 1980.08 344.012   3
   1  -9   8 2366.22 324.990   1
  -1   9   8 1924.49 306.188   4
  -1   9   7 36373.3 1312.50   4
   1  -9   7 34776.6 1259.81   1
  -1  -9  -7 32229.4 918.288   5
  -1   9   7 32612.7 1329.52   3
   1  -9   6 4992.84 416.401   1
  -1   9   6 3830.76 399.078   4
  -1   9   6 4302.32 450.899   3
  -1   9   5 8706.85 569.813   4
   1  -9   5 9017.00 545.246   1
  -1   9   5 9471.92 645.093   3
  -1   9   4 1662.86 256.953   4
   1  -9   4 2472.13 265.961   1
  -1   9   4 2101.50 251.245   5
  -1   9   3 14598.4 670.665   5
  -1   9   2 15868.2 707.159   5
   1  -9   1 7485.68 398.957   1
   1  -9   0 34479.2 947.697   1
   1   9   0 33617.9 1135.76   3
   1  -9  -1 7161.72 327.430   1
   1   9   1 7147.39 476.137   3
   1   9   2 16305.2 730.233   3
   1  -9  -2 15828.2 476.568   1
   1   9   2 15028.6 527.571   1
   1   9   2 15973.1 457.027   5
   1   9   3 15029.1 715.980   3
   1   9   3 14599.5 480.015   1
   1  -9  -3 14508.9 393.361   1
   1   9   4 2079.28 279.775   3
  -1  -9   4 1752.50 229.500   1
   1   9   4 1820.40 137.846   1
   1   9   5 8232.24 291.976   1
   1   9   5 9051.84 564.746   3
  -1  -9   5 8182.72 519.448   1
   1   9   6 4275.03 405.616   3
  -1  -9   6 3787.50 366.656   1
  -1  -9   7 36185.7 1300.71   1
  -1  -9   8 2229.37 314.088   1
  -1  -9   9 3583.58 410.709   1
  -1  -9  10 221.234 134.488   1
  -1  -9  11 11999.2 796.693   1
  -1  -9  12 1341.64 280.314   1
  -1  -9  13 3487.04 467.279   1
  -1  -9  14 1303.87 312.589   1
  -1  -9  15 10678.0 842.977   1
  -1  -9  16 1097.42 322.368   1
  -1  -9  17 6488.18 697.529   1
  -1  -9  18 167.693 199.466   1
  -1  -9  19 3523.36 544.815   1
  -1  -9  20-73.4345 192.766   1
   1 -10  19 1230.06 358.571   1
   1 -10  18 325.398 241.012   1
   1 -10  17 716.437 281.139   1
   1 -10  16 2144.45 419.213   1
   1 -10  15 762.087 276.804   1
  -1  10  14 494.687 224.857   4
   1 -10  14 1097.61 300.384   1
  -1  10  13 4825.39 536.176   4
   1 -10  13 4834.76 544.722   1
   1 -10  12 4557.65 517.231   1
  -1  10  12 3912.87 468.896   4
  -1  10  11 1282.86 293.162   4
   1 -10  11 1298.02 283.729   1
   1 -10  10 1853.59 320.424   1
  -1  10  10 1396.48 298.059   4
  -1  10   9 10956.5 782.403   3
   1 -10   9 11511.4 738.385   1
  -1  10   9 10593.8 728.138   4
  -1  10   8 15390.4 921.085   3
  -1  10   8 15111.1 859.573   4
   1 -10   8 15640.6 849.334   1
  -1  10   7 27085.3 1237.42   3
   1 -10   7 28012.0 1136.68   1
  -1  10   7 28834.2 1192.56   4
  -1  10   6 34650.4 1379.91   3
   1 -10   6 33915.8 1239.28   1
  -1  10   5 6480.62 563.008   3
   1 -10   5 6795.67 480.805   1
  -1  10   4 4933.17 398.146   5
  -1  10   4 4712.57 468.486   3
   1 -10   4 4978.87 397.508   1
  -1  10   3 52339.4 1531.71   5
   1 -10   3 54274.6 1502.08   1
  -1  10   3 52318.0 1754.48   3
  -1  10   2 25823.6 1147.67   3
   1 -10   2 28047.3 928.166   1
  -1  10   2 26094.1 987.287   5
   1 -10   1 55779.2 1423.51   1
  -1  10   1 53102.2 1767.89   3
   1 -10   0 2216.75 208.549   1
   1  10   0 1751.37 257.262   3
   1  10   1 53637.1 1606.51   3
   1 -10  -1 54019.1 1282.19   1
   1 -10  -2 27292.7 703.801   1
   1  10   2 24592.5 755.899   1
   1  10   2 25081.1 1010.69   3
   1  10   2 25018.4 677.488   5
   1 -10  -3 51627.6 1073.68   1
   1  10   3 50978.5 1576.80   3
   1  10   3 50274.6 1186.86   1
   1  10   4 4879.65 425.695   3
  -1 -10   4 4916.67 390.961   1
   1  10   4 4463.61 226.669   1
   1  10   5 6088.99 244.663   1
  -1 -10   5 6369.12 467.083   1
   1  10   5 5973.61 486.161   3
   1  10   6 33320.0 1233.22   3
   1  10   6 29518.5 679.516   1
  -1 -10   6 32380.1 1179.33   1
  -1 -10   7 27032.6 1122.89   1
   1  10   7 27915.1 1153.42   3
  -1 -10   8 16099.5 864.450   1
  -1 -10   9 11398.3 738.663   1
  -1 -10  10 1835.52 331.171   1
  -1 -10  11 1476.76 304.215   1
  -1 -10  12 3894.62 484.327   1
  -1 -10  13 3783.83 495.136   1
  -1 -10  14 595.337 251.042   1
  -1 -10  15 393.143 210.002   1
  -1 -10  16 1529.07 372.073   1
  -1 -10  17 861.840 290.001   1
  -1 -10  18 222.292 218.440   1
  -1 -10  19 1526.86 379.742   1
   1 -11  19 43.4586 177.845   1
   1 -11  18 423.704 261.631   1
   1 -11  17 1123.18 317.140   1
   1 -11  16 2045.47 404.359   1
   1 -11  15 244.844 203.053   1
   1 -11  14 198.327 168.118   1
   1 -11  13 1914.78 370.044   1
   1 -11  12 2775.87 419.864   1
   1 -11  11 1108.46 251.378   1
  -1  11  10 3545.86 474.541   3
   1 -11  10 3257.35 422.084   1
  -1  11   9 2469.17 400.951   3
   1 -11   9 2828.48 384.128   1
   1 -11   8 26104.3 1137.78   1
  -1  11   8 25144.5 1231.60   3
  -1  11   7 1743.83 333.981   3
   1 -11   7 1837.71 295.796   1
   1 -11   6 1206.60 235.319   1
  -1  11   6 1212.10 283.283   3
  -1  11   5 18836.3 1003.95   3
   1 -11   5 19518.3 875.561   1
  -1  11   4 5388.87 531.237   3
  -1  11   4 5852.99 436.732   5
   1 -11   4 5994.89 442.296   1
  -1  11   3 1138.69 212.084   5
  -1  11   3 978.337 253.271   3
   1 -11   3 1014.37 181.555   1
  -1  11   2 12612.6 665.693   5
  -1  11   2 13667.5 831.288   3
   1 -11   2 13039.0 610.019   1
  -1  11   1 17074.6 939.402   3
   1 -11   1 17231.7 676.423   1
   1  11   0 105.348 127.696   3
   1 -11   0 150.393 81.2794   1
   1  11   1 16781.2 835.653   3
   1 -11  -1 18418.3 613.746   1
   1  11   2 12611.8 717.478   3
   1 -11  -2 12937.3 449.915   1
   1  11   2 12738.4 452.377   5
   1  11   3 1019.42 218.913   3
   1  11   4 5005.12 248.099   1
   1  11   4 5450.34 470.701   3
   1  11   5 18234.9 900.015   3
  -1 -11   5 19046.1 859.468   1
  -1 -11   6 1178.34 242.733   1
   1  11   6 1044.98 254.357   3
  -1 -11   7 2331.59 326.104   1
   1  11   7 1804.89 312.475   3
  -1 -11   8 26324.5 1152.23   1
  -1 -11   9 3344.51 417.782   1
  -1 -11  10 3016.66 412.182   1
  -1 -11  11 1562.09 319.102   1
  -1 -11  12 3519.36 464.512   1
  -1 -11  13 1253.32 309.181   1
  -1 -11  14 165.378 189.827   1
  -1 -11  15 144.895 159.807   1
  -1 -11  16 1809.37 376.766   1
  -1 -11  17 988.113 341.912   1
  -1 -11  18 155.685 174.643   1
  -1 -11  19 342.647 208.096   1
   1 -12  18 930.590 329.259   1
   1 -12  17 245.662 178.324   1
   1 -12  16 292.453 161.327   1
   1 -12  15 647.066 263.815   1
   1 -12  14 1365.55 350.430   1
   1 -12  13 458.211 233.930   1
   1 -12  12 524.844 217.343   1
   1 -12  11-62.1211 120.408   1
  -1  12  10 4260.64 536.688   3
   1 -12  10 4105.83 480.176   1
  -1  12   9 4584.68 540.924   3
   1 -12   9 3441.57 426.607   1
   1 -12   8 2172.07 332.135   1
  -1  12   8 1401.91 331.315   3
  -1  12   7 76.5189 197.241   3
   1 -12   7 341.289 162.470   1
  -1  12   6 13588.8 886.783   3
   1 -12   6 14514.8 783.479   1
   1 -12   5 2080.40 294.752   1
  -1  12   5 1689.87 349.093   3
  -1  12   4 5623.41 557.946   3
   1 -12   4 6159.29 465.257   1
  -1  12   4 6121.56 468.223   5
  -1  12   3 14952.3 915.967   3
   1 -12   3 15136.6 718.532   1
  -1  12   3 15870.8 773.386   5
  -1  12   2 7045.91 508.996   5
   1 -12   2 6792.63 443.090   1
  -1  12   2 5861.47 576.186   3
   1 -12   1 9632.48 499.459   1
   1  12  -1 8604.44 615.104   3
  -1  12   1 9499.40 723.031   3
   1 -12   0 5831.50 357.779   1
  -1  12   0 5550.44 547.309   3
   1  12   0 5403.31 485.667   3
   1 -12  -1 9494.41 425.639   1
   1  12   1 8391.07 604.703   3
   1  12   2 7007.73 546.799   3
   1 -12  -2 6098.50 294.386   1
   1  12   2 5600.89 299.239   5
   1  12   3 14139.2 795.317   3
   1  12   4 6374.96 538.703   3
   1  12   5 1531.43 297.679   3
   1  12   6 13258.7 800.304   3
  -1 -12   6 12802.6 738.980   1
  -1 -12   7 468.507 185.995   1
   1  12   7 547.272 211.821   3
  -1 -12   8 1792.15 302.152   1
   1  12   8 1883.95 331.953   3
  -1 -12   9 3759.26 450.277   1
  -1 -12  10 4492.70 495.726   1
  -1 -12  11 127.562 183.081   1
  -1 -12  12 155.666 141.714   1
  -1 -12  13 648.522 249.774   1
  -1 -12  14 1179.40 318.115   1
  -1 -12  15 410.446 208.866   1
  -1 -12  16-28.7593 191.452   1
  -1 -12  17 808.129 301.495   1
  -1 -12  18 702.836 283.589   1
   1 -13  17 74.4597 194.319   1
   1 -13  16 2079.32 438.342   1
   1 -13  15 911.682 313.935   1
   1 -13  14 685.102 265.151   1
   1 -13  13 168.627 159.610   1
   1 -13  12 3213.26 460.064   1
   1 -13  11 921.250 244.670   1
  -1  13  10 1740.94 376.172   3
   1 -13  10 1759.71 335.893   1
   1 -13   9 2092.55 355.416   1
  -1  13   9 1794.60 353.723   3
   1 -13   8 4480.51 495.580   1
  -1  13   8 4558.37 566.619   3
  -1  13   7 8529.22 731.066   3
   1 -13   7 7247.30 592.036   1
  -1  13   6 12916.5 896.319   3
   1 -13   6 13318.6 783.265   1
   1 -13   5 1026.25 241.725   1
  -1  13   5 486.032 246.305   3
  -1  13   4 11139.0 644.561   5
   1 -13   4 9911.60 622.860   1
  -1  13   4 10253.8 786.815   3
  -1  13   3 9243.52 595.893   5
  -1  13   3 9253.03 744.496   3
   1 -13   3 8282.09 533.469   1
   1 -13   2 1128.03 197.654   1
  -1  13   2 954.004 282.678   3
  -1  13   2 1405.86 248.911   5
  -1  13   1 2606.74 326.194   5
   1  13  -1 2361.35 337.026   3
  -1  13   1 2677.98 412.043   3
   1 -13   1 2800.27 271.372   1
  -1  13   0-136.121 224.076   3
   1  13   0 0.33210 146.842   3
   1 -13   0 17.2324 58.2157   1
   1 -13  -1 2575.50 222.632   1
   1  13   1 2708.67 373.416   3
   1  13   2 924.719 241.261   3
   1  13   3 8313.45 628.148   3
   1  13   4 9926.00 697.818   3
   1  13   5 550.968 235.417   3
   1  13   6 13400.4 840.582   3
  -1 -13   7 7715.26 602.298   1
   1  13   7 8381.02 673.799   3
   1  13   8 4141.38 491.321   3
  -1 -13   8 4293.56 468.828   1
  -1 -13   9 2414.35 366.708   1
  -1 -13  10 1743.72 339.158   1
  -1 -13  11 980.789 280.724   1
  -1 -13  12 3975.59 499.905   1
  -1 -13  13 418.684 259.417   1
  -1 -13  14 583.433 271.171   1
  -1 -13  15 961.272 321.892   1
  -1 -13  16 1277.19 336.874   1
  -1 -13  17 265.083 196.514   1
   1 -14  16 196.001 204.978   1
   1 -14  15 1489.82 372.565   1
   1 -14  14 1495.74 375.707   1
   1 -14  13 221.750 205.402   1
   1 -14  12 73.9363 183.408   1
   1 -14  11 1319.59 310.639   1
   1 -14  10 2532.59 400.809   1
  -1  14  10 2415.69 437.643   3
   1 -14   9 676.889 239.267   1
  -1  14   9 175.243 219.592   3
  -1  14   8 4146.71 547.504   3
   1 -14   8 4309.77 476.281   1
  -1  14   7 7608.43 714.498   3
   1 -14   7 7141.25 593.389   1
  -1  14   6 1563.51 371.622   3
   1 -14   6 1711.39 287.445   1
   1 -14   5 292.805 163.011   1
  -1  14   5 502.478 244.614   3
   1 -14   4 5438.48 468.574   1
  -1  14   4 5914.38 480.935   5
  -1  14   4 5491.99 596.259   3
  -1  14   3 11044.8 836.376   3
  -1  14   3 9549.53 629.713   5
   1 -14   3 10589.9 623.169   1
  -1  14   2 1758.90 352.317   3
  -1  14   2 1726.64 279.594   5
   1 -14   2 1751.24 243.834   1
  -1  14   1 13714.0 778.927   5
  -1  14   1 13361.3 938.700   3
   1 -14   1 14903.9 670.499   1
   1  14  -1 14435.8 877.402   3
   1  14   0 2189.12 360.970   3
  -1  14   0 2223.13 387.884   3
   1 -14   0 2428.92 241.963   1
   1  14   1 13633.7 847.893   3
   1  14   2 1721.43 318.610   3
   1  14   3 10572.1 741.383   3
   1  14   4 5328.87 532.504   3
   1  14   5 109.656 183.457   3
   1  14   6 1650.49 324.465   3
   1  14   7 8156.17 685.845   3
   1  14   8 4724.43 535.574   3
  -1 -14   9 524.900 221.259   1
  -1 -14  10 2809.67 418.045   1
  -1 -14  11 1433.33 315.848   1
  -1 -14  12-47.0828 151.386   1
  -1 -14  13 130.201 182.303   1
  -1 -14  14 1598.72 375.599   1
  -1 -14  15 1559.62 380.628   1
  -1 -14  16 954.057 316.039   1
   1 -15  16 865.026 332.169   1
   1 -15  15 949.212 297.878   1
   1 -15  14 634.602 297.362   1
   1 -15  13 640.851 285.383   1
   1 -15  12 1608.41 368.046   1
  -1  15  11 733.219 323.199   3
   1 -15  11 174.345 206.531   1
  -1  15  10 1005.75 324.650   3
   1 -15  10 783.395 257.527   1
   1 -15   9 5492.77 570.764   1
  -1  15   9 6425.01 698.775   3
   1 -15   8 5544.96 556.659   1
  -1  15   8 5110.07 620.313   3
  -1  15   7 1037.18 324.943   3
   1 -15   7 1226.49 280.947   1
   1 -15   6 8116.54 629.545   1
  -1  15   6 8670.57 784.041   3
   1 -15   5 10347.9 688.625   1
  -1  15   5 9960.87 834.188   3
  -1  15   4 1510.35 380.972   3
   1 -15   4 1862.83 302.159   1
  -1  15   3 4865.89 577.494   3
  -1  15   3 4197.36 428.188   5
   1 -15   3 4400.69 402.018   1
   1  15  -2 6160.63 588.498   3
  -1  15   2 6204.42 516.911   5
   1 -15   2 6233.55 453.477   1
  -1  15   2 5592.24 634.455   3
  -1  15   1 524.995 180.381   5
  -1  15   1 465.101 240.270   3
   1  15  -1 24.7144 158.647   3
  -1  15   0 2841.20 441.120   3
   1  15   0 2945.66 413.803   3
   1  15   1 433.415 224.110   3
  -1  15  -1 471.437 223.288   3
   1  15   2 6264.59 594.702   3
   1  15   3 4105.68 488.468   3
   1  15   4 1756.13 340.247   3
   1  15   5 10054.3 764.736   3
   1  15   6 9311.64 743.616   3
   1  15   7 2022.91 387.106   3
   1  15   8 5949.92 616.583   3
  -1 -15  11 438.919 204.515   1
  -1 -15  12 1212.65 308.682   1
  -1 -15  13 909.142 300.648   1
  -1 -15  14 532.709 277.853   1
  -1 -15  15 1078.65 342.336   1
  -1 -15  16 604.312 304.471   1
   1 -16  15 159.403 188.841   1
   1 -16  14-54.2418 202.723   1
   1 -16  13 252.078 195.747   1
   1 -16  12 683.484 269.338   1
  -1  16  11 1322.56 365.265   3
   1 -16  11 883.507 269.078   1
  -1  16  10-8.90815 205.694   3
   1 -16  10 224.862 179.492   1
  -1  16   9 1363.67 373.940   3
   1 -16   9 1337.12 302.023   1
  -1  16   8 1135.08 346.168   3
   1 -16   8 512.216 191.678   1
  -1  16   7 555.733 274.278   3
   1 -16   7 449.539 193.462   1
   1 -16   6 811.699 234.128   1
  -1  16   6 255.969 228.500   3
  -1  16   5 704.024 317.980   3
   1 -16   5 356.901 179.912   1
  -1  16   4 289.014 235.563   3
   1 -16   4 62.4525 108.711   1
  -1  16   3 9515.68 832.306   3
   1  16  -2 65.1603 161.283   3
  -1  16   2 207.688 227.785   3
  -1  16   1 2061.57 419.589   3
   1  16  -1 2394.20 399.680   3
   1  16   0 2.56262 170.194   3
  -1  16   0-190.784 246.727   3
  -1  16  -1 1834.75 367.059   3
   1  16   1 2704.11 415.404   3
   1  16   2 296.376 207.261   3
   1  16   3 7708.50 681.476   3
   1  16   4 651.810 260.692   3
   1  16   5 356.840 232.620   3
   1  16   6 316.606 212.945   3
   1  16   7 714.286 257.548   3
   1  16   8 909.815 293.689   3
   1 -17  14 82.7233 171.147   1
   1 -17  13 416.848 255.990   1
   1 -17  12 578.072 261.166   1
   1 -17  11 1313.01 330.351   1
  -1  17  11 964.400 400.624   3
  -1  17  10 11.2999 226.868   3
   1 -17  10 207.671 156.582   1
  -1  17   9 1243.22 386.180   3
   1 -17   9 864.948 267.223   1
  -1  17   8 4107.04 611.181   3
   1 -17   8 4298.08 506.503   1
  -1  17   7 478.542 282.490   3
   1 -17   7 864.302 251.607   1
   1 -17   6 4815.21 499.779   1
  -1  17   6 4839.62 621.774   3
  -1  17   5 1873.92 425.352   3
  -1  17   4 6010.97 690.799   3
  -1  17   3 4367.98 600.510   3
   1  17  -3 3947.05 533.257   3
   1  17  -2 4477.56 541.142   3
  -1  17   2 3568.66 540.969   3
   1  17  -1 0.23494 166.645   3
  -1  17   1 2.75551 191.770   3
  -1  17   0-137.842 233.455   3
   1  17   0 50.4490 156.098   3
  -1  17  -1-154.265 243.340   3
   1  17   1 469.528 235.379   3
   1  17   2 4093.85 526.207   3
  -1  17  -2 4594.44 615.104   3
   1  17   3 3158.72 473.987   3
   1  17   4 5863.46 630.197   3
   1  17   5 1947.92 384.893   3
   1  17   6 4775.10 573.942   3
   1  17   7 1287.23 339.799   3
   1  17   8 4304.52 564.035   3
   1 -18  13 149.944 212.338   1
   1 -18  12 1165.34 344.966   1
   1 -18  11 731.105 272.461   1
  -1  18  11 1172.29 404.686   3
   1 -18  10 6881.62 691.156   1
  -1  18  10 7278.92 817.628   3
   1 -18   9 345.359 222.158   1
  -1  18   9 726.632 351.787   3
  -1  18   8 394.125 298.123   3
   1 -18   8 157.635 179.396   1
  -1  18   7 2055.57 460.746   3
  -1  18   6 5674.63 698.801   3
  -1  18   5 350.098 258.665   3
  -1  18   4-139.378 237.855   3
   1  18  -4 383.608 220.427   3
  -1  18   3 1142.44 371.071   3
   1  18  -3 581.172 264.601   3
   1  18  -2 2084.89 408.826   3
  -1  18   2 1343.86 383.897   3
   1  18  -1 84.8237 203.914   3
  -1  18   1 443.840 261.912   3
   1  18   0 850.710 264.934   3
  -1  18   0 947.657 339.384   3
  -1  18  -1 99.2821 203.667   3
   1  18   1 497.283 222.601   3
  -1  18  -2 1607.92 374.947   3
   1  18   2 1583.53 366.174   3
   1  18   3 555.137 263.185   3
  -1  18  -3 714.732 305.825   3
   1  18   4-30.5180 183.425   3
   1  18   5 553.995 269.955   3
   1  18   6 5165.26 621.187   3
   1  18   7 1889.97 403.499   3
   1  18   8 282.336 231.041   3
   1 -19  11 126.291 248.051   1
  -1  19  10 354.485 293.214   3
  -1  19   9 496.357 250.962   3
  -1  19   8 1475.68 401.962   3
  -1  19   7 284.145 245.606   3
  -1  19   6 142.925 224.734   3
  -1  19   5 896.297 364.776   3
   1  19  -5 119.700 186.778   3
  -1  19   4 3224.59 565.328   3
   1  19  -4 4598.34 610.399   3
   1  19  -3 1130.07 341.213   3
  -1  19   3 420.539 271.504   3
   1  19  -2 1464.00 362.156   3
  -1  19   2 1219.70 371.495   3
  -1  19   1 589.973 304.102   3
   1  19  -1 415.255 243.626   3
   1  19   0 241.411 217.125   3
  -1  19   0 231.990 212.474   3
   1  19   1 231.836 177.899   3
  -1  19  -1 500.748 269.270   3
  -1  19  -2 1108.47 356.149   3
   1  19   2 917.050 287.404   3
  -1  19  -3 781.969 327.412   3
   1  19   3 1182.81 326.954   3
   1  19   4 3152.47 495.302   3
   1  19   5 456.202 246.171   3
   1  19   6 1102.32 331.117   3
   1  19   7 1234.55 357.430   3
   1  19   8 1088.28 350.882   3
  -1  20   7 625.753 319.271   3
  -1  20   6 410.535 286.606   3
  -1  20   5 497.805 305.554   3
   1  20  -4 1036.14 322.562   3
  -1  20   4 1272.99 400.214   3
   1  20  -3 295.111 222.821   3
  -1  20   3 181.509 247.859   3
  -1  20   2-37.3166 181.478   3
   1  20  -2 779.468 326.766   3
  -1  20   1-13.7844 201.048   3
   1  20  -1-176.202 221.183   3
  -1  20   0-294.341 275.865   3
   1  20   0 258.576 231.183   3
  -1  20  -1-544.526 303.733   3
   1  20   1-58.2609 212.440   3
  -1  20  -2 364.296 275.478   3
   1  20   2 202.705 199.276   3
   1  20   3 47.9059 184.447   3
  -1  20  -3 296.845 264.813   3
   1  20   4 692.916 283.449   3
  -1  20  -4 392.834 254.828   3
   1  20   5 505.129 275.137   3
   1  20   6 160.576 230.621   3
   1  20   7 555.706 276.010   3
   1  20   8 2185.12 441.419   3
  -1  21   4-346.170 291.116   3
  -1  21   3-2.85845 222.868   3
  -1  21   2-62.1678 232.464   3
  -1  21   1 722.744 346.985   3
  -1  21   0 764.845 332.850   3
  -1  21  -1 649.238 314.892   3
  -1  21  -2-114.927 225.560   3
  -1  21  -3 182.955 249.814   3
  -1  21  -4 400.110 250.364   3
  -1  21  -5 875.565 352.786   3
  -2   0   0 236102. 4565.36   5
  -2   0   1 126671. 2472.09   3
  -2   0   1 133239. 2694.17   5
  -2   0   2 3647.57 196.686   3
   2   0  -2 3780.01 204.301   3
  -2   0   2 3674.28 197.299   2
   2   0  -3 120606. 2406.98   3
  -2   0   3 118474. 2308.56   2
   2   0  -4 28046.7 790.230   3
  -2   0   4 27089.7 853.824   4
   2   0  -4 26713.4 638.327   2
  -2   0   5 60329.8 1519.24   4
   2   0  -5 58329.6 1173.39   2
  -2   0   6 7430.30 429.161   4
  -2   0  -6 7474.88 438.931   2
  -2   0   7 4605.39 353.158   4
  -2   0  -7 6242.53 408.742   2
  -2   0  -8 1972.65 250.207   2
  -2   0   8 2021.21 242.829   4
  -2   0  -8 1754.93 154.804   4
  -2   0  -9 9951.45 417.219   4
  -2   0   9 11039.8 587.677   4
  -2   0  -9 11511.4 601.191   2
  -2   0  10 5646.32 428.176   4
  -2   0 -10 5314.78 420.056   2
  -2   0  11 5099.55 418.762   4
  -2   0 -11 5523.18 437.980   2
  -2   0 -12 2894.43 322.817   2
  -2   0  12 2155.12 282.363   4
  -2   0  13 9255.77 611.401   4
  -2   0 -13 9872.97 616.468   2
  -2   0  14 5256.39 466.379   4
  -2   0 -14 5596.29 471.602   2
  -2   0  15 6068.83 513.895   4
  -2   0 -15 6369.80 514.265   2
  -2   0 -16 1509.24 259.658   2
  -2   0  16 1583.39 275.269   4
  -2   0  17 225.510 155.613   4
  -2   0 -17 210.488 150.281   2
  -2   0 -18 392.295 172.307   2
   2   0  18 534.080 213.289   1
  -2   0  18 648.281 201.501   4
   2   0  19 36.7347 158.326   1
  -2   0  19-40.4986 135.133   4
   2   0  20 1841.84 354.322   1
  -2   0  20 2073.54 343.965   4
   2   0  21 885.373 272.091   1
   2   0  22-2.07375 158.834   1
   2   0  23 104.770 196.536   1
   2  -1  23 1026.67 326.915   1
   2  -1  22 69.5953 176.436   1
   2  -1  21 570.078 248.558   1
   2  -1  20 570.823 238.620   1
  -2   1  20 718.770 230.216   4
  -2   1  19 1465.14 302.950   4
   2  -1  19 1376.41 319.063   1
  -2   1  18 7590.34 637.720   4
   2  -1  18 8417.65 705.263   1
  -2  -1 -18 7498.72 603.755   2
  -2  -1 -17 2407.78 348.291   2
  -2   1  17 2033.53 331.809   4
  -2  -1 -16 2274.70 327.557   2
  -2   1  16 2509.15 354.496   4
  -2  -1 -15 2312.12 326.978   2
  -2   1  15 2054.24 308.539   4
  -2  -1 -14 13307.6 749.354   2
  -2   1  14 11270.5 713.424   4
  -2   1  13 11753.0 692.418   4
  -2  -1 -13 11195.0 685.576   2
  -2  -1 -12 4231.41 404.955   2
  -2   1  12 3757.46 375.017   4
  -2   1  11 4838.83 418.287   4
  -2   1  10 16185.1 761.756   4
  -2   1   9 48686.8 1460.26   4
  -2   1   8 30602.9 1051.54   4
  -2   1   7 2902.84 281.111   4
  -2   1   6 175962. 3679.62   4
  -2   1   5 5457.36 353.981   4
   2   1  -4 5428.81 275.048   3
  -2   1   4 4679.22 314.413   4
  -2   1   4 4869.55 300.975   3
  -2   1   3 9296.22 396.454   3
   2   1  -3 9690.76 344.383   3
  -2   1   3 8812.01 425.293   4
  -2   1   2 1151.89 116.251   2
  -2   1   2 1241.54 130.498   3
  -2   1   2 1436.69 181.391   5
  -2   1   2 1214.23 143.529   4
   2   1  -2 1245.80 98.0758   3
  -2   1   1 7385.61 395.142   5
   2  -1   1 7624.52 359.518   2
  -2   1   1 6785.21 307.986   3
  -2  -1   0 5756.61 299.120   5
  -2   1   0 5290.08 317.687   5
   2  -1   0 5087.25 277.520   2
  -2  -1   1 7349.31 219.475   3
   2  -1  -1 7082.71 313.180   2
   2  -1  -2 977.239 116.008   3
   2  -1  -2 1201.38 115.858   2
  -2  -1   3 8117.17 294.440   2
   2  -1  -3 8688.11 389.315   3
   2  -1  -3 8826.56 324.995   2
  -2  -1   4 4916.49 192.654   2
   2  -1  -4 4940.16 221.861   2
   2  -1  -5 5171.80 219.427   2
  -2  -1   5 5085.13 170.612   2
  -2  -1   6 170313. 3568.83   4
  -2   1  -6 174265. 3578.51   2
   2  -1  -6 169846. 3192.02   2
  -2  -1   7 3170.30 286.670   4
  -2   1  -7 2990.48 280.203   2
  -2   1  -7 2498.47 154.673   4
  -2   1  -8 29717.7 758.743   4
  -2   1  -8 33420.8 1059.27   2
  -2  -1   8 31154.5 1038.53   4
  -2   1  -9 46487.5 1362.28   2
  -2   1  -9 43645.4 1041.53   4
  -2  -1   9 46240.1 1375.29   4
  -2  -1  10 15538.1 726.041   4
  -2   1 -10 16162.3 736.707   2
  -2   1 -10 15516.3 513.574   4
  -2   1 -11 5059.21 278.415   4
  -2  -1  11 5342.94 420.175   4
  -2   1 -11 5632.91 428.287   2
  -2  -1  12 3409.88 349.691   4
  -2   1 -12 3333.79 339.994   2
  -2  -1  13 11680.1 672.527   4
   2  -1 -13 10391.7 306.032   2
  -2   1 -13 10840.8 644.097   2
  -2  -1  14 11784.1 701.820   4
  -2   1 -14 11946.8 693.733   2
  -2   1 -15 2087.28 297.561   2
  -2  -1  15 1824.14 293.016   4
  -2   1 -16 2031.16 297.192   2
  -2  -1  16 2204.29 307.483   4
  -2  -1  17 2134.20 326.803   4
  -2   1 -17 2113.78 315.242   2
  -2  -1  18 7359.58 600.975   4
   2   1  18 6684.04 617.853   1
  -2   1 -18 7265.40 583.598   2
   2   1  19 1258.92 291.808   1
  -2  -1  19 734.935 226.879   4
   2   1  20 450.441 222.474   1
   2   1  21-95.5370 140.138   1
   2   1  22 197.134 184.858   1
   2  -2  23 861.176 312.263   1
   2  -2  22 68.1341 179.627   1
  -2   2  21 316.724 149.025   4
   2  -2  21 270.488 220.354   1
  -2   2  20 1498.36 313.910   4
   2  -2  20 1041.98 307.194   1
   2  -2  19 3408.00 478.658   1
  -2   2  19 3290.49 436.425   4
   2  -2  18 732.956 246.477   1
  -2   2  18 595.238 206.428   4
  -2  -2 -18 1131.15 263.473   2
  -2   2  17 413.214 186.715   4
  -2  -2 -17 1072.20 257.182   2
  -2   2  16 2488.57 356.589   4
  -2  -2 -16 2358.64 347.508   2
  -2   2  15 7283.83 586.402   4
  -2  -2 -15 7211.32 574.124   2
  -2   2  14 13780.4 800.700   4
  -2   2  13 20621.1 967.585   4
  -2   2  12 1624.32 253.800   4
  -2   2  11 8070.62 553.281   4
  -2   2  10 15760.4 774.057   4
  -2   2   9 10674.2 606.752   4
  -2   2   8 6642.86 453.254   4
  -2   2   7 112657. 2612.54   4
  -2   2   6 15126.6 661.086   4
  -2   2   5 114418. 2558.71   4
  -2   2   4 20073.2 720.741   4
  -2   2   3 21795.1 735.419   4
  -2   2   2 34944.9 1045.36   5
   2   2  -2 34385.9 722.412   3
  -2   2   2 32594.9 942.799   4
   2   2  -1 87144.4 1878.38   5
  -2   2   1 85290.3 1896.11   4
  -2   2   1 88852.6 2035.93   5
  -2  -2  -1 88860.5 1836.85   5
  -2   2   0 2536.00 186.306   4
  -2  -2   0 2650.39 186.581   5
   2   2   0 2109.07 167.149   5
  -2   2  -1 88332.0 1853.96   4
   2  -2  -1 90087.7 1914.97   2
   2  -2  -2 34092.2 885.860   2
   2  -2  -3 23216.4 666.948   2
  -2   2  -6 15777.6 656.991   2
  -2  -2   7 114165. 2446.75   4
  -2   2  -7 112648. 2448.22   2
  -2  -2   8 7010.56 441.558   4
  -2   2  -8 6645.96 235.427   4
  -2   2  -8 7246.75 449.457   2
  -2   2  -9 10107.7 321.252   4
  -2  -2   9 10317.4 560.884   4
  -2   2  -9 10211.3 555.477   2
  -2   2 -10 15252.5 448.846   4
  -2  -2  10 16177.6 734.815   4
  -2   2 -10 15763.1 730.861   2
  -2   2 -11 7742.84 307.111   4
  -2   2 -11 8425.36 530.030   2
  -2  -2  11 7752.39 507.423   4
  -2   2 -12 1495.36 228.855   2
  -2  -2  12 1571.58 236.763   4
  -2  -2  13 19469.0 878.762   4
  -2   2 -13 18185.4 858.136   2
  -2  -2  14 13313.5 730.015   4
  -2   2 -14 12351.8 706.410   2
  -2  -2  15 6629.61 519.307   4
  -2   2 -15 6170.36 501.955   2
  -2   2 -16 2355.84 321.485   2
  -2  -2  16 2105.38 301.162   4
  -2   2 -17 577.689 177.252   2
  -2  -2  17 961.551 231.146   4
   2   2  18 1067.30 252.994   1
  -2   2 -18 735.765 209.639   2
  -2  -2  18 1058.36 233.467   4
   2   2  19 3321.55 439.954   1
   2   2  20 1629.17 337.989   1
   2   2  21 625.048 259.706   1
   2  -3  23 195.469 222.917   1
   2  -3  22 229.894 175.027   1
   2  -3  21 1080.25 287.616   1
  -2   3  21 225.700 152.193   4
  -2   3  20-148.719 180.121   4
   2  -3  20 506.137 219.704   1
  -2   3  19 2658.78 407.101   4
   2  -3  19 2553.91 418.504   1
   2  -3  18 3062.01 444.420   1
  -2   3  18 2358.42 365.514   4
  -2  -3 -18 3417.36 439.943   2
   2  -3  17 2948.83 428.669   1
  -2   3  17 2599.70 388.443   4
  -2   3  16 4337.53 482.546   4
  -2   3  15 5720.01 538.386   4
  -2   3  14 2957.50 380.589   4
  -2   3  13 4184.31 434.414   4
  -2   3  12 1729.19 285.580   4
  -2   3  11 14491.7 773.270   4
  -2   3  10 9027.20 580.849   4
  -2   3   9 26345.8 1021.56   4
  -2   3   8 35444.9 1204.26   4
  -2   3   7 7696.39 481.327   4
  -2   3   6 5502.30 391.110   4
  -2   3   5 77783.8 1922.88   4
  -2   3   4 9169.16 469.898   4
  -2   3   3 68505.9 1760.35   5
  -2   3   3 70138.2 1680.27   4
  -2  -3  -2 34061.1 807.039   3
  -2   3   2 33792.3 979.314   4
  -2   3   2 35257.7 1078.81   5
  -2  -3  -1 54854.6 1107.46   3
  -2   3   1 55409.0 1334.40   4
  -2   3   1 55616.3 1471.28   5
  -2  -3  -1 55698.2 1199.78   5
   2   3  -1 54899.8 1273.31   5
   2  -3   0 257091. 4970.47   4
  -2   3   0 263104. 4973.71   4
   2   3   0 265819. 4895.25   5
  -2   3  -1 53896.0 1232.13   4
  -2   3  -2 36558.5 876.043   4
  -2   3  -3 70952.7 1453.44   4
  -2   3  -4 9029.19 284.665   4
  -2   3  -5 75693.0 1442.64   4
  -2   3  -6 5187.21 364.049   2
  -2   3  -7 8315.50 480.682   2
  -2   3  -8 35214.5 1138.10   2
  -2  -3   9 25390.6 948.185   4
  -2   3  -9 26034.1 968.666   2
  -2  -3  10 8316.12 514.718   4
  -2   3 -10 8678.83 533.357   2
  -2   3 -11 15214.6 738.044   2
  -2  -3  11 15415.9 736.915   4
  -2   3 -12 1583.10 237.990   2
  -2  -3  12 2068.38 270.907   4
  -2  -3  13 4299.92 396.214   4
  -2   3 -13 4054.66 386.714   2
  -2  -3  14 2854.52 340.580   4
  -2   3 -14 2647.08 323.317   2
  -2  -3  15 5048.81 446.773   4
  -2   3 -15 4814.34 447.104   2
  -2  -3  16 4247.84 424.576   4
  -2   3 -16 4456.58 432.673   2
  -2   3 -17 2677.49 351.484   2
  -2  -3  17 3020.47 365.161   4
  -2  -3  18 3259.23 379.971   4
   2   3  18 2117.39 347.475   1
   2   3  19 3260.09 420.454   1
   2   3  20-97.6873 133.423   1
  -2   4  22 48.1567 153.546   4
   2  -4  22-89.7566 224.444   1
  -2   4  21 1632.29 356.364   4
   2  -4  21 720.562 268.429   1
  -2   4  20 372.189 195.862   4
   2  -4  20 555.675 258.790   1
  -2   4  19 1334.09 313.199   4
   2  -4  19 612.250 260.219   1
  -2  -4 -19 749.173 243.712   2
  -2   4  18 273.018 175.594   4
   2  -4  18 44.1894 163.523   1
  -2   4  17 351.661 180.214   4
   2  -4  17 584.163 241.316   1
  -2   4  16 4377.12 489.720   4
  -2   4  15 1687.24 316.368   4
  -2   4  14 11039.4 740.456   4
  -2   4  13 796.637 199.189   4
  -2   4  12 4717.10 455.253   4
  -2   4  11 5222.86 467.850   4
  -2   4  10 2239.89 289.234   4
  -2   4   9 7162.14 511.786   4
  -2   4   8 50971.7 1554.69   4
  -2   4   7 54852.2 1584.76   4
  -2   4   6 49941.8 1449.27   4
  -2   4   5 13601.8 628.747   4
  -2  -4  -4 164072. 3321.73   3
  -2   4   4 167354. 3488.04   4
  -2   4   3 11374.2 527.753   4
  -2  -4  -3 11271.0 438.070   3
  -2   4   3 12122.8 597.902   5
  -2   4   2 46205.4 1217.16   4
  -2  -4  -2 43595.7 1029.61   3
  -2  -4  -2 44930.3 952.534   5
  -2   4   2 44710.8 1300.32   5
   2  -4   2 44407.9 1054.28   4
  -2   4   1 30876.2 883.153   4
  -2   4   1 28977.4 975.216   5
  -2  -4  -1 28671.9 696.908   3
   2  -4   1 29123.3 803.976   4
   2   4   0 128504. 2587.56   5
  -2   4   0 134335. 2728.57   4
   2   4   0 135758. 2480.30   3
  -2   4  -1 30647.3 825.944   4
  -2   4  -2 46094.6 1071.54   4
  -2   4  -3 11293.8 376.523   4
  -2   4  -4 168070. 3131.78   4
  -2   4  -5 12412.4 310.985   4
  -2   4  -7 51741.1 1475.75   2
  -2   4  -8 50027.8 1472.10   2
  -2   4  -9 5660.76 424.013   2
  -2   4 -10 2046.70 262.565   2
  -2  -4  10 2146.86 256.247   4
  -2  -4  11 4989.77 402.239   4
  -2   4 -11 4878.95 409.603   2
  -2   4 -12 4593.92 413.394   2
  -2  -4  12 4715.45 408.194   4
  -2  -4  13 960.314 223.081   1
  -2   4 -13 829.399 179.118   2
  -2  -4  13 705.141 183.411   4
  -2  -4  14 9813.46 612.600   4
  -2   4 -14 9997.82 644.227   2
  -2  -4  14 10368.0 733.817   1
  -2   4 -15 1672.79 263.659   2
  -2  -4  15 1441.97 248.605   4
  -2  -4  16 4928.55 449.161   4
  -2  -4  17 282.448 132.224   4
   2   4  18-30.1035 132.993   1
  -2   5  22 690.005 268.402   4
   2  -5  22 726.619 289.592   1
  -2   5  21 46.6178 172.447   4
   2  -5  21-68.6235 152.387   1
   2  -5  20 302.954 209.135   1
  -2   5  20 324.278 187.126   4
  -2   5  19 2024.58 381.956   4
   2  -5  19 1868.62 389.187   1
   2  -5  18 4356.78 553.302   1
  -2   5  18 4256.68 522.471   4
   2  -5  17 501.573 222.515   1
  -2   5  17 532.437 192.724   4
  -2   5  16 592.327 217.159   4
  -2   5  15 1787.57 334.704   4
  -2   5  14 10310.6 736.938   4
  -2   5  13 2409.39 353.441   4
  -2   5  12 4192.75 442.014   4
  -2   5  11 3395.76 387.919   4
  -2   5  10 3045.94 357.014   4
  -2   5   9 817.994 193.507   4
  -2   5   8 241.621 121.253   4
  -2   5   7 7978.31 527.589   4
  -2   5   6 30790.4 1095.45   4
  -2   5   5 20405.3 830.481   4
  -2   5   4 20246.2 789.112   4
   2  -5   4 18964.9 521.579   4
  -2   5   3 24978.8 922.273   5
  -2   5   3 23758.6 841.636   4
  -2  -5  -3 23447.1 730.041   3
   2  -5   3 22435.4 647.557   4
  -2  -5  -2 6705.70 320.347   3
  -2   5   2 6247.41 382.825   4
   2  -5   2 7239.21 329.579   4
  -2   5   2 7132.91 458.299   5
  -2   5   1 9282.33 515.425   5
  -2   5   1 9498.83 461.529   4
  -2   5   0 48045.4 1212.16   4
   2   5   0 47133.4 1034.93   3
   2   5   0 45412.8 1024.24   5
  -2   5  -1 8962.24 398.790   4
   2   5   1 8880.56 333.426   3
  -2   5  -2 7442.97 334.340   4
  -2   5  -3 24953.8 672.595   4
  -2   5  -4 19504.4 519.301   4
  -2  -5  10 2645.50 148.701   2
  -2  -5  11 3181.39 319.351   4
  -2  -5  12 4660.75 399.315   4
  -2  -5  12 4610.69 464.578   1
  -2  -5  13 2614.15 307.884   4
  -2  -5  13 2193.39 332.392   1
  -2  -5  14 10514.9 753.137   1
  -2  -5  14 10678.2 642.566   4
  -2  -5  15 1774.92 324.654   1
  -2  -5  15 1719.88 267.039   4
  -2  -5  16 163.180 128.858   4
  -2   6  22 405.369 231.394   4
  -2   6  21 133.383 166.531   4
   2  -6  21 182.495 203.013   1
  -2   6  20 280.341 190.755   4
   2  -6  20 290.222 248.786   1
  -2   6  19 637.804 242.789   4
   2  -6  19 370.598 235.130   1
  -2   6  18-3.64665 159.942   4
   2  -6  18-36.7091 185.149   1
   2  -6  17 1513.99 360.714   1
  -2   6  17 1136.60 289.162   4
  -2   6  16 5808.17 589.211   4
   2  -6  16 5814.10 617.418   1
  -2   6  15 1125.01 283.146   4
  -2   6  14 6908.49 618.212   4
  -2   6  13 1432.55 280.607   4
  -2   6  12 1789.75 299.785   4
  -2   6  11 3556.90 407.777   4
  -2   6  10 1036.66 224.614   4
  -2   6   9 6575.77 518.915   4
  -2   6   8 15804.0 806.029   4
  -2   6   7 2933.79 330.452   4
  -2   6   6 30440.2 1114.69   4
  -2   6   5 16436.4 741.066   4
   2  -6   5 14697.7 432.335   4
  -2   6   4 46555.5 1365.77   4
   2  -6   4 43514.8 1042.16   4
  -2   6   4 45328.7 1400.43   5
  -2   6   3 18441.5 802.450   5
  -2   6   3 19279.8 769.551   4
   2  -6   3 18692.3 588.624   4
  -2   6   2 7114.29 425.239   4
  -2  -6  -2 6122.19 338.116   3
  -2   6   2 7006.56 472.003   5
  -2   6   1 1035.46 153.620   4
  -2   6   0 17791.8 661.164   4
   2   6   0 18502.9 568.593   3
  -2   6  -1 935.238 132.933   4
   2   6   1 960.760 118.570   3
  -2   6  -2 6779.46 337.540   4
   2   6   2 7065.80 342.305   3
  -2   6  -3 19354.3 589.205   4
  -2   6  -4 46043.6 1050.49   4
   2  -6  -7 2990.38 196.547   1
   2  -6  -8 14968.4 522.009   1
  -2  -6  10 914.362 107.506   2
  -2  -6  12 1923.38 311.791   1
  -2  -6  12 2067.70 265.328   4
  -2  -6  13 1740.94 321.720   1
  -2  -6  13 1003.93 201.732   4
  -2  -6  14 6967.23 632.167   1
  -2  -6  14 6955.65 517.272   4
  -2  -6  15 1445.63 319.021   1
  -2  -6  15 1186.03 222.883   4
  -2  -6  16 5941.36 489.107   4
  -2   7  22 509.334 247.051   4
  -2   7  21 359.836 208.860   4
   2  -7  21 330.537 255.909   1
  -2   7  20-146.017 178.426   4
   2  -7  20-69.6085 226.472   1
   2  -7  19 170.303 160.603   1
  -2   7  19 497.777 250.848   4
  -2   7  18 729.310 250.449   4
   2  -7  18 582.845 250.310   1
   2  -7  17 447.859 251.270   1
  -2   7  17 628.735 220.244   4
   2  -7  16 2558.09 428.931   1
  -2   7  16 2487.30 412.482   4
  -2   7  15 4247.07 505.101   4
   2  -7  15 3953.86 506.738   1
  -2   7  14 1844.63 340.167   4
  -2   7  13 2194.38 368.576   4
  -2   7  12 1280.06 275.623   4
  -2   7  11 7004.60 589.492   4
  -2   7  10 1329.04 243.361   4
  -2   7   9 4883.74 484.702   3
  -2   7   9 5311.56 488.628   4
  -2   7   8 13215.0 752.274   4
  -2   7   7 6616.38 510.285   4
  -2   7   6 7219.31 515.405   4
   2  -7   6 5864.31 237.342   4
   2  -7   5 38609.5 933.074   4
  -2   7   5 41340.3 1338.32   4
  -2   7   4 14012.7 689.174   4
  -2   7   4 13416.0 693.369   5
   2  -7   4 12428.6 464.319   4
  -2   7   3 71868.2 1898.03   4
  -2   7   3 71937.2 1952.29   5
  -2   7   2 635.133 183.646   5
  -2   7   2 702.605 161.749   4
  -2   7   1 29192.8 965.222   4
   2   7   0 10751.8 449.444   3
  -2   7   0 10262.9 500.725   4
  -2   7  -1 28249.7 879.184   4
   2   7   1 28312.2 835.935   3
  -2   7  -2 458.108 105.754   4
   2   7   2 477.173 112.767   3
   2   7   3 73753.1 1741.34   3
  -2   7  -3 72591.9 1630.62   4
   2  -7  -7 6190.26 275.226   1
   2  -7  -8 11872.4 425.700   1
   2  -7  -9 4559.89 256.924   1
  -2  -7  13 2331.03 364.040   1
  -2  -7  13 2774.66 319.943   4
  -2  -7  14 1661.18 330.818   1
  -2  -7  14 1847.45 265.546   4
  -2  -7  15 4028.92 401.789   4
  -2   8  22 198.145 212.439   4
  -2   8  21 549.392 217.754   4
  -2   8  20 559.332 241.715   4
   2  -8  20 678.104 287.822   1
  -2   8  19 523.300 243.591   4
   2  -8  19 505.718 242.041   1
   2  -8  18 3092.87 491.490   1
  -2   8  18 2560.82 436.771   4
  -2   8  17 1200.50 317.785   4
   2  -8  17 854.625 281.262   1
  -2   8  16 4212.48 525.472   4
   2  -8  16 5362.75 607.725   1
   2  -8  15 3728.85 501.674   1
  -2   8  15 3361.45 467.756   4
  -2   8  14 2108.27 382.147   4
   2  -8  14 2700.52 422.438   1
  -2   8  13 22667.3 1171.25   4
  -2   8  12 3809.44 470.059   4
  -2   8  11 21435.1 1081.87   4
  -2   8  10 14675.1 867.111   4
  -2   8   9 11810.5 743.723   4
  -2   8   9 10415.3 748.900   3
  -2   8   8 29743.0 1208.18   4
  -2   8   8 28985.2 1268.40   3
  -2   8   7 2306.03 321.605   4
   2  -8   7 1810.72 120.582   4
   2  -8   6 20819.0 602.751   4
  -2   8   6 24861.0 1020.01   4
  -2   8   5 32451.1 1193.76   4
   2  -8   5 32717.5 866.235   4
  -2   8   4 31940.0 1163.32   5
  -2   8   4 31437.4 1151.12   4
  -2   8   3 8797.31 542.187   4
  -2   8   3 8907.78 570.782   5
  -2   8   2 9793.30 592.461   5
  -2   8   2 9659.89 548.991   4
  -2   8   1 73444.1 1861.23   4
   2   8  -1 72850.3 1750.95   3
  -2   8   0 18437.0 737.670   4
   2   8   0 19198.4 690.162   3
   2   8   1 70919.4 1711.11   3
  -2   8  -1 71394.1 1740.81   4
  -2   8  -2 10072.5 468.524   4
   2   8   2 10161.4 486.270   3
   2   8   3 9719.80 499.593   3
   2   8   4 29925.0 994.599   3
   2  -8  -7 2042.21 136.604   1
   2  -8  -8 27931.7 696.742   1
  -2  -8  13 22733.6 975.843   4
  -2  -8  14 2636.66 327.825   4
  -2   9  21 855.813 290.717   4
  -2   9  20 148.577 193.436   4
  -2   9  19 2341.84 439.540   4
   2  -9  19 1640.76 382.904   1
  -2   9  18 1124.31 322.381   4
   2  -9  18 1228.80 355.866   1
  -2   9  17 3062.94 479.044   4
   2  -9  17 2635.46 451.967   1
  -2   9  16 3821.01 526.019   4
   2  -9  16 3180.41 498.428   1
  -2   9  15 2071.81 392.501   4
   2  -9  15 2471.46 426.597   1
  -2   9  14 2392.86 417.195   4
   2  -9  14 2387.54 416.049   1
  -2   9  13 6385.66 635.565   4
   2  -9  13 6851.75 646.929   1
  -2   9  12 3588.27 480.594   4
  -2   9  11 29585.4 1323.57   4
  -2   9  10 8603.98 719.829   3
  -2   9  10 9630.03 715.461   4
  -2   9   9 31358.5 1376.43   3
  -2   9   9 29642.5 1284.05   4
  -2   9   8 5769.70 522.283   4
  -2   9   8 5961.39 581.776   3
  -2   9   7 29311.0 1275.18   3
   2  -9   7 26672.0 716.843   4
  -2   9   7 29295.6 1200.38   4
  -2   9   6 7902.54 584.312   4
  -2   9   5 37503.7 1337.72   4
  -2   9   4 2234.94 292.969   4
  -2   9   4 2438.25 315.005   5
  -2   9   3 13191.4 689.558   4
  -2   9   3 12540.9 709.097   5
  -2   9   2 620.477 183.050   5
  -2   9   2 632.731 167.093   4
  -2   9   1 5546.65 407.482   4
   2   9  -1 5180.60 360.656   3
  -2   9   0 12081.8 590.073   4
   2   9   0 11722.1 557.157   3
   2   9   1 5611.10 374.242   3
  -2   9  -1 5803.45 378.171   4
   2   9   2 356.740 112.710   3
   2   9   3 13518.3 624.548   3
   2   9   4 2472.49 282.655   3
   2  -9  -6 6976.23 239.489   1
   2  -9  -7 26530.2 595.893   1
  -2  -9  14 1641.41 267.491   4
  -2  10  20 732.333 305.211   4
  -2  10  19 671.720 291.013   4
   2 -10  19 322.358 209.939   1
  -2  10  18 39.4902 191.150   4
   2 -10  18 190.758 197.971   1
  -2  10  17 546.040 266.640   4
   2 -10  17 504.682 266.728   1
   2 -10  16 641.708 258.450   1
  -2  10  16 283.352 209.172   4
   2 -10  15 197.306 210.864   1
  -2  10  15 120.383 198.083   4
   2 -10  14 840.667 281.887   1
  -2  10  14 489.791 207.502   4
   2 -10  13 2701.02 423.904   1
  -2  10  13 2247.75 394.995   4
  -2  10  12 1049.87 279.363   4
   2 -10  12 1387.08 310.813   1
  -2  10  11 10275.7 770.982   4
  -2  10  10 570.258 258.400   3
  -2  10  10 637.062 258.208   4
  -2  10   9 1339.52 311.135   3
  -2  10   9 1608.51 313.714   4
  -2  10   8 558.694 223.270   4
  -2  10   8 315.095 210.729   3
  -2  10   7 18594.9 956.756   4
  -2  10   7 17393.8 998.676   3
  -2  10   6 4055.57 430.148   4
  -2  10   6 3671.82 470.356   3
  -2  10   5 12818.1 745.340   4
  -2  10   5 12096.0 801.580   3
  -2  10   4 12661.6 817.296   3
  -2  10   4 13296.5 741.357   4
  -2  10   4 12452.3 726.122   5
  -2  10   3 4991.67 436.428   4
  -2  10   3 5050.53 503.102   3
  -2  10   3 5205.88 467.286   5
  -2  10   2 2787.65 331.252   5
  -2  10   2 3779.72 362.020   4
  -2  10   1 22454.3 910.289   4
   2  10  -1 22562.9 869.707   3
   2  10   0 26742.8 965.753   3
   2  10   1 21665.1 845.721   3
   2  10   2 2952.26 293.650   3
   2  10   3 4478.05 371.893   3
   2  10   4 13799.1 687.661   3
   2  10   5 12913.7 677.656   3
  -2  11  19 429.487 275.494   4
  -2  11  18 3397.80 533.272   4
   2 -11  18 4064.52 599.021   1
  -2  11  17 2400.69 456.095   4
   2 -11  17 1576.94 382.958   1
  -2  11  16 1195.51 328.468   4
   2 -11  16 1381.43 386.160   1
   2 -11  15 560.868 264.099   1
  -2  11  15 768.132 257.641   4
  -2  11  14 6659.99 678.327   4
   2 -11  14 6701.06 677.433   1
  -2  11  13 928.981 283.965   4
   2 -11  13 691.960 246.138   1
  -2  11  12 1122.13 306.484   4
   2 -11  12 1398.83 322.934   1
   2 -11  11 1905.85 356.733   1
  -2  11  11 1963.43 385.334   3
  -2  11  11 1580.13 328.794   4
  -2  11  10 12064.3 851.895   4
  -2  11  10 14103.1 965.613   3
   2 -11  10 13869.6 875.957   1
  -2  11   9 13595.5 929.000   3
  -2  11   9 15008.3 917.620   4
  -2  11   8 4465.59 509.572   4
  -2  11   8 4989.78 574.349   3
  -2  11   7 11941.6 794.298   4
  -2  11   7 12412.3 865.004   3
  -2  11   6 72756.9 2204.90   4
  -2  11   6 72311.3 2325.52   3
  -2  11   5 6495.08 630.227   3
  -2  11   5 7156.54 574.956   4
  -2  11   4 1338.44 260.236   4
  -2  11   4 1079.19 290.020   3
  -2  11   4 1296.15 265.273   5
  -2  11   3 2334.30 334.572   5
  -2  11   3 2286.94 389.151   3
  -2  11   3 2571.22 326.406   4
  -2  11   2 25537.3 1046.09   4
  -2  11   2 25987.1 1239.80   3
  -2  11   2 26715.7 1128.90   5
  -2  11   1 3701.96 468.296   3
   2  11  -1 3104.71 323.189   3
  -2  11   1 3141.72 366.992   5
   2  11   0 24082.9 955.383   3
   2  11   1 3619.81 354.092   3
   2  11   2 28194.9 1052.12   3
   2  11   3 2387.49 302.707   3
   2  11   4 1306.29 241.631   3
   2  11   5 6842.59 514.364   3
  -2  12  17 159.181 206.543   4
   2 -12  17 323.618 218.784   1
  -2  12  16 1345.76 346.275   4
   2 -12  16 1711.06 385.820   1
  -2  12  15 578.234 257.765   4
   2 -12  15 589.941 273.519   1
  -2  12  14 116.704 142.386   4
   2 -12  14 289.556 213.820   1
   2 -12  13 137.971 168.403   1
  -2  12  13 240.924 226.743   4
  -2  12  12 5577.35 614.502   4
   2 -12  12 6109.71 622.807   1
   2 -12  11 1730.86 343.060   1
  -2  12  11 1569.85 347.997   4
  -2  12  11 1751.32 378.180   3
  -2  12  10 2108.40 399.222   3
   2 -12  10 2834.66 405.499   1
  -2  12  10 2826.64 423.644   4
  -2  12   9 8982.85 775.193   3
  -2  12   9 9475.97 744.540   4
   2 -12   9 10614.3 751.804   1
  -2  12   8 9478.35 739.233   4
   2 -12   8 8216.15 651.612   1
  -2  12   8 9668.66 789.248   3
  -2  12   7 3597.53 494.165   3
  -2  12   7 3737.75 456.730   4
  -2  12   6 3214.94 420.811   4
  -2  12   6 3964.98 518.158   3
  -2  12   5 7538.18 688.355   3
  -2  12   5 7947.80 628.402   4
  -2  12   4 30141.2 1422.02   3
  -2  12   4 32104.8 1286.38   4
  -2  12   4 31690.2 1263.64   5
  -2  12   3 3229.20 397.725   5
  -2  12   3 2529.04 406.458   3
  -2  12   2 14628.9 951.828   3
  -2  12   2 13518.8 807.508   5
   2  12  -2 13870.1 741.080   3
  -2  12   1 4602.24 457.944   5
   2  12  -1 4719.08 421.125   3
  -2  12   1 4984.37 545.415   3
   2  12   0 30266.9 1148.29   3
   2  12   1 5614.92 457.526   3
   2  12   2 14373.4 755.321   3
   2  12   3 2669.41 325.331   3
   2 -12  -3 2702.15 199.289   1
   2  12   4 29085.2 1153.15   3
   2  12   5 7341.61 554.317   3
   2  12   6 3914.59 414.083   3
   2 -13  17 244.083 209.280   1
   2 -13  16 114.972 247.030   1
   2 -13  15 659.691 274.246   1
   2 -13  14 2533.49 446.324   1
  -2  13  13 1372.36 331.037   4
   2 -13  13 1376.14 351.235   1
  -2  13  12-100.711 244.997   4
   2 -13  12 348.951 184.030   1
  -2  13  11 562.846 275.308   3
  -2  13  11 241.913 201.757   4
   2 -13  11 87.4409 166.272   1
   2 -13  10 3091.42 433.163   1
  -2  13  10 3155.38 472.085   4
  -2  13  10 2708.56 446.202   3
  -2  13   9 3970.31 494.169   4
   2 -13   9 3166.04 440.101   1
  -2  13   9 3316.48 515.035   3
   2 -13   8 3288.79 427.793   1
  -2  13   8 3261.54 515.474   3
  -2  13   7 11468.2 871.799   3
   2 -13   7 11104.8 745.996   1
  -2  13   6 7864.97 725.230   3
   2 -13   6 8238.63 611.358   1
  -2  13   5 5894.06 626.864   3
   2 -13   5 5538.35 483.779   1
  -2  13   4 3707.20 503.364   3
   2 -13   4 3187.56 348.312   1
  -2  13   4 2791.40 365.258   5
  -2  13   3 1833.91 378.938   3
   2 -13   3 1737.21 244.906   1
  -2  13   3 1436.84 281.188   5
   2  13  -2 1478.13 246.407   3
  -2  13   2 2371.48 411.145   3
   2 -13   2 2101.29 262.913   1
  -2  13   2 2471.42 356.577   5
  -2  13   1 7516.03 607.157   5
   2 -13   1 8086.67 489.102   1
   2  13  -1 8221.39 587.699   3
  -2  13   1 7161.86 701.197   3
   2 -13   0 13060.3 600.059   1
   2  13   0 12373.1 727.998   3
  -2  13   0 12617.4 914.575   3
   2  13   1 6353.80 515.450   3
   2 -13  -1 7298.16 405.555   1
   2  13   2 2296.96 322.896   3
   2  13   3 1678.67 265.596   3
   2  13   4 3219.52 379.069   3
   2  13   5 6051.45 520.923   3
   2  13   6 6934.73 572.053   3
   2 -14  16 190.307 229.402   1
   2 -14  15 992.616 318.213   1
   2 -14  14 157.791 209.662   1
   2 -14  13 483.493 236.676   1
   2 -14  12 2686.54 445.113   1
   2 -14  11 1514.89 330.253   1
  -2  14  11 928.994 318.620   3
  -2  14  10 170.063 246.674   3
   2 -14  10 326.552 192.436   1
  -2  14   9 1849.44 416.656   3
   2 -14   9 1319.86 305.190   1
   2 -14   8 183.473 154.199   1
  -2  14   8-159.861 199.946   3
  -2  14   7 1530.98 375.937   3
   2 -14   7 864.675 222.500   1
  -2  14   6 3339.11 507.010   3
   2 -14   6 3255.57 395.221   1
  -2  14   5 3361.88 510.210   3
   2 -14   5 3431.55 396.084   1
  -2  14   4 489.486 250.526   3
   2 -14   4 211.970 137.499   1
  -2  14   4 303.871 178.732   5
  -2  14   3 311.711 271.677   3
   2 -14   3 98.5749 106.306   1
  -2  14   3 385.140 205.442   5
  -2  14   2 4610.97 569.399   3
   2 -14   2 4073.68 375.841   1
  -2  14   2 3489.27 436.452   5
   2  14  -2 3897.59 427.491   3
  -2  14   1 3800.83 446.974   5
   2  14  -1 4129.44 445.616   3
  -2  14   1 5161.04 600.345   3
   2 -14   1 4608.88 372.926   1
   2  14   0 78.7129 126.713   3
   2 -14   0 225.086 108.284   1
   2  14   1 4258.86 438.675   3
   2  14   2 4204.96 438.242   3
   2  14   3 148.406 148.112   3
   2  14   4 439.948 197.954   3
   2  14   5 3526.72 426.945   3
   2  14   6 3267.63 411.380   3
   2 -15  15 913.564 310.041   1
   2 -15  14 369.623 233.822   1
   2 -15  13 1180.37 325.703   1
   2 -15  12 148.215 159.813   1
  -2  15  11 739.623 356.379   3
   2 -15  11 600.831 234.070   1
  -2  15  10 1296.70 373.633   3
   2 -15  10 677.021 230.942   1
   2 -15   9 1763.94 342.874   1
  -2  15   9 2787.90 498.082   3
  -2  15   8 4998.86 621.791   3
   2 -15   8 4738.10 517.954   1
  -2  15   7 2090.84 424.346   3
   2 -15   7 1401.47 292.627   1
  -2  15   6 4346.15 573.613   3
   2 -15   6 3633.94 429.797   1
  -2  15   5 967.576 313.378   3
   2 -15   5 1106.45 247.035   1
  -2  15   4 16603.8 942.208   5
  -2  15   4 17953.4 1159.14   3
   2 -15   4 16739.1 863.357   1
  -2  15   3 5812.33 679.157   3
   2 -15   3 7327.89 529.364   1
   2  15  -3 6089.92 565.729   3
  -2  15   3 7299.09 631.688   5
   2  15  -2 1723.40 319.064   3
  -2  15   2 1818.69 339.345   5
   2 -15   2 2049.73 277.560   1
  -2  15   1 8461.88 691.923   5
  -2  15   1 8739.23 816.312   3
   2  15  -1 7225.57 606.403   3
  -2  15   0 5214.63 543.607   5
  -2  15   0 5347.81 637.451   3
   2  15   0 5553.77 530.800   3
   2  15   1 7308.01 603.096   3
  -2  15  -1 7324.77 753.708   3
   2  15   2 1129.52 271.143   3
   2  15   3 7095.65 601.562   3
   2  15   4 15268.4 897.013   3
   2  15   5 986.480 266.407   3
   2  15   6 3258.90 437.945   3
   2  15   7 1781.02 345.930   3
   2 -16  14 582.010 280.935   1
   2 -16  13 2714.73 500.438   1
   2 -16  12 38.1306 160.406   1
   2 -16  11 320.329 205.712   1
  -2  16  11 761.407 309.275   3
  -2  16  10 517.720 268.643   3
   2 -16  10 863.601 268.625   1
  -2  16   9 4432.89 639.712   3
   2 -16   9 4689.40 558.227   1
  -2  16   8 768.591 316.369   3
   2 -16   8 958.011 281.847   1
  -2  16   7 3203.14 524.288   3
   2 -16   7 4226.02 480.902   1
  -2  16   6 1874.26 415.405   3
   2 -16   6 1260.67 267.284   1
  -2  16   5 3342.06 544.840   3
   2 -16   5 2716.65 367.174   1
  -2  16   4 1297.12 401.153   3
   2 -16   4 1140.41 242.068   1
  -2  16   3 8096.38 797.756   3
   2  16  -3 7813.25 669.377   3
  -2  16   3 8817.43 696.853   5
  -2  16   2 1706.30 390.201   3
  -2  16   2 1304.66 321.925   5
   2  16  -2 1061.94 260.316   3
  -2  16   1 9779.68 895.842   3
  -2  16   1 10123.1 767.793   5
   2  16  -1 8394.89 687.946   3
  -2  16   0 1312.03 396.880   3
  -2  16   0 1380.36 323.616   5
   2  16   0 1201.71 287.706   3
   2  16   1 9175.58 701.618   3
  -2  16  -1 7973.84 802.456   3
   2  16   2 1448.87 306.935   3
   2  16   3 8633.18 686.924   3
   2  16   4 915.159 260.688   3
   2  16   5 2354.21 380.323   3
   2  16   6 1577.19 347.197   3
   2  16   7 4178.37 502.618   3
   2 -17  13 636.777 284.611   1
   2 -17  12 7.61669 178.202   1
  -2  17  12 778.701 323.609   3
   2 -17  11 416.073 237.581   1
  -2  17  11 408.819 290.933   3
   2 -17  10 283.624 172.597   1
  -2  17  10 239.166 232.780   3
   2 -17   9 185.083 188.237   1
  -2  17   9 105.904 283.621   3
   2 -17   8-23.8384 146.433   1
  -2  17   8 192.097 284.019   3
   2 -17   7 3427.75 450.061   1
  -2  17   7 2478.71 494.769   3
  -2  17   6 1966.58 456.598   3
  -2  17   5 305.717 243.564   3
   2  17  -4 144.648 180.485   3
  -2  17   4 639.965 304.987   3
  -2  17   3 4984.04 652.909   3
   2  17  -3 6331.20 618.863   3
   2  17  -2 1648.24 340.315   3
  -2  17   2 1576.14 406.387   3
  -2  17   1 2400.53 490.844   3
   2  17  -1 2245.02 373.138   3
   2  17   0 742.071 238.806   3
  -2  17   0 874.196 270.265   5
  -2  17   0 553.793 289.351   3
  -2  17  -1 2293.68 488.110   3
   2  17   1 2152.99 368.223   3
   2  17   2 1126.28 300.240   3
  -2  17  -2 1165.32 360.091   3
   2  17   3 4786.32 520.320   3
   2  17   4 34.2784 163.628   3
   2  17   5 463.509 231.502   3
   2  17   6 1925.57 383.941   3
   2  17   7 2361.88 415.399   3
   2 -18  13-353.493 237.719   1
   2 -18  12 574.608 266.818   1
   2 -18  11 1310.91 350.312   1
   2 -18  10 1224.79 329.699   1
  -2  18  10 1224.96 408.764   3
   2 -18   9 1093.29 316.873   1
  -2  18   9 1326.07 405.678   3
  -2  18   8 3152.73 590.794   3
  -2  18   7 592.017 293.715   3
  -2  18   6 1176.68 372.250   3
  -2  18   5 2027.72 471.314   3
  -2  18   4 2808.46 520.296   3
  -2  18   3 645.538 303.298   3
  -2  18   2 261.080 232.383   3
  -2  18   1 1201.54 360.691   3
  -2  18   0 1254.00 399.726   3
  -2  18  -1 208.140 257.863   3
  -2  18  -2 4.96374 268.181   3
   2  18   4 3240.40 457.388   3
   2  18   5 1725.12 358.329   3
   2  18   6 911.264 284.848   3
   2  18   7 414.702 234.428   3
  -2  19   8 279.114 279.176   3
  -2  19   7 1320.07 413.169   3
  -2  19   6 1885.25 476.665   3
  -2  19   5 1606.39 434.479   3
  -2  19   4 322.860 208.795   3
  -2  19   3 2204.87 484.811   3
  -2  19   2 1864.40 470.199   3
  -2  19   1 1536.80 434.069   3
  -2  19   0-171.442 302.040   3
  -2  19  -1 1297.21 388.566   3
  -2  19  -2 1557.86 428.423   3
  -2  19  -3 2151.42 490.523   3
  -2  20   5 180.712 281.817   3
  -2  20   4 98.8041 194.822   3
  -2  20   3 183.121 231.229   3
  -2  20   2 388.423 321.740   3
  -2  20   1 1779.78 440.045   3
  -2  20   0 8.43651 259.013   3
  -2  20  -1 1220.75 409.592   3
  -2  20  -2 251.015 237.336   3
  -2  20  -3-4.18757 238.429   3
  -2  20  -4-247.120 306.808   3
  -3   0   0-30.1406 91.1993   5
  -3   0   1 4302.91 238.335   3
  -3   0   1 3858.12 271.354   2
  -3   0   1 4661.50 356.409   5
  -3   0   2 14411.4 488.218   3
  -3   0   2 13759.1 529.119   2
  -3   0   2 14706.7 669.145   5
   3   0  -3 579.899 111.566   3
  -3   0   3 530.284 114.935   3
   3   0  -4 56789.6 1380.46   3
  -3   0   4 55448.2 1298.10   2
  -3   0   5 42559.5 1315.59   4
  -3   0   6 163988. 3624.89   4
  -3   0   7 15930.2 763.899   4
  -3   0  -8 635.341 183.535   2
  -3   0   8 484.621 145.424   4
  -3   0   9 39419.9 1372.65   4
  -3   0  -9 40750.0 1389.22   2
  -3   0 -10 1175.53 235.982   2
  -3   0  10 861.316 198.874   4
  -3   0  11 9645.50 633.281   4
  -3   0 -11 8810.71 611.648   2
  -3   0 -12 320.140 130.646   2
  -3   0  12 279.472 137.756   4
  -3   0 -13 2862.82 370.457   2
  -3   0  13 2847.37 365.890   4
  -3   0 -14 519.500 190.694   2
  -3   0  14 334.114 173.452   4
  -3   0 -15-75.3998 127.750   2
  -3   0  15-75.2880 164.263   4
  -3   0 -16 654.873 182.330   2
  -3   0  16 489.099 197.843   4
  -3   0 -17 1405.94 297.648   2
  -3   0  17 627.834 215.367   4
  -3   0 -18 3931.17 477.935   2
  -3   0  18 3834.63 474.282   4
  -3   0 -19 35.3967 126.385   2
  -3   0  19 295.259 199.957   4
  -3   0  20 424.272 218.178   4
  -3   0  21 439.074 219.512   4
   3   0  21 582.815 251.694   1
   3   0  22 1487.69 358.310   1
   3   0  23-183.607 218.535   1
   3  -1  23 46.3916 177.051   1
   3  -1  22 571.861 276.549   1
   3  -1  21 723.288 280.398   1
  -3   1  21 261.627 170.925   4
  -3   1  20 3821.86 502.824   4
  -3  -1 -19 1496.87 313.267   2
  -3   1  19 1910.02 357.094   4
  -3  -1 -18 1489.10 315.817   2
  -3   1  18 1806.79 346.537   4
  -3  -1 -17 420.067 180.394   2
  -3   1  17 796.352 228.117   4
  -3   1  16 7380.52 635.710   4
  -3  -1 -16 7392.23 626.351   2
  -3  -1 -15 1300.28 268.043   2
  -3   1  15 1023.56 249.156   4
  -3  -1 -14 446.699 181.879   2
  -3   1  14 183.252 148.642   4
  -3  -1 -13 12496.3 784.413   2
  -3   1  13 14547.7 841.720   4
  -3   1  12 19689.5 976.450   4
  -3  -1 -12 19295.6 978.945   2
  -3   1  11 1126.60 250.912   4
  -3  -1 -11 941.780 245.709   2
  -3  -1 -10 10479.0 663.577   2
  -3   1  10 9333.03 622.157   4
  -3   1   9 18201.5 861.607   4
  -3   1   8 34490.7 1228.69   4
  -3   1   7 53787.9 1603.16   4
  -3   1   6 33720.2 1158.07   4
  -3   1   5 1892.76 241.392   4
   3   1  -4 120160. 2523.88   3
  -3   1   4 126067. 2648.50   3
  -3   1   4 125922. 2823.83   4
  -3   1   3 246997. 4726.25   2
   3   1  -3 240415. 4608.56   3
  -3   1   3 245984. 4747.14   3
  -3   1   3 249897. 4946.76   4
  -3   1   2 10845.8 456.025   3
  -3   1   2 11101.9 582.672   5
  -3   1   2 10929.8 469.519   2
  -3  -1  -1 128929. 2786.01   5
  -3   1   1 127746. 2643.28   3
  -3   1   1 123467. 2705.43   2
  -3   1   1 133887. 2917.61   5
  -3   1   0 4402.78 358.118   5
  -3  -1   0 4984.97 334.486   2
  -3  -1   0 4654.36 332.465   5
  -3  -1   1 127772. 2438.32   3
  -3  -1   1 125755. 2685.24   2
  -3  -1   1 128035. 2809.51   5
  -3  -1   2 11450.1 474.842   2
  -3  -1   2 10991.2 369.315   3
  -3  -1   3 243225. 4647.71   2
   3  -1  -4 124456. 2525.09   2
  -3  -1   4 121574. 2475.03   2
   3  -1  -5 2127.03 171.963   2
  -3  -1   5 1828.10 145.305   2
   3  -1  -6 30588.3 800.371   2
  -3  -1   7 55112.3 1570.01   4
   3  -1  -7 48298.6 1119.94   2
  -3  -1   8 35684.8 1243.75   4
   3  -1  -8 32455.4 791.490   2
  -3   1  -8 34968.3 1214.81   2
  -3   1  -9 15425.4 516.977   4
  -3  -1   9 18140.3 840.253   4
   3  -1  -9 15622.6 437.569   2
  -3   1  -9 17546.7 821.080   2
  -3  -1  10 9582.88 617.123   4
  -3   1 -10 8276.05 571.715   2
  -3   1 -11 793.013 196.769   2
  -3  -1  11 744.510 206.037   4
  -3  -1  12 21396.5 1005.58   4
  -3   1 -12 21229.3 995.389   2
  -3  -1  13 12152.9 754.053   4
  -3   1 -13 12684.2 768.768   2
  -3   1 -14 310.434 164.618   2
  -3  -1  14 417.078 180.729   4
  -3   1 -15 1187.64 256.951   2
  -3  -1  15 1014.32 248.455   4
  -3  -1  16 7750.80 635.727   4
  -3   1 -16 7045.90 602.738   2
  -3   1 -17 418.387 207.764   2
  -3  -1  17 749.057 229.941   4
  -3  -1  18 1472.10 305.741   4
  -3   1 -18 1786.79 322.867   2
  -3  -1  19 1809.64 320.979   4
  -3   1 -19 2160.97 366.968   2
  -3  -1  20 4152.57 511.814   4
   3   1  21 143.911 168.424   1
   3   1  22 883.392 296.823   1
   3  -2  22 397.001 221.959   1
  -3   2  22 297.746 211.098   4
   3  -2  21 568.106 269.820   1
  -3   2  21 846.147 276.641   4
  -3   2  20 1839.43 367.948   4
  -3  -2 -19 1186.35 288.747   2
  -3   2  19 1314.47 317.989   4
  -3  -2 -18 1044.82 268.778   2
  -3   2  18 1137.98 282.406   4
  -3  -2 -17 600.223 217.214   2
  -3   2  17 1268.93 296.110   4
  -3   2  16 4300.51 497.451   4
  -3  -2 -16 5016.25 532.513   2
  -3   2  15 877.674 250.115   4
  -3  -2 -15 1150.14 271.103   2
  -3   2  14 2185.51 347.560   4
  -3  -2 -14 3245.37 419.503   2
  -3   2  13 1010.17 260.846   4
  -3   2  12 47284.9 1658.88   4
  -3   2  11 10467.3 688.965   4
  -3   2  10 22387.6 1003.50   4
  -3   2   9 15718.1 804.724   4
  -3   2   8 30023.3 1139.80   4
  -3   2   7 26392.8 1032.14   4
  -3   2   6 71284.2 1855.49   3
  -3   2   6 73445.7 1949.25   4
   3   2  -5 37543.4 987.138   3
  -3   2   5 36822.5 1211.84   4
  -3   2   5 37083.7 1139.47   3
  -3   2   4 35028.7 1079.21   3
   3   2  -4 36099.8 902.489   3
  -3   2   4 37185.0 1170.16   4
   3   2  -3 57333.1 1221.02   3
  -3   2   3 56732.2 1545.19   4
  -3   2   3 57045.6 1469.41   3
  -3   2   3 57194.1 1654.44   5
  -3   2   2 71431.8 1779.78   4
  -3   2   2 69507.8 1696.27   3
  -3   2   2 71465.6 1894.71   5
  -3   2   1 29988.8 942.869   4
  -3   2   1 28549.6 1039.18   5
  -3  -2  -1 28466.2 904.735   5
  -3   2   1 28513.3 903.103   2
  -3   2   1 29426.6 899.172   3
  -3   2   0 992.550 162.326   5
  -3  -2   0 1245.55 171.382   5
  -3   2   0 1074.84 156.582   4
  -3  -2   4 36573.9 944.713   2
  -3  -2   5 36143.7 892.020   2
  -3  -2   6 71023.8 1463.70   2
   3  -2  -6 70614.3 1584.91   2
   3  -2  -7 23544.7 683.174   2
  -3  -2   7 21923.2 543.990   2
  -3  -2   8 29417.5 1116.07   4
  -3   2  -8 30227.3 1109.62   2
   3  -2  -8 27845.8 767.048   2
  -3   2  -9 13022.6 418.220   4
  -3  -2   9 15467.3 772.893   4
  -3   2  -9 14118.7 736.895   2
   3  -2  -9 13675.8 457.053   2
  -3   2 -10 17922.0 529.976   4
  -3   2 -10 19772.8 908.565   2
   3  -2 -10 18784.1 545.581   2
  -3  -2  11 9867.72 638.644   4
  -3   2 -11 9399.63 624.825   2
   3  -2 -11 8078.77 308.109   2
  -3  -2  12 48912.9 1627.17   4
  -3   2 -12 47121.3 1609.40   2
  -3   2 -13 813.831 221.405   2
  -3  -2  13 795.916 226.280   4
  -3  -2  14 1777.85 293.280   4
  -3   2 -14 2109.84 312.766   2
  -3   2 -15 868.134 225.327   2
  -3  -2  15 1166.73 253.571   4
  -3  -2  16 4360.58 473.732   4
  -3   2 -16 4669.79 493.477   2
  -3   2 -17 859.132 237.191   2
  -3  -2  17 1137.50 263.407   4
  -3   2 -18 1246.37 270.140   2
  -3  -2  18 1348.96 287.650   4
  -3   2 -19 479.841 206.547   2
  -3  -2  19 686.461 224.229   4
   3   2  21 662.074 266.084   1
  -3   3  22 66.5388 172.293   4
   3  -3  22 48.5104 210.679   1
   3  -3  21 873.467 310.241   1
  -3   3  21 783.434 257.635   4
  -3   3  20 145.391 180.347   4
   3  -3  20-79.1259 179.960   1
  -3  -3 -19 1411.39 337.793   2
  -3   3  19 1009.17 285.847   4
  -3  -3 -18 184.969 166.696   2
  -3   3  18 127.895 145.766   4
  -3   3  17 1901.41 373.060   4
  -3  -3 -17 2420.18 406.156   2
  -3   3  16 2540.69 408.810   4
  -3  -3 -16 2699.44 412.439   2
  -3   3  15 600.863 217.491   4
  -3   3  14 3255.99 420.937   4
  -3   3  13 16439.9 927.925   4
  -3   3  12 1515.14 298.702   4
  -3   3  11 3885.26 420.806   4
  -3   3  10 17744.9 894.287   4
  -3   3   9 20742.2 958.841   4
  -3   3   8 1833.26 275.863   4
  -3   3   7 67367.2 1908.67   4
  -3   3   6 14053.5 698.466   3
  -3   3   6 18091.3 800.582   4
  -3   3   5 3809.79 342.340   4
  -3   3   5 3981.61 344.480   3
  -3   3   4 9591.24 535.109   4
   3   3  -4 9774.28 357.681   3
  -3   3   4 8672.06 499.736   3
  -3   3   3 19882.1 772.683   3
   3   3  -3 19890.5 503.735   3
  -3   3   3 19803.7 782.570   4
  -3   3   3 20276.7 878.889   5
  -3  -3  -2 11701.9 500.329   5
  -3   3   2 12200.3 654.511   5
  -3   3   2 11818.2 564.076   3
  -3   3   2 12261.6 571.297   4
  -3   3   1 7524.38 498.684   5
  -3   3   1 7402.90 419.203   4
  -3  -3  -1 7803.86 394.627   5
  -3   3   0 34729.0 1027.59   4
  -3   3  -1 7161.19 382.623   4
  -3   3  -2 12240.3 495.730   4
  -3   3  -3 20195.4 650.245   4
  -3   3  -4 9139.70 379.914   4
  -3   3  -5 4042.77 228.353   4
  -3  -3   7 60494.9 1262.81   2
  -3   3  -7 62540.2 1775.86   2
  -3   3  -8 1742.55 258.710   2
  -3  -3   9 20525.1 903.052   4
  -3   3  -9 19544.9 880.929   2
  -3  -3  10 17006.9 848.733   4
  -3   3 -10 17213.2 849.685   2
  -3  -3  11 3416.36 382.297   4
  -3   3 -11 3476.54 379.693   2
  -3  -3  12 1257.89 242.797   4
  -3   3 -12 1025.38 231.759   2
  -3  -3  13 16485.5 875.268   4
  -3   3 -13 15057.8 847.496   2
  -3   3 -14 3111.61 391.462   2
  -3  -3  14 3488.25 405.785   4
  -3   3 -15 662.857 218.483   2
  -3  -3  15 400.406 163.817   4
  -3   3 -16 2443.01 361.480   2
  -3  -3  16 2236.61 348.187   4
  -3   3 -17 2526.90 377.070   2
  -3  -3  17 2293.16 358.985   4
  -3   3 -18 97.8484 143.190   2
  -3  -3  18 395.984 183.828   4
  -3  -3  19 1560.64 303.761   4
  -3   4  22 225.787 192.538   4
   3  -4  21 3199.95 520.646   1
  -3   4  21 1926.60 393.043   4
  -3  -4 -20 356.454 209.624   2
  -3   4  20 403.233 183.170   4
   3  -4  20 375.631 238.338   1
  -3   4  19 128.504 181.058   4
  -3  -4 -19 249.906 200.372   2
  -3   4  18 1271.80 322.778   4
  -3  -4 -18 1841.08 374.602   2
  -3   4  17 5379.09 582.944   4
  -3   4  16 253.389 163.633   4
  -3   4  15 1867.70 342.343   4
  -3   4  14 19950.5 1079.41   4
  -3   4  13 1964.04 345.827   4
  -3   4  12 19999.5 1029.22   4
  -3   4  11 13765.3 815.486   4
  -3   4  10 10703.7 697.917   4
  -3   4   9 8024.74 583.003   4
  -3   4   8 2669.93 323.552   4
  -3   4   7 4299.86 405.805   4
  -3   4   6 3667.69 359.652   4
  -3   4   5 79679.4 2083.73   4
  -3   4   4 43354.0 1351.54   3
  -3   4   4 44235.0 1351.85   4
  -3   4   3 8677.77 520.142   3
  -3   4   3 8144.04 555.906   5
  -3  -4  -3 8446.16 353.448   3
  -3   4   3 8748.82 500.072   4
  -3  -4  -3 8739.08 390.794   5
  -3  -4  -2 33000.5 920.947   5
  -3   4   2 33598.5 1078.08   4
  -3  -4  -2 33157.8 787.896   3
  -3   4   2 35544.1 1235.89   5
  -3   4   2 34663.6 1135.03   3
  -3   4   1 67657.7 1897.88   5
  -3   4   1 67479.0 1699.54   4
  -3   4   0 44402.5 1220.75   4
  -3   4  -1 66900.2 1606.91   4
  -3   4  -2 33932.0 955.310   4
  -3   4  -3 9285.43 403.333   4
  -3   4  -4 42454.4 1048.37   4
  -3   4  -5 77559.3 1628.51   4
  -3   4  -6 2680.68 157.474   4
  -3   4  -7 4012.54 170.626   4
  -3   4  -7 4056.00 380.162   2
  -3   4  -8 3093.14 345.646   2
  -3   4  -9 7795.56 556.356   2
  -3  -4  10 11111.5 666.417   4
  -3   4 -10 9607.66 639.121   2
  -3  -4  11 12398.5 731.992   4
  -3   4 -11 11952.0 730.115   2
  -3  -4  12 18108.9 915.327   4
  -3   4 -12 18290.6 927.721   2
  -3   4 -13 2426.34 345.799   2
  -3  -4  13 2327.04 334.781   4
  -3  -4  14 21406.8 1030.53   4
  -3   4 -14 20420.5 1030.19   2
  -3   4 -15 1470.40 280.304   2
  -3  -4  15 1892.88 311.533   4
  -3  -4  16 69.6605 112.717   4
  -3   4 -16-13.9835 124.033   2
  -3  -4  17 4886.56 504.438   4
  -3   4 -17 3923.21 469.083   2
  -3  -4  18 1464.60 297.116   4
  -3   5  22-9.50275 152.699   4
   3  -5  21 352.959 283.213   1
  -3   5  21 256.170 176.495   4
  -3   5  20 1272.58 333.004   4
   3  -5  20 1298.21 364.629   1
  -3  -5 -20 1971.89 404.049   2
  -3   5  19 761.182 269.338   4
  -3   5  18 370.721 201.302   4
  -3   5  17 5597.73 615.120   4
  -3   5  16 1736.16 360.937   4
  -3   5  15 1218.32 306.538   4
  -3   5  14 3111.91 432.722   4
  -3   5  13 1593.51 310.323   4
  -3   5  12 5733.99 551.270   4
  -3   5  11 3752.77 440.693   4
  -3   5  10 8009.20 612.263   4
  -3   5   9 14143.8 798.916   4
  -3   5   8 17588.6 893.756   3
  -3   5   8 17644.1 882.100   4
  -3   5   7 9830.43 637.132   3
  -3   5   7 9559.66 623.320   4
  -3   5   6 21091.3 923.285   4
  -3   5   5 8987.93 557.226   4
  -3  -5  -4 6017.65 335.903   3
  -3   5   4 7136.16 475.095   4
  -3   5   4 6017.74 495.261   5
  -3  -5  -3 43319.5 1042.56   5
  -3   5   3 44304.5 1340.81   4
  -3   5   3 43660.8 1467.29   5
  -3  -5  -3 41773.2 1062.49   3
  -3   5   2 34318.2 1248.15   5
  -3   5   2 35824.6 1114.97   4
  -3  -5  -2 32982.8 820.272   3
  -3   5   1 67458.1 1898.17   5
  -3   5   1 69222.1 1702.18   4
   3   5   0 9396.97 418.690   5
  -3   5   0 11296.7 523.417   4
  -3   5  -1 69035.6 1668.08   4
  -3   5  -2 34688.5 984.683   4
  -3   5  -3 44499.4 1136.69   4
  -3   5  -4 6081.71 304.568   4
  -3   5  -5 9166.04 350.901   4
  -3   5  -6 20122.1 536.881   4
  -3   5  -7 8520.12 242.749   4
  -3  -5  11 4138.89 413.151   4
  -3  -5  12 4957.32 465.534   4
  -3  -5  13 1661.58 288.761   4
  -3  -5  14 2718.15 359.910   4
  -3  -5  15 1274.62 253.630   4
  -3  -5  16 938.708 222.557   4
  -3  -5  17 4948.74 504.167   4
  -3   6  22 480.222 250.287   4
  -3   6  21 508.996 260.488   4
  -3   6  20 912.520 295.192   4
   3  -6  20 566.819 279.911   1
  -3   6  19 656.447 236.501   4
   3  -6  19 874.470 315.373   1
  -3   6  18 2420.99 433.090   4
  -3   6  17 363.532 195.761   4
  -3   6  16 271.227 177.915   4
  -3   6  15 5973.10 620.047   4
  -3   6  14 6128.47 611.481   4
  -3   6  13 4205.89 499.916   4
  -3   6  12 2220.47 396.286   4
  -3   6  11 13602.8 848.282   4
  -3   6  10 2810.11 384.003   4
  -3   6   9 2951.95 390.267   4
  -3   6   9 2294.28 365.789   3
  -3   6   8 2038.18 316.272   3
  -3   6   8 1803.95 289.320   4
  -3   6   7 1619.05 289.384   3
  -3   6   7 1851.22 286.268   4
  -3   6   6 18906.5 883.700   4
  -3   6   6 17675.2 884.966   3
  -3   6   5 21724.5 938.073   4
  -3   6   4 11611.8 635.329   4
  -3   6   4 12931.2 739.336   5
  -3  -6  -4 11231.5 378.657   5
  -3   6   3 22863.9 909.343   4
  -3  -6  -3 20903.6 689.009   3
  -3   6   2 90990.0 2426.15   5
  -3   6   2 92654.7 2237.13   4
   3   6  -2 90507.7 1793.35   3
   3   6  -1 3945.78 168.987   3
  -3   6   1 3566.30 371.509   5
  -3   6   1 4514.95 350.148   4
   3   6  -1 3698.91 259.752   5
  -3   6   0 17638.2 708.439   4
   3   6   0 17945.5 586.321   5
  -3   6  -1 4252.17 317.077   4
  -3   6  -2 91530.7 2066.43   4
  -3   6  -3 21893.9 716.293   4
  -3   6  -4 11576.1 456.103   4
  -3   6  -5 22774.5 653.479   4
  -3   6  -6 18795.3 513.567   4
  -3  -6  12 2500.98 332.759   4
  -3  -6  13 4588.73 460.485   4
  -3  -6  14 5394.58 509.942   4
  -3  -6  15 7323.04 596.732   4
  -3  -6  16 573.187 205.196   4
  -3  -6  17 426.298 176.701   4
  -3   7  21-142.196 179.013   4
   3  -7  20 1423.55 376.647   1
  -3   7  20 616.456 260.756   4
   3  -7  19 996.031 337.958   1
  -3   7  19 874.286 290.225   4
  -3   7  18 124.885 178.361   4
  -3   7  17 489.555 225.529   4
  -3   7  16 9299.70 801.028   4
  -3   7  15 1802.81 371.548   4
  -3   7  14 1679.39 354.586   4
  -3   7  13 1991.83 365.061   4
  -3   7  12 6547.24 612.989   4
  -3   7  11 19063.1 1043.97   4
  -3   7  10 21238.9 1076.50   4
  -3   7   9 5355.87 540.066   3
  -3   7   9 6896.08 582.339   4
  -3   7   8 40497.8 1540.04   3
  -3   7   8 41467.1 1509.05   4
  -3   7   7 2418.84 351.620   3
  -3   7   7 2631.61 349.207   4
  -3   7   6 9117.94 654.383   3
  -3   7   6 9513.85 625.061   4
  -3   7   5 8501.41 615.983   3
  -3  -7  -5 7287.10 242.007   5
  -3   7   5 8758.64 583.368   4
  -3   7   4 16442.9 794.783   4
  -3   7   4 16379.3 867.547   5
  -3  -7  -3 71.6778 57.5497   3
  -3   7   3 224.111 110.284   4
  -3   7   3 312.314 156.559   5
  -3   7   2 11971.6 726.660   5
  -3   7   2 11960.1 631.740   4
   3   7  -2 12228.7 424.574   3
   3   7  -1 6666.20 283.145   3
   3   7  -1 6462.33 338.687   5
  -3   7   1 6334.61 520.722   5
  -3   7   1 7308.27 460.440   4
  -3   7   0 2821.38 275.253   4
   3   7   0 2602.92 188.959   5
   3   7   0 2656.49 172.975   3
  -3   7  -1 6909.24 417.548   4
  -3   7  -2 11748.9 533.546   4
  -3   7  -3 133.107 77.1936   4
  -3   7  -4 16685.8 587.877   4
  -3   7  -5 8007.20 348.201   4
  -3   7  -6 8714.77 320.912   4
  -3  -7  13 1826.37 307.401   4
  -3  -7  14 1880.08 318.528   4
  -3  -7  15 1804.78 324.808   4
  -3  -7  16 9410.90 689.040   4
  -3   8  20 216.858 222.815   4
   3  -8  19 559.104 276.926   1
  -3   8  19 58.8628 187.598   4
   3  -8  18 679.504 241.973   1
  -3   8  18 732.297 263.610   4
  -3   8  17 1022.54 324.877   4
  -3   8  16 1180.12 322.025   4
  -3   8  15 186.129 209.288   4
  -3   8  14 3741.54 501.059   4
  -3   8  13 6341.15 633.360   4
  -3   8  12 14792.0 950.782   4
  -3   8  11 2097.70 379.961   4
  -3   8  10 15597.0 933.380   4
  -3   8  10 17116.9 1017.33   3
  -3   8   9 3415.00 429.731   4
  -3   8   9 3969.74 482.067   3
  -3   8   8 15625.5 924.860   3
  -3   8   8 15756.7 888.177   4
  -3   8   7 702.298 251.141   3
  -3   8   7 723.894 227.150   4
  -3   8   6 30946.5 1231.28   4
  -3   8   6 28904.1 1268.34   3
  -3   8   5 4012.38 431.653   5
  -3   8   5 3079.80 401.574   3
  -3   8   5 3625.73 390.070   4
  -3   8   4 2563.76 316.968   4
  -3   8   4 3520.50 400.448   5
  -3   8   3 10611.2 624.204   4
  -3   8   3 10690.9 708.244   5
  -3   8   2 6352.08 465.550   4
  -3   8   2 6639.90 551.195   5
   3   8  -2 6574.65 328.211   3
  -3   8   1 23086.0 910.697   4
  -3   8   1 21381.0 1025.07   5
   3   8  -1 21726.9 684.946   5
   3   8  -1 23411.9 683.501   3
   3   8   0 299.139 65.8115   5
   3   8   0 143.233 63.8852   3
  -3   8   0 167.963 96.7111   4
   3   8   1 23126.6 709.248   3
  -3   8  -1 24493.7 879.359   4
  -3   8  -2 6620.01 405.666   4
  -3   8  -3 11500.9 517.527   4
  -3   8  -4 2845.50 228.806   4
  -3   8  -5 3471.44 232.672   4
  -3  -8  14 3135.66 400.494   4
  -3  -8  15 38.1093 120.500   4
  -3   9  20 260.901 218.784   4
  -3   9  19 2540.92 476.684   4
   3  -9  19 2117.56 450.977   1
  -3   9  18 1857.18 403.717   4
   3  -9  18 1223.46 345.661   1
  -3   9  17 1289.25 343.825   4
   3  -9  17 783.359 309.328   1
  -3   9  16 202.130 209.209   4
  -3   9  15 3102.57 470.433   4
  -3   9  14 1308.27 339.617   4
  -3   9  13 10513.7 840.676   4
  -3   9  12 16898.8 1036.84   4
  -3   9  11 4562.90 537.326   4
  -3   9  10 18914.1 1090.64   3
  -3   9  10 16607.6 1001.06   4
  -3   9   9 8987.96 707.203   4
  -3   9   9 10279.1 790.066   3
  -3   9   8 3201.32 445.038   3
  -3   9   8 2988.50 412.718   4
  -3   9   7 13302.0 865.517   3
  -3   9   7 13554.0 829.957   4
  -3   9   6 34379.4 1351.46   4
  -3   9   6 33945.4 1431.76   3
  -3   9   5 8453.53 612.581   4
  -3   9   5 7696.41 645.081   3
  -3   9   5 8251.07 646.861   5
  -3   9   4 6191.81 575.061   3
  -3   9   4 6894.37 543.881   4
  -3   9   4 6686.43 560.080   5
  -3   9   3 27084.9 1099.08   4
  -3   9   3 27671.8 1241.67   3
  -3   9   3 28038.0 1217.18   5
  -3   9   2 7986.68 615.308   5
  -3   9   2 7911.27 531.999   4
  -3   9   2 7536.09 614.929   3
   3   9  -2 7555.58 396.847   3
  -3   9   1 19454.1 989.266   5
  -3   9   1 19737.6 858.189   4
   3   9  -1 20023.9 683.085   3
   3   9   0 9380.53 436.016   3
  -3   9   0 8887.43 538.175   4
   3   9   0 8680.88 329.317   5
  -3   9  -1 20307.3 813.995   4
   3   9   1 19564.1 681.788   3
  -3   9  -2 7981.54 460.207   4
   3   9   2 7893.78 413.596   3
  -3   9  -3 27366.6 902.319   4
  -3   9  -4 6540.16 370.342   4
  -3  -9  14 1610.97 298.688   4
  -3  -9  15 2391.85 367.967   4
  -3  10  19 273.828 236.645   4
  -3  10  18 614.770 277.401   4
   3 -10  18 384.730 246.681   1
   3 -10  17 597.678 274.714   1
  -3  10  17 1237.42 355.549   4
  -3  10  16 444.480 258.500   4
   3 -10  16 531.002 244.798   1
  -3  10  15 750.429 281.245   4
  -3  10  14 1952.21 390.293   4
  -3  10  13 1961.38 398.380   4
  -3  10  12 4996.23 571.861   4
  -3  10  11 10212.2 841.621   3
  -3  10  11 9942.31 793.506   4
  -3  10  10 7508.30 673.145   4
  -3  10  10 7274.80 693.453   3
  -3  10   9 5253.85 587.810   3
  -3  10   9 6670.28 625.054   4
  -3  10   8 2235.60 360.752   4
  -3  10   8 1928.57 383.158   3
  -3  10   7 9481.29 749.720   3
  -3  10   7 10419.7 735.733   4
  -3  10   6 6183.67 548.751   4
  -3  10   6 6601.56 625.172   3
  -3  10   5 2364.87 363.696   3
  -3  10   5 2578.19 344.640   4
  -3  10   4 1665.28 315.595   5
  -3  10   4 1470.02 309.196   3
  -3  10   4 2117.30 317.211   4
  -3  10   3 8899.30 672.284   5
  -3  10   3 8681.33 604.768   4
  -3  10   3 8599.91 696.733   3
  -3  10   2 16306.3 914.489   5
  -3  10   2 15126.5 786.693   4
   3  10  -2 15001.3 636.044   3
  -3  10   2 15595.3 943.871   3
  -3  10   1 1472.13 285.691   5
  -3  10   1 802.678 237.235   3
   3  10  -1 1500.01 190.702   3
  -3  10   1 1303.73 231.724   4
   3  10   0 20666.9 749.852   3
  -3  10   0 20912.4 884.442   4
   3  10   1 1443.73 195.628   3
  -3  10  -1 1697.35 241.841   4
   3  10   2 15114.5 636.368   3
  -3  10  -2 14878.0 676.633   4
  -3  10  -3 7886.39 454.494   4
  -3  11  18 331.261 239.594   4
   3 -11  17 465.474 263.411   1
  -3  11  17 898.312 309.235   4
   3 -11  16 1592.47 393.339   1
  -3  11  16 1416.60 357.187   4
  -3  11  15 225.854 215.856   4
   3 -11  15 74.7871 202.323   1
  -3  11  14 1164.13 332.226   4
  -3  11  13 1686.09 379.920   4
  -3  11  12 4550.71 570.779   4
  -3  11  11 2207.63 400.325   4
  -3  11  11 2154.62 433.210   3
  -3  11  10 2919.58 432.822   4
  -3  11  10 3120.43 473.350   3
  -3  11   9 3977.30 486.000   4
  -3  11   9 3973.50 534.140   3
  -3  11   8 426.869 221.200   4
  -3  11   8 355.687 261.330   3
  -3  11   7 17649.8 994.671   4
  -3  11   7 17000.6 1043.73   3
  -3  11   6 911.207 292.999   3
  -3  11   6 404.540 195.218   4
  -3  11   5 2416.00 356.911   4
  -3  11   5 2744.68 393.306   5
  -3  11   5 1657.87 351.486   3
  -3  11   4 21881.8 1184.62   3
  -3  11   4 21020.1 1025.65   4
  -3  11   4 22861.8 1129.04   5
  -3  11   3 14190.8 935.223   3
  -3  11   3 15823.2 922.867   5
  -3  11   3 13453.9 789.747   4
  -3  11   2 3447.87 430.819   5
  -3  11   2 3255.55 370.160   4
   3  11  -2 2526.86 264.192   3
  -3  11   2 2771.99 430.325   3
  -3  11   1 1835.59 347.635   3
   3  11  -1 1994.95 237.638   3
  -3  11   1 2432.68 312.982   4
  -3  11   1 1678.22 310.761   5
  -3  11   0 22530.8 946.302   4
   3  11   0 21664.1 819.493   3
   3  11   1 1936.93 233.320   3
  -3  11  -1 2166.47 270.400   4
   3  11   2 3021.38 294.264   3
  -3  11  -2 2752.79 289.554   4
   3  11   3 15210.7 695.968   3
   3 -12  17 1060.62 371.916   1
  -3  12  17 1111.05 333.562   4
  -3  12  16 373.871 247.269   4
   3 -12  16 173.906 181.705   1
   3 -12  15 543.143 266.943   1
  -3  12  15 813.159 299.812   4
  -3  12  14 1956.88 389.703   4
   3 -12  14 1351.71 342.705   1
  -3  12  13 1265.15 330.929   4
  -3  12  12 503.688 247.481   4
  -3  12  11 1591.40 355.663   4
  -3  12  11 1521.43 356.790   3
  -3  12  10 77.9452 194.854   4
  -3  12  10 244.696 207.888   3
  -3  12   9 1667.91 323.880   4
  -3  12   9 1944.99 411.787   3
  -3  12   8 1625.10 313.624   4
  -3  12   8 1686.50 375.997   3
  -3  12   7 4611.34 521.504   4
  -3  12   7 4301.31 563.342   3
  -3  12   6 14826.2 899.271   4
  -3  12   6 13682.2 958.949   3
  -3  12   5 3116.98 431.131   5
  -3  12   5 3081.55 399.445   4
  -3  12   5 2444.02 428.985   3
  -3  12   4 448.089 220.890   5
  -3  12   4 641.019 308.661   3
  -3  12   4 401.235 185.222   4
  -3  12   3 7368.76 586.667   4
   3  12  -3 7412.29 494.226   3
  -3  12   3 7612.82 709.470   3
  -3  12   3 7914.88 667.575   5
  -3  12   2 12989.4 863.772   5
  -3  12   2 12611.9 757.858   4
   3  12  -2 13028.5 662.660   3
  -3  12   2 14414.5 972.997   3
  -3  12   1 2108.72 351.938   5
  -3  12   1 3259.17 370.954   4
  -3  12   1 3291.28 476.523   3
   3  12  -1 3354.03 319.865   3
  -3  12   0 187.589 130.639   4
   3  12   0 222.820 121.802   3
   3  12   1 2917.21 299.482   3
   3  12   2 15119.1 711.194   3
   3  12   3 8111.14 521.654   3
  -3  13  16 305.971 220.467   4
   3 -13  16 413.663 283.842   1
  -3  13  15 917.649 305.232   4
   3 -13  15 430.011 244.561   1
   3 -13  14 154.084 152.940   1
  -3  13  14-293.031 236.053   4
   3 -13  13 1595.48 369.242   1
  -3  13  13 1330.35 323.804   4
  -3  13  12 3852.70 533.593   4
  -3  13  12 3973.40 598.254   3
   3 -13  12 3419.41 504.755   1
  -3  13  11 1788.70 372.705   4
  -3  13  11 1361.28 389.083   3
  -3  13  10-13.9723 166.560   4
  -3  13  10-338.855 278.808   3
  -3  13   9 1678.75 339.017   4
  -3  13   9 1405.80 366.588   3
  -3  13   8 1066.70 278.776   4
  -3  13   8 1408.56 343.917   3
  -3  13   7 1330.71 300.640   4
  -3  13   7 1057.47 312.809   3
  -3  13   6 5014.95 611.744   3
  -3  13   6 4842.94 530.575   4
  -3  13   5 4737.36 513.642   4
  -3  13   5 4646.32 574.829   3
  -3  13   5 4710.71 521.067   5
  -3  13   4 5530.93 532.340   4
  -3  13   4 5077.64 592.668   3
  -3  13   4 5001.99 544.066   5
  -3  13   3 264.548 197.997   5
   3  13  -3-65.3746 106.424   3
  -3  13   3 63.6988 171.793   3
  -3  13   3 44.7404 139.726   4
  -3  13   2 808.611 264.274   5
  -3  13   2 692.896 295.282   3
   3  13  -2 666.212 184.301   3
  -3  13   2 694.732 193.157   4
   3  13  -1 4003.35 369.394   3
  -3  13   1 4759.29 589.289   3
  -3  13   1 4141.93 498.118   5
   3  13   0 120.952 107.574   3
  -3  13   0 36.1803 188.218   3
   3  13   1 4152.68 378.508   3
   3  13   2 823.512 196.227   3
   3  13   3 192.724 130.413   3
   3  13   4 5460.61 454.062   3
  -3  14  15 882.977 329.565   4
   3 -14  15 1220.83 369.714   1
  -3  14  14 104.346 157.663   4
   3 -14  14 543.293 265.750   1
  -3  14  13 831.437 314.369   4
   3 -14  13 418.546 235.145   1
   3 -14  12 281.848 169.852   1
  -3  14  12 345.974 202.750   4
  -3  14  12-62.3893 228.032   3
  -3  14  11 1098.19 311.547   4
  -3  14  11 1253.18 386.212   3
   3 -14  11 1456.11 330.561   1
  -3  14  10 467.361 226.952   4
  -3  14  10 25.9142 205.851   3
   3 -14  10 589.523 230.535   1
  -3  14   9 2033.03 385.308   4
  -3  14   9 994.032 301.648   3
  -3  14   8 886.565 267.908   4
  -3  14   8 741.217 285.469   3
  -3  14   7 1449.21 386.380   3
  -3  14   7 804.265 259.044   4
  -3  14   6 4518.51 527.668   4
  -3  14   6 4008.21 560.162   3
  -3  14   5 416.225 193.728   4
  -3  14   5 722.850 333.941   3
  -3  14   5 489.437 226.787   5
  -3  14   4 865.022 251.859   5
  -3  14   4 961.843 237.433   4
  -3  14   4 942.073 301.984   3
  -3  14   3 2320.17 387.586   5
  -3  14   3 2610.21 453.073   3
  -3  14   2 3835.62 484.279   5
  -3  14   2 3451.63 541.541   3
  -3  14   1 6123.67 620.195   5
   3  14  -1 5097.60 445.529   3
  -3  14   1 4667.63 589.639   3
  -3  14   0 971.184 276.301   5
   3  14   0 829.199 195.139   3
   3  14   1 4831.07 425.841   3
   3  14   2 3210.27 358.061   3
   3  14   3 2318.28 304.151   3
   3  14   4 747.690 198.306   3
   3 -15  14 741.006 270.786   1
   3 -15  13 513.178 252.192   1
  -3  15  12 1460.72 369.410   4
   3 -15  12 960.023 310.415   1
  -3  15  12 1137.84 370.815   3
  -3  15  11 1205.99 356.229   3
   3 -15  11 1208.16 325.848   1
  -3  15  10 443.364 229.543   4
   3 -15  10 872.925 274.410   1
  -3  15  10 598.854 287.959   3
  -3  15   9 1004.85 284.660   4
   3 -15   9 1335.33 320.186   1
  -3  15   9 820.056 305.415   3
   3 -15   8 706.367 212.470   1
  -3  15   8 985.680 363.050   3
  -3  15   7 369.680 282.465   3
   3 -15   7 156.928 172.754   1
  -3  15   6 1328.99 366.547   3
   3 -15   6 998.028 249.580   1
  -3  15   5 262.158 236.027   3
  -3  15   5 395.915 201.094   5
  -3  15   4 3115.10 457.266   5
  -3  15   4 3528.87 547.861   3
  -3  15   3 1105.97 362.995   3
  -3  15   3 1219.99 300.825   5
  -3  15   2 1101.50 293.525   5
  -3  15   2 1778.34 403.389   3
  -3  15   1 2870.75 451.552   5
  -3  15   1 1996.31 417.633   3
  -3  15   0-105.443 240.550   3
  -3  15   0 267.352 187.326   5
  -3  15  -1 1786.41 404.383   3
   3 -16  14 783.912 298.031   1
   3 -16  13 710.963 304.178   1
  -3  16  12 482.930 257.438   3
   3 -16  12 968.410 317.279   1
  -3  16  11 2060.45 482.853   3
   3 -16  11 1756.36 374.666   1
  -3  16  10 154.945 251.428   3
   3 -16  10 191.911 206.401   1
  -3  16   9 3205.53 552.463   3
   3 -16   9 2524.09 416.572   1
  -3  16   8 575.644 285.682   3
   3 -16   8 152.802 138.798   1
  -3  16   7 1782.96 408.065   3
   3 -16   7 1488.69 314.371   1
  -3  16   6 23.3367 229.799   3
   3 -16   6 28.1091 138.406   1
  -3  16   5 1980.27 450.076   3
   3 -16   5 1931.86 318.112   1
  -3  16   4 2495.39 430.152   5
  -3  16   4 1472.06 407.691   3
  -3  16   3 2366.74 409.456   5
  -3  16   3 3106.95 534.483   3
  -3  16   2 2266.15 415.764   5
  -3  16   2 2233.21 470.377   3
  -3  16   1 1951.91 465.571   3
  -3  16   1 1788.13 378.376   5
  -3  16   0 8531.73 861.103   3
  -3  16   0 7967.76 746.742   5
  -3  16  -1 2153.87 469.435   3
   3 -17  13 268.610 241.408   1
   3 -17  12 24.0770 168.615   1
   3 -17  11 28.2140 166.178   1
  -3  17  10 238.994 214.299   3
   3 -17  10-133.269 192.760   1
  -3  17   9 902.645 331.007   3
   3 -17   9 329.738 188.286   1
  -3  17   8 691.449 352.201   3
   3 -17   8 644.489 240.797   1
  -3  17   7 776.453 339.613   3
   3 -17   7 938.365 252.481   1
  -3  17   6 959.275 344.426   3
  -3  17   5 537.918 303.165   3
  -3  17   4 899.656 331.598   3
  -3  17   3 920.233 300.471   5
  -3  17   3 87.1032 236.907   3
  -3  17   2 723.051 263.727   5
  -3  17   2 1201.36 377.438   3
  -3  17   1 1500.17 352.196   5
  -3  17   1 2720.11 534.283   3
  -3  17   0 5133.66 624.913   5
  -3  17   0 4841.33 693.863   3
  -3  17  -1 1582.91 370.912   5
  -3  17  -1 2237.97 467.106   3
  -3  17  -2 820.377 301.231   3
   3 -18  12 160.577 235.850   1
   3 -18  11 179.768 187.498   1
   3 -18  10 572.130 234.117   1
  -3  18   8 29.5628 241.737   3
  -3  18   7 482.268 330.632   3
  -3  18   6 2411.85 510.662   3
  -3  18   5 375.858 266.054   3
  -3  18   4 312.811 257.960   3
  -3  18   3 617.046 355.242   3
  -3  18   2 1567.56 437.151   3
  -3  18   1-135.960 228.227   3
  -3  18   0-32.3324 197.503   3
  -3  18  -1 25.8638 245.437   3
  -3  18  -1-108.284 207.735   5
  -3  18  -2 538.132 276.308   3
  -3  18  -3 304.922 212.274   3
  -3  19   5-60.6681 223.405   3
  -3  19   4 389.437 289.815   3
  -3  19   3 917.219 408.556   3
  -3  19   2 665.242 304.423   3
  -3  19   1-37.1223 207.618   3
  -3  19   0 5120.52 746.065   3
  -3  19  -1 898.441 314.172   3
  -3  19  -2 694.675 338.497   3
  -3  19  -3 390.834 276.276   3
  -4   0   0 3377.67 306.645   2
  -4   0   0 3455.94 346.423   5
  -4   0  -1 15914.2 775.999   5
  -4   0   1 17019.3 588.630   3
  -4   0   1 16480.5 694.541   2
  -4   0   1 16805.3 799.517   5
  -4   0   2 11429.5 468.939   3
  -4   0   2 10902.2 533.916   2
  -4   0   2 12070.3 677.101   5
  -4   0   3 2320.66 208.387   3
  -4   0   3 2284.76 230.819   2
  -4   0   4 11654.3 508.713   3
  -4   0   4 11700.8 523.064   2
  -4   0   5 46921.8 1502.71   4
  -4   0   5 43944.4 1191.06   2
  -4   0   6 9983.07 646.713   4
  -4   0   7 9370.46 639.010   4
  -4   0   8 29580.5 1209.89   4
  -4   0  -8 27739.6 1176.70   2
  -4   0   9 12785.5 780.872   4
  -4   0  -9 12664.8 774.614   2
  -4   0 -10-54.4048 153.623   2
  -4   0  10 55.5938 147.852   4
  -4   0 -11 2615.78 372.071   2
  -4   0  11 3591.39 433.757   4
  -4   0  12 21061.4 1076.12   4
  -4   0 -12 21001.4 1071.53   2
  -4   0 -13 392.299 189.260   2
  -4   0  13 181.267 197.831   4
  -4   0 -14 3355.73 440.112   2
  -4   0  14 4092.05 482.951   4
  -4   0 -15 270.593 172.729   2
  -4   0  15 555.915 230.394   4
  -4   0  16 2968.85 440.334   4
  -4   0 -16 2290.65 394.719   2
  -4   0 -17 1458.51 318.718   2
  -4   0  17 1874.80 368.746   4
  -4   0 -18 840.823 266.090   2
  -4   0  18 1144.73 301.045   4
  -4   0 -19 755.596 261.680   2
  -4   0  19 708.732 272.388   4
  -4   0 -20 2112.07 411.149   2
  -4   0  20 3124.74 483.880   4
  -4   0  21 2616.04 456.507   4
  -4   1  22 851.053 285.873   4
  -4   1  21 336.637 235.616   4
  -4  -1 -20 403.144 231.291   2
  -4   1  20-41.0471 165.987   4
  -4  -1 -19 1322.77 334.417   2
  -4   1  19 1775.48 376.927   4
  -4  -1 -18 1834.51 373.370   2
  -4   1  18 1792.01 374.372   4
  -4  -1 -17 379.055 193.941   2
  -4   1  17 242.469 210.561   4
  -4  -1 -16 511.832 217.690   2
  -4   1  16 47.5437 167.222   4
  -4  -1 -15 3408.15 459.694   2
  -4   1  15 3505.27 467.751   4
  -4  -1 -14 1359.77 300.491   2
  -4   1  14 1131.66 266.849   4
  -4  -1 -13 61.0120 134.862   2
  -4   1  13 143.040 152.859   4
  -4   1  12 1937.84 331.802   4
  -4  -1 -12 1200.68 291.192   2
  -4  -1 -11 2364.71 369.184   2
  -4   1  11 2983.33 402.328   4
  -4   1  10 15889.2 884.741   4
  -4  -1 -10 15254.3 887.537   2
  -4   1   9 16073.7 880.375   4
  -4  -1  -9 17695.8 933.681   2
  -4   1   8 5949.12 514.878   4
  -4  -1  -8 5897.83 520.935   2
  -4   1   7 36982.0 1360.19   4
  -4   1   6 27183.7 1119.87   4
  -4   1   5 127162. 3065.27   4
  -4   1   5 126632. 2805.34   3
  -4   1   4 6830.79 407.044   3
  -4   1   4 7184.94 524.987   4
  -4   1   3 127337. 2773.22   3
  -4   1   3 133351. 3045.97   4
  -4   1   3 129509. 2826.00   2
  -4   1   2 2946.53 250.238   3
  -4  -1  -2 3163.64 312.683   5
  -4   1   2 3372.71 290.572   2
  -4   1   2 3573.96 385.406   5
  -4  -1  -1 21402.5 892.652   5
  -4   1   1 21707.5 841.931   2
  -4   1   1 23141.0 770.130   3
  -4   1   1 23586.4 998.077   5
  -4   1   0 5727.50 467.549   5
  -4  -1   0 5958.89 414.865   2
  -4  -1   0 6581.95 463.425   5
  -4  -1   0 5718.46 274.790   3
  -4   1  -1 21209.9 919.161   5
  -4  -1   1 20748.7 603.777   3
  -4  -1   1 21784.1 909.452   5
  -4  -1   1 21357.5 810.927   2
  -4  -1   2 3089.47 273.461   2
  -4  -1   2 3287.99 203.125   3
  -4  -1   3 125249. 2720.62   2
  -4  -1   4 6867.36 384.821   2
  -4  -1   5 120626. 2554.27   2
  -4  -1   6 25866.2 779.567   2
  -4  -1   7 34706.8 1311.17   4
  -4  -1   8 6044.53 525.348   4
  -4   1  -8 5805.93 506.515   2
  -4  -1   9 15956.9 883.326   4
  -4   1  -9 15530.3 857.169   2
  -4  -1  10 14837.2 864.295   4
  -4   1 -10 14514.2 845.741   2
  -4   1 -11 2442.66 357.433   2
  -4  -1  11 2404.32 358.799   4
  -4   1 -12 1031.32 252.505   2
  -4  -1  12 1133.38 256.476   4
  -4   1 -13 8.84955 138.546   2
  -4  -1  13-39.7730 142.240   4
  -4   1 -14 1402.20 299.630   2
  -4  -1  14 1310.06 285.863   4
  -4   1 -15 3479.40 457.851   2
  -4  -1  15 3721.60 480.414   4
  -4   1 -16 40.2489 168.385   2
  -4  -1  16 320.303 182.480   4
  -4  -1  17 127.274 158.046   4
  -4   1 -17-122.820 178.761   2
  -4   1 -18 969.386 281.222   2
  -4  -1  18 1159.96 290.500   4
  -4   1 -19 1057.37 294.192   2
  -4  -1  19 1413.38 334.719   4
  -4   1 -20-63.5460 176.574   2
  -4  -1  20 155.950 186.745   4
  -4  -1  21 347.565 210.787   4
  -4   2  22 864.012 283.225   4
  -4   2  21 740.822 298.544   4
  -4  -2 -20 471.787 234.203   2
  -4   2  20 8.19385 178.886   4
  -4  -2 -19 617.313 255.555   2
  -4   2  19 644.574 266.754   4
  -4  -2 -18 870.152 250.557   2
  -4   2  18 1076.76 321.901   4
  -4  -2 -17 2681.61 434.999   2
  -4   2  17 2174.95 393.726   4
  -4  -2 -16 2193.63 386.072   2
  -4   2  16 2319.05 392.931   4
  -4  -2 -15 3140.74 461.328   2
  -4   2  15 2850.38 441.526   4
  -4   2  14 8416.66 711.736   4
  -4  -2 -14 8561.41 718.618   2
  -4   2  13 3382.18 441.576   4
  -4  -2 -13 3837.68 476.086   2
  -4   2  12 2195.46 339.954   4
  -4  -2 -12 2411.40 384.758   2
  -4   2  11 7087.95 598.811   4
  -4  -2 -11 7369.17 627.649   2
  -4   2  10 28304.2 1236.98   4
  -4   2   9 11201.9 726.020   4
  -4   2   8 11756.4 730.037   4
  -4   2   7 239.692 135.004   4
  -4   2   6 5416.15 414.390   3
  -4   2   6 5404.23 468.249   4
  -4   2   5 49569.7 1430.71   3
  -4   2   5 49594.0 1565.71   4
   4   2  -5 47283.6 1205.00   3
  -4   2   4 17838.0 735.026   3
  -4   2   4 18880.1 859.275   4
   4   2  -4 18100.2 575.824   3
  -4   2   3 46412.8 1455.54   4
  -4   2   3 47997.6 1581.89   5
  -4   2   3 46160.1 1324.22   3
  -4  -2  -2-82.1318 116.601   5
  -4   2   2 58.6362 83.8079   3
  -4   2   2-6.62590 148.292   5
  -4   2   2 39.3177 68.2054   2
  -4   2   2 39.1377 109.653   4
  -4   2   1 36921.9 1189.72   4
  -4   2   1 35688.9 1092.23   3
  -4  -2  -1 35840.9 1181.27   5
  -4   2   1 38688.1 1338.00   5
  -4  -2   0 513.738 148.695   5
  -4   2   0 220.523 126.262   5
  -4  -2   0 449.296 62.9408   3
  -4   2   0 469.755 132.268   4
  -4   2  -1 38362.3 1320.67   5
  -4  -2   1 35180.5 773.844   3
  -4  -2   2 179.548 114.835   2
  -4  -2   3 44960.0 1259.40   2
  -4  -2   4 18623.4 686.335   2
  -4  -2   5 46873.4 1214.69   2
  -4  -2   6 5502.72 304.786   2
  -4   2  -7 471.556 164.011   2
  -4  -2   7 452.613 85.2045   2
  -4   2  -8 11273.5 708.359   2
  -4  -2   8 11888.1 738.490   4
  -4  -2   9 10527.8 715.225   4
  -4   2  -9 11273.0 723.852   2
  -4  -2  10 26854.2 1207.56   4
  -4   2 -10 28546.2 1221.87   2
  -4  -2  11 6310.33 572.862   4
  -4   2 -11 7239.96 600.422   2
  -4   2 -12 1988.41 335.678   2
  -4  -2  12 2190.68 339.121   4
  -4   2 -13 2828.53 395.246   2
  -4  -2  13 4152.60 479.860   4
  -4  -2  14 7704.79 660.275   4
  -4   2 -14 7818.43 658.876   2
  -4   2 -15 2353.21 392.208   2
  -4  -2  15 3155.54 438.210   4
  -4   2 -16 1895.27 360.264   2
  -4  -2  16 1495.86 319.572   4
  -4   2 -17 2264.50 382.246   2
  -4  -2  17 2401.66 392.047   4
  -4   2 -18 738.741 244.117   2
  -4  -2  18 710.312 247.056   4
  -4   2 -19 602.057 232.657   2
  -4  -2  19 833.437 269.885   4
  -4  -2  20 594.778 252.970   4
  -4   3  22 443.888 255.473   4
  -4   3  21 974.852 330.872   4
  -4  -3 -20 1018.85 295.902   2
  -4   3  20 638.890 248.271   4
  -4  -3 -19 713.661 266.480   2
  -4   3  19 594.174 246.002   4
  -4  -3 -18 195.069 218.401   2
  -4   3  18 547.704 257.309   4
  -4   3  17 5547.35 629.429   4
  -4  -3 -17 4432.85 559.308   2
  -4  -3 -16 2241.98 410.749   2
  -4   3  16 1167.39 308.384   4
  -4   3  15 201.313 168.625   4
  -4  -3 -15 810.438 280.521   2
  -4   3  14 501.899 226.030   4
  -4  -3 -14 541.381 260.144   2
  -4   3  13 675.709 222.386   4
  -4   3  12 6501.65 598.280   4
  -4   3  11 4856.13 500.274   4
  -4   3  10 2691.18 376.395   4
  -4   3   9 21.5065 149.362   4
  -4   3   8 18867.5 943.982   4
  -4   3   7 27290.5 1141.64   4
  -4   3   6 8491.02 593.703   4
   4   3  -5 17822.3 583.619   3
  -4   3   5 19087.6 887.726   4
  -4   3   4 56735.3 1608.10   3
  -4   3   4 56887.1 1694.78   4
   4   3  -4 56351.4 1240.56   3
  -4   3   3 7542.35 474.645   3
  -4  -3  -3 7200.80 447.827   5
  -4   3   3 7027.25 491.885   4
  -4   3   3 7262.33 575.668   5
  -4   3   2 740.293 213.177   5
  -4   3   2 592.921 149.287   3
  -4  -3  -2 385.362 123.671   5
  -4   3   2 789.519 168.694   4
  -4   3   1 4880.84 458.623   5
  -4   3   1 5357.27 401.044   4
  -4  -3  -1 4935.69 373.371   5
  -4   3   1 5020.92 377.194   3
  -4   3   0 114511. 2891.56   5
  -4   3   0 112541. 2625.18   4
  -4   3  -1 5190.50 380.212   4
  -4   3  -2 545.196 128.265   4
  -4   3  -3 7016.07 410.915   4
  -4   3  -4 55965.3 1438.10   4
  -4  -3   5 18152.8 660.115   2
  -4  -3   6 8842.72 406.959   2
  -4  -3   7 26464.4 761.712   2
  -4   3  -7 28368.3 1156.94   2
  -4  -3   8 18452.5 542.728   2
  -4   3  -8 19212.8 945.305   2
  -4   3  -9 162.423 152.525   2
  -4  -3   9-137.787 156.800   4
  -4   3 -10 1590.08 288.503   2
  -4  -3  10 2164.65 338.171   4
  -4  -3  11 5011.36 511.394   4
  -4   3 -11 4354.57 475.001   2
  -4  -3  12 6260.03 565.614   4
  -4   3 -12 5211.70 520.491   2
  -4   3 -13 513.691 205.051   2
  -4  -3  13 520.884 209.655   4
  -4   3 -14 471.677 184.429   2
  -4  -3  14 1067.59 267.436   4
  -4   3 -15 315.559 153.102   2
  -4  -3  15 854.229 252.167   4
  -4   3 -16 1823.10 351.021   2
  -4  -3  16 2126.63 362.836   4
  -4  -3  17 5016.30 552.984   4
  -4   3 -17 4653.99 548.745   2
  -4   3 -18 313.665 193.464   2
  -4  -3  18 547.990 224.272   4
  -4   3 -19 925.985 261.051   2
  -4  -3  19 918.138 258.364   4
  -4  -3  20 1248.23 308.829   4
  -4   4  21 273.552 195.938   4
  -4  -4 -20 1168.52 330.159   2
  -4   4  20 1095.67 310.606   4
  -4   4  19 387.982 217.735   4
  -4  -4 -19 490.906 244.626   2
  -4  -4 -18 2132.37 410.072   2
  -4   4  18 2111.57 414.480   4
  -4  -4 -17 1813.20 383.163   2
  -4   4  17 1286.72 338.415   4
  -4   4  16 519.792 248.591   4
  -4   4  15 2035.28 368.046   4
  -4   4  14 7479.23 685.576   4
  -4   4  13 6767.64 632.385   4
  -4   4  12 3748.98 460.446   4
  -4   4  11 27.6296 150.141   4
  -4   4  10 34126.7 1407.77   4
  -4   4   9 324.276 168.947   4
  -4   4   8 5670.73 495.472   3
  -4   4   8 5510.33 501.647   4
  -4   4   7 2494.61 334.480   3
  -4   4   7 2694.96 349.588   4
  -4   4   6 24580.2 1056.00   4
   4   4  -6 23692.0 732.575   3
   4   4  -5 15995.4 518.260   3
  -4   4   5 17949.4 856.629   4
  -4  -4  -4 800.126 153.567   5
  -4   4   4 1039.54 264.155   5
  -4   4   4 729.943 185.339   4
   4   4  -4 780.492 82.0183   3
  -4  -4  -3 5464.31 377.047   5
  -4   4   3 5092.98 417.538   4
  -4   4   3 5502.48 509.128   5
  -4  -4  -2 8462.81 288.661   3
  -4   4   2 10429.5 584.346   4
  -4  -4  -2 8854.86 483.106   5
  -4   4   2 9513.42 662.426   5
  -4   4   1 530.483 192.552   5
  -4   4   1 485.274 138.539   4
  -4   4   1 165.717 91.2608   3
  -4   4   0 1111.61 246.457   5
  -4   4   0 1132.80 185.484   4
  -4   4  -1 629.342 135.545   4
  -4   4  -2 9024.01 483.480   4
  -4   4  -3 5184.94 346.026   4
  -4   4  -4 791.341 138.517   4
  -4   4  -5 16831.8 616.886   4
  -4   4  -6 24239.8 748.165   4
  -4   4  -6 24450.6 1064.96   2
  -4   4  -7 2423.48 189.954   4
  -4   4  -7 2821.28 349.246   2
  -4  -4   7 2419.39 206.288   2
  -4   4  -8 5075.00 261.101   4
  -4  -4   8 5016.96 258.125   2
  -4   4  -8 4228.68 443.449   2
  -4   4  -9 223.797 173.543   2
  -4   4 -10 30659.3 1305.44   2
  -4   4 -11-150.576 144.379   2
  -4  -4  11 172.681 179.727   4
  -4  -4  12 4216.24 479.329   4
  -4   4 -12 3649.47 451.266   2
  -4  -4  13 7374.58 635.303   4
  -4   4 -13 7287.31 635.911   2
  -4  -4  14 8886.71 700.238   4
  -4   4 -14 8702.55 707.536   2
  -4   4 -15 1472.95 313.598   2
  -4  -4  15 2031.80 344.995   4
  -4   4 -16 320.235 185.144   2
  -4  -4  16 299.800 183.967   4
  -4   4 -17 1250.21 301.980   2
  -4  -4  17 974.402 279.306   4
  -4   4 -18 2047.69 383.010   2
  -4  -4  18 2279.05 382.095   4
  -4  -4  19 192.700 155.440   4
  -4   4 -19 578.817 232.939   2
  -4   5  21 163.035 194.970   4
  -4  -5 -20 370.764 224.854   2
  -4   5  20 460.550 241.840   4
  -4   5  19 131.931 191.698   4
  -4  -5 -19 353.557 220.757   2
  -4   5  18 452.965 247.926   4
  -4  -5 -18 806.258 301.236   2
  -4   5  17 209.065 168.486   4
  -4   5  16 1296.27 329.047   4
  -4   5  15 701.446 257.959   4
  -4   5  14 7100.88 678.422   4
  -4   5  13 3771.36 491.130   4
  -4   5  12 1771.54 344.475   4
  -4   5  11 16477.5 972.117   4
  -4   5  10 10412.6 756.407   4
  -4   5   9 1849.27 323.685   4
  -4   5   8 9792.93 691.478   4
  -4   5   8 9892.54 682.454   3
  -4   5   7 1030.03 224.037   3
  -4   5   7 1058.35 224.335   4
  -4   5   6 218.727 137.030   3
   4   5  -6 132.339 69.1287   3
  -4   5   6 215.978 168.591   4
   4   5  -5 17861.1 537.415   3
  -4   5   5 19242.2 899.846   4
  -4  -5  -4 2062.83 212.378   5
  -4   5   4 1944.91 337.272   5
   4   5  -4 1924.71 113.780   3
  -4  -5  -4 2019.01 181.432   3
  -4   5   4 1924.07 270.705   4
  -4  -5  -3 9449.83 367.909   3
  -4   5   3 9191.54 578.610   4
  -4  -5  -3 10222.9 484.901   5
  -4   5   3 9991.41 709.183   5
  -4   5   2 13208.3 686.778   4
  -4   5   2 12078.0 775.004   5
  -4  -5  -2 13633.4 380.366   3
  -4   5   1 876.246 238.184   5
  -4   5   1 1003.86 179.168   4
  -4   5   0-114.560 202.087   5
  -4   5   0-33.3642 89.6909   4
  -4   5  -1 936.043 168.092   4
  -4   5  -2 13432.2 605.834   4
  -4   5  -3 10143.8 497.829   4
  -4   5  -4 2141.91 210.311   4
  -4   5  -5 18527.6 653.405   4
  -4   5  -6 147.207 59.0935   4
  -4   5  -7 1055.01 122.151   4
  -4   5  -8 9859.29 351.526   4
  -4   5  -8 10306.3 704.444   2
  -4   5  -9 1472.46 282.080   2
  -4   5 -10 10432.0 735.670   2
  -4   5 -11 14744.2 895.378   2
  -4   5 -12 1473.03 297.336   2
  -4  -5  12 2099.44 351.129   4
  -4  -5  13 4637.86 507.665   4
  -4   5 -13 3932.32 473.608   2
  -4  -5  14 5629.19 569.329   4
  -4   5 -14 6308.13 612.232   2
  -4  -5  15 341.455 201.935   4
  -4  -5  16 513.616 220.815   4
  -4  -5  17 189.575 182.928   4
  -4  -5  18 197.100 172.896   4
  -4   6  20 172.144 199.769   4
  -4  -6 -20-9.84276 200.508   2
  -4   6  19 479.678 247.975   4
  -4   6  18 33.9042 188.373   4
  -4   6  17 1010.94 302.382   4
  -4   6  16 1735.94 379.621   4
  -4   6  15 2429.91 431.845   4
  -4   6  14 4060.96 522.321   4
  -4   6  13 3370.99 484.673   4
  -4   6  12 6706.26 641.597   4
  -4   6  11 5786.03 581.542   4
  -4   6  10 9982.63 748.172   4
  -4   6   9 3925.94 468.188   3
  -4   6   9 4065.64 476.211   4
  -4   6   8 60701.2 1961.50   4
  -4   6   8 59864.2 1961.27   3
  -4   6   7 18829.3 957.914   3
  -4   6   7 17002.5 920.577   4
  -4   6   6 4620.70 461.736   3
  -4   6   6 4675.18 460.748   4
  -4   6   5 3277.39 394.774   3
  -4  -6  -5 3221.91 252.633   5
  -4   6   5 3159.72 364.347   4
  -4   6   4 10418.8 673.376   3
  -4  -6  -4 9243.47 419.203   3
   4   6  -4 9189.95 285.859   3
  -4   6   4 10508.7 642.637   4
  -4   6   4 9667.78 712.742   5
  -4  -6  -4 10437.6 458.755   5
  -4   6   3 7476.37 521.797   4
  -4  -6  -3 6453.04 306.799   3
  -4   6   3 7989.99 638.752   5
  -4   6   3 7239.90 558.625   3
  -4   6   2 840.619 244.040   5
  -4   6   2 1087.35 200.108   4
  -4   6   1 206.495 157.646   5
  -4   6   1 453.717 126.267   4
  -4   6   0 278.657 137.125   5
  -4   6   0 262.913 97.4167   4
  -4   6  -1 387.840 111.612   4
  -4   6  -2 1206.88 182.546   4
  -4   6  -3 6674.76 403.484   4
  -4   6  -4 9922.14 478.150   4
  -4   6  -5 3050.45 241.576   4
  -4   6  -6 4599.17 273.891   4
  -4   6  -7 17533.2 546.918   4
  -4  -6  12 6539.15 593.461   4
  -4  -6  13 3757.00 462.396   4
  -4  -6  14 3235.56 436.619   4
  -4  -6  15 3268.37 448.922   4
  -4  -6  16 2731.95 411.050   4
  -4  -6  17 764.622 225.273   4
  -4  -6  18 393.742 199.436   4
  -4   7  20 231.955 226.482   4
  -4   7  19 937.034 311.981   4
  -4   7  18 443.733 239.582   4
  -4   7  17 1204.87 311.791   4
  -4   7  16-257.809 211.439   4
  -4   7  15 386.233 247.124   4
  -4   7  14 4380.75 547.170   4
  -4   7  13 486.088 225.199   4
  -4   7  12 1108.78 299.538   4
  -4   7  11 4882.22 549.775   4
  -4   7  10 22191.7 1168.89   3
  -4   7  10 22909.0 1176.40   4
  -4   7   9 27617.1 1289.96   3
  -4   7   9 27751.8 1286.04   4
  -4   7   8 6609.81 585.938   4
  -4   7   8 6293.91 596.971   3
  -4   7   7 26551.4 1187.30   4
  -4   7   7 26606.4 1220.37   3
  -4  -7  -6 8848.01 395.496   5
  -4   7   6 8198.70 647.174   3
  -4   7   6 8641.54 634.759   4
  -4   7   5 7115.12 589.756   3
  -4   7   5 6577.29 535.628   4
  -4  -7  -5 6740.12 319.753   5
  -4   7   4 641.024 220.606   3
  -4   7   4 587.488 192.290   4
  -4   7   4 670.162 272.960   5
  -4   7   3 23397.9 1013.56   4
  -4   7   3 25089.5 1191.53   5
  -4   7   3 25470.2 1127.06   3
  -4   7   2 17482.0 819.316   4
  -4   7   2 16690.2 907.817   3
  -4   7   2 16159.1 941.040   5
  -4   7   1 8106.24 644.998   5
  -4   7   1 7634.07 506.314   4
  -4   7   1 7734.14 594.590   3
  -4   7   0 774.792 205.863   5
  -4   7   0 1386.47 216.090   4
  -4   7  -1 8515.48 506.088   4
  -4   7  -2 16917.0 714.540   4
  -4   7  -3 24123.3 854.814   4
  -4   7  -4 679.409 134.414   4
  -4   7  -5 6941.92 375.606   4
  -4   7  -6 8300.07 387.194   4
  -4  -7  13 468.369 207.917   4
  -4  -7  14 2675.91 401.464   4
  -4  -7  15 526.080 210.989   4
  -4  -7  16 107.702 163.662   4
  -4  -7  17 992.969 264.854   4
  -4   8  19 248.950 218.775   4
  -4   8  18 517.775 262.213   4
  -4   8  17 393.417 213.477   4
  -4   8  16 907.967 300.427   4
  -4   8  15 2687.68 455.668   4
  -4   8  14 709.275 272.271   4
  -4   8  13 4317.28 549.520   4
  -4   8  12 6167.87 640.426   4
  -4   8  11 3549.88 483.989   4
  -4   8  10 6731.84 646.490   4
  -4   8  10 6131.57 626.869   3
  -4   8   9 6358.77 624.468   3
  -4   8   9 6457.54 609.092   4
  -4   8   8 23506.9 1193.68   3
  -4   8   8 23834.7 1174.64   4
  -4   8   7 15389.3 900.644   4
  -4   8   7 12827.8 858.778   3
  -4   8   6 17514.9 954.371   4
  -4   8   6 19303.6 1035.24   3
  -4   8   5 13807.0 809.692   4
  -4   8   5 12875.6 866.953   5
  -4   8   5 13554.1 852.238   3
  -4   8   4 3075.72 429.934   5
  -4   8   4 3250.83 428.971   3
  -4   8   4 3123.15 374.321   4
   4   8  -3 6876.40 246.296   3
  -4   8   3 7593.46 660.293   5
  -4   8   3 7749.43 564.035   4
  -4   8   3 6921.61 595.922   3
  -4   8   2 9501.39 610.733   4
  -4   8   2 9181.41 709.908   5
  -4   8   2 8205.90 653.737   3
  -4   8   1 8029.21 671.740   5
  -4   8   1 9161.02 579.464   4
  -4   8   1 8215.43 649.517   3
  -4   8   0-182.956 249.306   5
  -4   8   0 154.562 121.855   4
  -4   8  -1 8977.79 538.142   4
  -4   8  -2 9001.57 519.043   4
  -4   8  -3 7829.64 460.158   4
  -4   8  -4 3021.25 268.423   4
  -4   8  -5 13824.1 568.424   4
  -4   8  -6 18405.4 626.101   4
  -4  -8  14 857.584 255.901   4
  -4  -8  15 2649.05 397.942   4
  -4  -8  16 971.145 263.797   4
  -4   9  18 1062.75 345.110   4
  -4   9  17 721.245 258.457   4
  -4   9  16 1278.59 340.403   4
  -4   9  15 564.445 250.376   4
  -4   9  14 321.461 236.082   4
  -4   9  13 3709.56 524.933   4
  -4   9  12 633.426 249.113   4
  -4   9  11 2418.73 417.142   4
  -4   9  11 2408.33 425.325   3
  -4   9  10 949.850 262.948   4
  -4   9  10 1306.45 341.577   3
  -4   9   9 1614.62 335.283   4
  -4   9   9 2427.10 414.200   3
  -4   9   8 597.790 258.685   3
  -4   9   8 595.249 223.998   4
  -4   9   7 32661.5 1389.83   4
  -4   9   7 30114.0 1395.13   3
  -4   9   6 1236.50 339.019   3
  -4   9   6 1691.79 325.337   4
  -4   9   5 24591.7 1220.69   3
  -4   9   5 25641.5 1169.49   4
  -4   9   5 26968.1 1285.11   5
  -4   9   4 6515.95 604.174   3
  -4   9   4 6877.91 565.563   4
  -4   9   4 7219.24 646.493   5
  -4   9   3 11380.5 705.593   4
  -4   9   3 9757.83 749.620   3
  -4   9   3 11335.9 816.828   5
   4   9  -3 10153.6 372.865   3
  -4   9   2 2656.22 410.341   5
  -4   9   2 2150.64 361.399   3
   4   9  -2 2179.80 143.698   3
  -4   9   2 2819.45 344.699   4
  -4   9   1 3602.96 449.257   3
  -4   9   1 4642.81 519.989   5
  -4   9   1 4771.81 429.936   4
  -4   9   0 1840.66 337.725   5
  -4   9   0 2254.82 285.864   4
  -4   9  -1 4275.02 377.645   4
  -4   9  -2 2243.06 269.132   4
  -4   9  -3 10258.1 548.080   4
  -4   9  -4 6414.76 406.897   4
  -4   9  -5 23510.5 804.529   4
  -4  -9  15 379.305 193.632   4
  -4  -9  16 1328.02 315.475   4
  -4  10  17 1278.56 372.442   4
  -4  10  16 653.979 301.497   4
  -4  10  15 1548.00 382.055   4
  -4  10  14 3970.21 565.994   4
  -4  10  13 638.876 279.242   4
  -4  10  12 3955.35 543.264   4
  -4  10  11 675.032 259.665   4
  -4  10  11 1144.63 349.292   3
  -4  10  10 7661.46 728.316   3
  -4  10  10 9665.42 783.468   4
  -4  10   9 1935.50 363.458   4
  -4  10   9 2223.10 423.956   3
  -4  10   8 322.574 220.162   3
  -4  10   8 338.790 205.358   4
  -4  10   7 2193.77 385.174   3
  -4  10   7 2078.88 343.125   4
  -4  10   6 2077.17 390.353   3
  -4  10   6 2713.21 389.546   4
  -4  10   5 10719.6 818.028   3
  -4  10   5 9996.24 783.736   5
  -4  10   5 10662.4 747.505   4
  -4  10   4 17498.1 1043.25   3
  -4  10   4 15588.4 1003.21   5
  -4  10   4 16529.3 918.972   4
  -4  10   3 19257.7 972.056   4
  -4  10   3 19119.5 1098.27   3
  -4  10   3 19752.1 1116.09   5
  -4  10   2 5628.37 598.290   5
  -4  10   2 4235.68 512.079   3
  -4  10   2 5363.31 490.755   4
  -4  10   1 18875.3 899.919   4
  -4  10   1 17890.8 1060.29   5
  -4  10   1 16543.6 1020.01   3
  -4  10   0 9700.97 771.958   5
  -4  10   0 10772.0 647.609   4
  -4  10  -1 18429.5 844.302   4
  -4  10  -2 5316.47 416.890   4
  -4  10  -3 19608.7 813.290   4
  -4  10  -4 17355.0 721.168   4
  -4  10  -5 10284.4 505.654   4
  -4 -10  15 1632.02 328.336   4
  -4  11  16 38.4491 173.187   4
  -4  11  15 1150.43 319.178   4
  -4  11  14 496.891 234.269   4
  -4  11  13-166.915 201.340   4
  -4  11  12 111.885 194.530   4
  -4  11  11-38.7585 173.296   4
  -4  11  11 493.079 290.036   3
  -4  11  10 2005.96 381.019   4
  -4  11  10 3239.49 494.372   3
  -4  11   9 726.551 283.307   4
  -4  11   9 1130.23 321.096   3
  -4  11   8 6437.24 625.407   4
  -4  11   8 5255.81 604.832   3
  -4  11   7 197.967 234.836   3
  -4  11   7 25.1086 140.730   4
  -4  11   6 331.062 228.289   3
  -4  11   6 245.547 159.839   4
  -4  11   5 15480.1 930.664   4
  -4  11   5 17823.8 1072.06   5
  -4  11   5 16204.5 1043.20   3
  -4  11   4 20616.8 1175.19   3
  -4  11   4 19233.5 1017.92   4
  -4  11   4 17138.7 1069.92   5
  -4  11   3 13906.7 827.755   4
  -4  11   3 13622.4 940.629   5
  -4  11   3 15899.4 1017.20   3
  -4  11   2 2660.33 425.499   5
  -4  11   2 3453.47 481.380   3
  -4  11   2 3108.52 385.277   4
  -4  11   1 2607.77 438.932   5
  -4  11   1 2179.00 404.086   3
  -4  11   1 2858.23 357.713   4
  -4  11   0 7890.59 715.229   5
  -4  11   0 7951.57 566.217   4
  -4  11  -1 3452.39 359.470   4
  -4  11  -2 2675.98 308.578   4
  -4  11  -3 13630.3 674.712   4
  -4  11  -4 19618.3 799.823   4
  -4  12  15 55.2429 209.825   4
  -4  12  14 572.064 255.404   4
  -4  12  13 578.439 288.424   4
  -4  12  12 3526.30 528.136   4
  -4  12  12 4885.57 638.511   3
  -4  12  11 277.937 219.970   4
  -4  12  11 328.931 272.835   3
  -4  12  10 517.536 245.014   4
  -4  12  10 852.679 322.620   3
  -4  12   9 479.999 222.191   4
  -4  12   9 351.258 225.351   3
  -4  12   8 1722.69 378.278   3
  -4  12   8 2051.96 386.291   4
  -4  12   7 584.738 282.603   3
  -4  12   7 801.915 260.871   4
  -4  12   6 690.393 287.792   3
  -4  12   6 386.291 182.420   4
  -4  12   5 1036.57 301.016   5
  -4  12   5 639.146 257.972   3
  -4  12   5 1019.05 257.223   4
  -4  12   4 2645.99 428.400   5
  -4  12   4 3527.31 502.613   3
  -4  12   4 2954.36 403.708   4
  -4  12   3 2384.98 412.776   3
  -4  12   3 3004.85 389.080   4
  -4  12   3 2121.41 401.208   5
  -4  12   2 1539.33 351.679   5
  -4  12   2 1197.95 324.567   3
  -4  12   2 1823.71 308.546   4
  -4  12   1 5216.47 602.394   5
  -4  12   1 5788.77 646.263   3
  -4  12   1 6680.69 543.182   4
  -4  12   0 75.3673 194.920   5
  -4  12   0 165.581 135.123   4
  -4  12   0 92.6250 203.697   3
  -4  12  -1 6483.21 506.216   4
  -4  12  -2 1380.46 241.187   4
  -4  12  -3 2385.66 284.190   4
  -4  13  14 645.748 326.548   4
  -4  13  13 1078.52 330.280   4
  -4  13  12 1145.04 342.611   4
  -4  13  12 971.358 326.291   3
  -4  13  11 700.643 247.498   4
  -4  13  11 775.034 300.648   3
  -4  13  10 2487.08 434.231   4
  -4  13  10 1866.69 407.950   3
  -4  13   9 382.133 231.626   4
  -4  13   9 537.640 262.767   3
  -4  13   8 1124.78 309.883   4
  -4  13   8 671.295 298.573   3
  -4  13   7 936.310 299.848   3
  -4  13   7 900.033 273.008   4
  -4  13   6 932.742 303.457   3
  -4  13   6 1022.13 279.207   4
  -4  13   5 61.4271 173.982   5
  -4  13   5 75.2811 219.292   3
  -4  13   5-51.7375 145.556   4
  -4  13   4 224.984 221.183   5
  -4  13   4-116.920 242.637   3
  -4  13   4 413.151 201.828   4
  -4  13   3 5518.47 623.480   5
  -4  13   3 4384.04 485.789   4
  -4  13   3 4207.21 568.831   3
  -4  13   2 11329.1 759.675   4
  -4  13   2 11702.3 907.848   5
  -4  13   2 11513.8 942.874   3
  -4  13   1 17034.8 1104.71   5
  -4  13   1 17204.5 925.837   4
  -4  13   1 17396.8 1160.36   3
  -4  13   0 8035.85 764.265   5
  -4  13   0 8155.14 607.817   4
  -4  13   0 8833.03 819.117   3
  -4  13  -1 18748.8 914.637   4
   4 -14  14 641.529 286.052   1
  -4  14  13-57.1505 196.073   4
  -4  14  12 1560.56 383.197   4
  -4  14  12 1826.65 455.154   3
  -4  14  11 2011.37 405.138   4
  -4  14  11 1225.16 377.844   3
  -4  14  10 1912.79 390.716   4
  -4  14  10 1754.05 432.778   3
  -4  14   9 29.3132 168.471   4
  -4  14   9 657.261 315.883   3
  -4  14   8 2998.53 464.585   4
  -4  14   8 3021.76 517.176   3
  -4  14   7 322.093 210.673   3
  -4  14   7 628.600 242.955   4
  -4  14   6 839.840 293.443   3
  -4  14   6 1033.12 270.525   4
  -4  14   5 1955.54 425.985   3
  -4  14   5 1461.02 318.389   4
  -4  14   5 1312.49 323.246   5
  -4  14   4 6215.36 719.029   3
  -4  14   4 6022.53 598.839   4
  -4  14   4 5625.31 636.931   5
  -4  14   3 315.439 229.779   5
  -4  14   3 333.532 260.250   3
  -4  14   3-37.2439 128.919   4
  -4  14   2 5134.41 625.826   5
  -4  14   2 4965.48 512.652   4
  -4  14   2 6331.05 705.273   3
  -4  14   1 732.678 288.201   5
  -4  14   1 1614.73 408.511   3
  -4  14   1 1420.70 288.852   4
  -4  14   0 3050.16 476.097   5
  -4  14   0 2621.87 356.833   4
  -4  14  -1 1172.05 311.457   5
  -4  14  -1 1205.17 334.644   3
   4 -15  13 1313.03 350.690   1
  -4  15  12 575.053 291.616   4
  -4  15  12 704.788 294.221   3
   4 -15  12 400.777 217.869   1
  -4  15  11 252.016 238.490   4
  -4  15  11 51.0614 268.331   3
  -4  15  10-221.339 210.652   4
  -4  15  10 257.630 240.358   3
  -4  15   9 109.588 197.810   4
  -4  15   9 52.3648 231.953   3
  -4  15   8 191.877 209.772   4
  -4  15   8 369.197 285.840   3
  -4  15   7 584.458 227.583   4
  -4  15   7 1043.04 362.643   3
  -4  15   6 3383.83 561.265   3
  -4  15   6 3895.84 518.635   4
  -4  15   5-92.0234 193.655   3
  -4  15   5-81.8789 133.537   4
  -4  15   5 273.900 208.560   5
  -4  15   4 207.324 213.074   5
  -4  15   4 264.053 251.294   3
  -4  15   4 262.328 161.507   4
  -4  15   3 3247.58 503.448   5
  -4  15   3 2143.70 452.326   3
  -4  15   3 3022.59 421.540   4
  -4  15   2 2998.95 417.452   4
  -4  15   2 3047.81 533.840   3
  -4  15   2 3132.49 496.956   5
  -4  15   1 1155.34 347.765   5
  -4  15   1 715.646 322.166   3
  -4  15   0 3316.73 519.562   5
  -4  15   0 3549.29 573.333   3
  -4  15  -1 760.402 282.099   5
  -4  15  -1 768.550 333.057   3
   4 -16  12-18.7851 184.308   1
   4 -16  11 275.376 223.766   1
  -4  16  11 644.249 290.623   4
  -4  16  10 6.40636 195.234   4
  -4  16  10 705.429 350.619   3
   4 -16  10 539.673 242.668   1
  -4  16   9 253.091 213.674   4
  -4  16   9 225.427 280.723   3
  -4  16   8 1349.72 335.471   4
  -4  16   8 1419.65 402.611   3
  -4  16   7-160.303 188.476   4
  -4  16   7 789.454 365.018   3
  -4  16   6 109.191 161.859   4
  -4  16   6 445.734 287.540   3
  -4  16   5 1858.29 444.469   3
  -4  16   4 1748.22 442.705   3
  -4  16   4 1365.57 370.942   5
  -4  16   3 1163.71 357.821   5
  -4  16   3 1581.25 426.803   3
  -4  16   2 7025.83 802.718   3
  -4  16   2 5014.98 685.020   5
  -4  16   1 797.006 343.172   3
  -4  16   1 61.1832 207.648   5
  -4  16   0 2404.61 518.503   3
  -4  16   0 3404.78 550.263   5
  -4  16  -1 530.781 283.012   5
  -4  16  -1 531.010 291.367   3
  -4  16  -2 5873.63 750.021   3
   4 -17  12-146.752 193.164   1
   4 -17  11 182.835 169.321   1
   4 -17  10 1973.14 403.734   1
   4 -17   9 688.779 269.195   1
   4 -17   8 503.248 203.239   1
  -4  17   8 51.6833 225.418   3
  -4  17   7 97.5060 199.576   3
  -4  17   6 352.940 235.818   3
  -4  17   5 493.755 295.562   3
  -4  17   4 179.368 254.941   3
  -4  17   4 49.4033 193.555   5
  -4  17   3 406.499 275.160   5
  -4  17   3 339.024 284.573   3
  -4  17   2 1979.36 485.276   3
  -4  17   2 2308.29 451.065   5
  -4  17   1 1574.85 395.588   5
  -4  17   1 799.140 361.005   3
  -4  17   0 952.662 344.363   5
  -4  17   0 748.373 328.120   3
  -4  17  -1 805.497 307.598   5
  -4  17  -1 604.868 324.573   3
  -4  17  -2 1491.44 385.239   5
  -4  17  -2 1707.37 447.533   3
  -4  18   5 828.437 370.784   3
  -4  18   4 9.50610 205.648   3
  -4  18   3 257.638 304.189   3
  -4  18   2 796.685 328.165   5
  -4  18   2-86.9328 245.231   3
  -4  18   1-92.4856 194.186   3
  -4  18   1 194.050 225.939   5
  -4  18   0 946.774 315.070   5
  -4  18   0 1453.58 429.523   3
  -4  18  -1 66.3862 234.157   5
  -4  18  -1 576.350 373.168   3
  -4  18  -2 962.223 349.099   5
  -4  18  -2-312.862 363.373   3
  -4  18  -3-356.108 297.526   3
  -4  19  -1 15.5603 209.510   5
  -4  19  -2 29.2926 194.037   5
  -4  19  -3 930.655 318.832   5
  -5   0   0 84.9003 135.520   5
  -5   0   0 71.3946 65.9220   3
  -5   0   1 554.848 206.517   5
  -5   0  -1 576.429 190.115   5
  -5   0  -1 770.511 179.580   2
  -5   0   1 803.086 137.341   3
  -5   0  -2 11331.5 717.716   5
  -5   0   2 11806.0 514.099   3
  -5   0  -2 12518.2 705.494   2
  -5   0   3 25076.6 823.955   3
  -5   0  -3 24673.1 1060.65   2
  -5   0   4 6996.19 404.175   3
  -5   0  -4 7581.09 568.591   2
  -5   0   5 11538.6 732.282   4
  -5   0  -5 11134.1 716.035   2
  -5   0   5 9331.69 522.543   2
  -5   0   6 11175.0 745.309   4
  -5   0  -6 10858.5 726.812   2
  -5   0   7 12783.6 824.841   4
  -5   0  -7 12591.3 808.746   2
  -5   0  -8 347.628 184.297   2
  -5   0   8 455.545 213.380   4
  -5   0   9 6093.41 584.163   4
  -5   0  -9 5397.79 547.055   2
  -5   0  10 12416.1 853.296   4
  -5   0 -10 12333.1 835.191   2
  -5   0 -11 3931.31 480.340   2
  -5   0  11 3966.46 490.282   4
  -5   0 -12 3468.26 459.480   2
  -5   0  12 2444.04 395.788   4
  -5   0  13 11075.9 839.221   4
  -5   0 -13 11086.4 838.680   2
  -5   0  14 15024.8 998.183   4
  -5   0 -14 12615.1 923.223   2
  -5   0 -15 309.954 203.902   2
  -5   0  15-60.4778 156.014   4
  -5   0 -16-114.133 203.135   2
  -5   0  16-374.448 218.842   4
  -5   0 -17 1268.69 325.671   2
  -5   0  17 914.807 282.002   4
  -5   0 -18 3657.26 544.710   2
  -5   0  18 3865.70 555.117   4
  -5   0 -19 3507.15 544.166   2
  -5   0  19 3388.66 513.593   4
  -5   0 -20 1095.51 333.537   2
  -5   0  20 993.265 322.293   4
  -5   0  21 665.226 308.198   4
  -5   1  21 425.662 252.994   4
  -5  -1 -20 257.388 222.439   2
  -5   1  20 232.500 228.535   4
  -5  -1 -19 117.001 190.081   2
  -5   1  19 83.1245 154.555   4
  -5  -1 -18 615.010 272.540   2
  -5   1  18 344.159 217.265   4
  -5  -1 -17 690.245 245.823   2
  -5   1  17 1265.69 338.944   4
  -5  -1 -16 712.751 266.083   2
  -5   1  16 565.742 266.147   4
  -5  -1 -15 382.661 216.260   2
  -5   1  15 168.322 184.161   4
  -5  -1 -14 1703.41 361.805   2
  -5   1  14 2397.49 421.696   4
  -5  -1 -13 961.948 277.080   2
  -5   1  13 947.339 280.544   4
  -5  -1 -12 4238.92 513.776   2
  -5   1  12 4046.49 506.063   4
  -5  -1 -11 2464.35 392.443   2
  -5   1  11 2035.35 365.367   4
  -5  -1 -10 1371.25 303.431   2
  -5   1  10 2171.35 363.829   4
  -5   1   9 6880.44 623.112   4
  -5  -1  -9 6726.67 609.942   2
  -5   1   8 6529.92 587.491   4
  -5  -1  -8 6279.03 579.070   2
  -5   1   7 21534.4 1079.94   4
  -5  -1  -7 22106.5 1092.88   2
  -5   1   6 20388.8 1031.38   4
  -5  -1  -6 19827.6 1010.26   2
  -5   1   5 25598.3 934.892   3
  -5   1   5 25841.2 1148.47   4
  -5  -1  -5 24754.5 1128.47   2
  -5  -1  -4 2618.90 356.132   2
  -5   1   4 2500.37 266.848   3
  -5   1   4 2642.21 347.100   4
  -5   1   3 20091.4 773.509   3
  -5   1   3 20485.7 969.654   4
  -5  -1  -3 21216.7 974.431   5
  -5  -1  -3 22231.7 1005.60   2
  -5  -1  -2 1303.88 241.074   2
  -5  -1  -2 1409.83 257.757   5
  -5   1   2 1177.73 180.037   3
  -5   1   2 1292.08 281.235   5
  -5  -1  -1 16086.3 810.894   2
  -5   1   1 17168.6 688.269   3
  -5   1   1 17404.1 930.287   5
  -5  -1  -1 17545.2 874.882   5
  -5  -1   0 24326.2 726.801   3
  -5   1   0 24994.6 1015.06   2
  -5   1   0 22359.6 834.466   3
  -5  -1   0 26565.9 1095.83   5
  -5   1   0 24711.8 1118.56   5
  -5   1  -1 16590.3 910.663   5
  -5  -1   1 17053.6 567.555   3
  -5   1  -1 17234.0 836.442   2
  -5  -1   1 18379.5 906.325   5
  -5   1  -2 1062.99 230.171   5
  -5   1  -2 1210.27 237.440   2
  -5  -1   2 1198.31 139.300   3
  -5   1  -3 20231.8 957.658   2
  -5   1  -4 2826.79 361.205   2
  -5  -1   4 2077.82 244.222   2
  -5   1  -5 24143.3 1098.25   2
  -5  -1   5 24082.1 876.778   2
  -5   1  -6 20230.8 1005.39   2
  -5  -1   6 18696.0 731.577   2
  -5  -1   7 22363.4 1099.12   4
  -5   1  -7 21280.7 1060.38   2
  -5  -1   8 5696.96 557.473   4
  -5   1  -8 6192.04 570.811   2
  -5  -1   9 6673.20 614.074   4
  -5   1  -9 7378.82 631.559   2
  -5   1 -10 1638.09 323.755   2
  -5  -1  10 1609.75 315.947   4
  -5   1 -11 2828.27 415.241   2
  -5  -1  11 2328.37 395.093   4
  -5   1 -12 4298.67 511.655   2
  -5  -1  12 4616.59 539.104   4
  -5   1 -13 402.802 193.372   2
  -5  -1  13 389.441 198.459   4
  -5   1 -14 1447.81 321.434   2
  -5  -1  14 2384.53 414.487   4
  -5   1 -15 166.181 185.468   2
  -5  -1  15 262.075 215.893   4
  -5   1 -16 103.603 170.372   2
  -5  -1  16 366.430 227.383   4
  -5   1 -17 667.079 272.831   2
  -5  -1  17 1016.08 299.959   4
  -5   1 -18 562.749 240.829   2
  -5  -1  18 801.636 291.332   4
  -5   1 -19 493.447 261.474   2
  -5  -1  19 140.616 199.615   4
  -5   1 -20 454.559 273.113   2
  -5  -1  20 543.391 251.803   4
  -5  -1  21 53.9904 185.785   4
  -5  -2 -20 1277.58 345.952   2
  -5   2  20 851.711 328.804   4
  -5  -2 -19 1211.91 361.536   2
  -5   2  19 764.289 277.444   4
  -5  -2 -18 1574.38 366.158   2
  -5   2  18 2437.48 445.958   4
  -5  -2 -17 226.227 194.186   2
  -5   2  17 71.0186 153.110   4
  -5  -2 -16 3063.82 491.503   2
  -5   2  16 3034.39 480.133   4
  -5  -2 -15 774.426 295.981   2
  -5   2  15 237.116 207.659   4
  -5  -2 -14 3604.17 508.502   2
  -5   2  14 2950.19 458.119   4
  -5  -2 -13 1224.15 319.633   2
  -5   2  13 1349.48 314.690   4
  -5   2  12 5127.51 569.692   4
  -5  -2 -12 5280.14 588.506   2
  -5  -2 -11 2563.22 417.104   2
  -5   2  11 2349.47 379.860   4
  -5  -2 -10 598.483 267.462   2
  -5   2  10 14.2394 163.429   4
  -5  -2  -9 700.894 250.266   2
  -5   2   9 281.196 196.333   4
  -5   2   8 9285.43 697.651   4
  -5  -2  -8 9522.61 729.298   2
  -5   2   7 23930.4 1140.32   4
  -5  -2  -7 24271.2 1169.88   2
  -5   2   6 6854.94 579.016   4
  -5  -2  -6 6344.27 580.176   2
  -5   2   5 5547.17 511.490   4
  -5  -2  -5 6154.61 554.951   2
  -5   2   4 5279.69 481.938   4
  -5  -2  -4 5127.95 491.287   2
  -5   2   4 4355.92 368.690   3
  -5  -2  -3 4356.61 421.334   5
  -5   2   3 4826.19 381.428   3
  -5   2   3 4452.71 438.913   4
  -5  -2  -3 5035.72 481.293   2
  -5   2   3 4013.24 473.786   5
  -5   2   2 21637.4 841.388   3
  -5   2   2 21554.9 977.679   4
  -5  -2  -2 20775.7 972.446   2
  -5   2   2 21042.9 1067.52   5
  -5  -2  -2 22054.3 968.512   5
  -5   2   1 8659.56 578.414   4
  -5  -2  -1 8437.73 574.348   2
  -5   2   1 8070.02 493.279   3
  -5  -2  -1 8604.44 581.572   5
  -5   2   1 7983.50 633.121   5
  -5  -2   0 3123.54 178.675   3
  -5   2   0 3401.67 357.013   4
  -5   2   0 3774.16 447.089   5
  -5   2   0 3101.35 342.500   2
  -5  -2   0 3472.78 387.700   5
  -5   2  -1 8088.03 631.914   5
  -5  -2   1 8206.73 294.840   3
  -5   2  -1 8567.69 580.962   2
  -5   2  -2 21161.5 1035.52   5
  -5   2  -2 20362.1 951.194   2
  -5   2  -3 4574.54 439.297   2
  -5  -2   4 4164.17 341.762   2
  -5   2  -4 4379.21 443.026   2
  -5  -2   5 5852.50 392.256   2
  -5   2  -5 5270.39 497.307   2
  -5   2  -6 6817.84 578.729   2
  -5  -2   6 6935.74 410.977   2
  -5   2  -7 22631.5 1112.28   2
  -5  -2   7 24260.9 802.203   2
  -5  -2   8 9552.78 718.551   4
  -5   2  -8 9661.47 710.371   2
  -5   2  -9 334.726 186.671   2
  -5  -2   9 196.768 157.224   4
  -5   2 -10 65.6727 138.622   2
  -5  -2  10-31.5315 154.457   4
  -5   2 -11 2574.55 414.171   2
  -5  -2  11 2231.65 372.698   4
  -5  -2  12 5119.82 554.658   4
  -5   2 -12 4561.90 531.676   2
  -5   2 -13 787.925 236.704   2
  -5  -2  13 1835.86 367.487   4
  -5   2 -14 3354.68 487.146   2
  -5  -2  14 3509.11 485.513   4
  -5   2 -15 311.574 228.624   2
  -5  -2  15 258.039 208.493   4
  -5   2 -16 2794.99 447.856   2
  -5  -2  16 2405.98 416.791   4
  -5   2 -17 423.680 239.425   2
  -5  -2  17 684.450 269.830   4
  -5   2 -18 2172.31 425.133   2
  -5  -2  18 1759.09 371.695   4
  -5   2 -19 752.039 307.651   2
  -5  -2  19 1047.78 330.885   4
  -5   2 -20 834.948 299.618   2
  -5  -2  20 1253.52 341.241   4
  -5  -3 -20 5.16133 186.894   2
  -5   3  20-47.8135 193.304   4
  -5  -3 -19 538.786 283.770   2
  -5   3  19 171.310 202.488   4
  -5  -3 -18 1695.69 389.413   2
  -5   3  18 1861.66 396.557   4
  -5  -3 -17-132.761 191.422   2
  -5   3  17 166.958 177.604   4
  -5  -3 -16 1319.23 338.758   2
  -5   3  16 1168.86 319.789   4
  -5  -3 -15 276.116 176.846   2
  -5   3  15 410.167 201.631   4
  -5  -3 -14 862.386 297.568   2
  -5   3  14 709.880 247.247   4
  -5  -3 -13 366.949 246.403   2
  -5   3  13 93.5967 187.858   4
  -5   3  12-122.920 185.743   4
  -5  -3 -12 753.047 286.834   2
  -5  -3 -11 480.583 255.260   2
  -5   3  11-67.0043 226.836   4
  -5   3  10 1240.16 282.443   4
  -5   3   9 1583.16 299.482   4
  -5   3   8 224.625 150.174   4
  -5   3   7 1863.52 294.493   3
  -5   3   7 1772.88 305.832   4
  -5   3   6 26953.2 1192.04   4
  -5   3   5 7099.57 581.045   4
  -5  -3  -4 9359.40 584.117   5
  -5   3   4 8291.96 607.114   4
  -5  -3  -3 7421.67 525.184   5
  -5   3   3 7173.44 554.128   4
  -5   3   3 7438.46 639.574   5
  -5   3   2 10032.7 645.383   4
  -5   3   2 11429.0 781.994   5
  -5  -3  -2 11472.4 656.489   5
  -5   3   1 9231.67 589.552   4
  -5  -3  -1 8021.83 256.959   3
  -5  -3  -1 9441.63 592.413   5
  -5   3   1 9491.94 699.383   5
  -5   3   0 661.321 231.770   5
  -5   3   0 671.216 168.857   2
  -5   3   0 834.042 189.829   4
  -5   3  -1 8426.38 657.495   5
  -5   3  -1 10138.0 595.188   4
  -5   3  -1 9171.39 612.267   2
  -5   3  -2 9999.52 581.160   4
  -5   3  -2 10949.8 674.578   2
  -5   3  -3 6926.74 463.737   4
  -5   3  -3 6754.14 545.665   2
  -5   3  -4 8401.10 498.586   4
  -5   3  -4 8021.48 601.609   2
  -5  -3   5 7010.50 435.126   2
  -5   3  -5 7322.92 589.295   2
  -5  -3   6 25752.0 878.470   2
  -5   3  -6 25303.7 1165.12   2
  -5  -3   7 1620.61 189.508   2
  -5   3  -7 1681.11 316.143   2
  -5   3  -8-101.935 210.045   2
  -5  -3   8 165.764 61.5749   2
  -5   3  -9 1447.45 285.909   2
  -5  -3   9 1636.43 326.952   4
  -5   3 -10 1187.06 269.276   2
  -5  -3  10 1237.73 296.306   4
  -5   3 -11 16.3405 155.664   2
  -5  -3  11 194.729 154.383   4
  -5   3 -12 15.0882 172.116   2
  -5  -3  12 310.715 165.590   4
  -5   3 -13-11.4616 125.163   2
  -5  -3  13-69.4823 184.909   4
  -5   3 -14 687.038 255.696   2
  -5  -3  14 814.786 253.784   4
  -5   3 -15 496.402 239.222   2
  -5  -3  15 574.278 218.867   4
  -5   3 -16 929.155 276.494   2
  -5  -3  16 591.903 236.646   4
  -5   3 -17 218.170 181.038   2
  -5  -3  17 100.055 159.055   4
  -5   3 -18 1880.84 391.520   2
  -5  -3  18 1722.75 382.694   4
  -5   3 -19 184.529 176.978   2
  -5  -3  19-100.367 202.344   4
  -5   3 -20-24.2562 175.405   2
  -5  -3  20 241.285 194.330   4
  -5  -4 -20 514.382 293.138   2
  -5  -4 -19 771.619 307.450   2
  -5   4  19-66.1358 178.237   4
  -5  -4 -18-72.7101 223.283   2
  -5   4  18-30.5291 150.065   4
  -5  -4 -17 477.967 240.646   2
  -5   4  17 688.897 276.395   4
  -5  -4 -16 2000.02 431.401   2
  -5   4  16 1832.08 404.106   4
  -5   4  15 1659.01 376.150   4
  -5  -4 -15 1741.93 375.608   2
  -5   4  14 790.052 258.576   4
  -5  -4 -14 1601.91 389.757   2
  -5   4  13 855.427 263.638   4
  -5   4  12 2757.49 430.743   4
  -5   4  11 894.532 257.461   4
  -5   4  10 3445.48 439.175   4
  -5   4   9 4124.46 480.372   4
  -5   4   8 17087.1 907.684   3
  -5   4   8 16739.0 970.380   4
  -5   4   7 2897.04 359.461   3
  -5   4   7 2804.28 389.887   4
  -5   4   6 1486.91 268.913   3
  -5   4   6 1515.60 288.615   4
  -5  -4  -5 16025.1 768.083   5
  -5   4   5 16829.1 902.552   4
  -5   4   5 15802.8 807.774   3
  -5  -4  -4 5396.78 432.903   5
  -5   4   4 5611.25 499.113   4
  -5   4   3 5187.66 467.692   4
  -5   4   3 5594.02 573.214   5
  -5  -4  -3 5816.34 446.509   5
  -5  -4  -2 978.477 196.162   5
  -5  -4  -2 1028.65 77.4530   3
  -5   4   2 1282.99 311.464   5
  -5   4   2 1290.66 235.265   4
  -5   4   1 18005.6 861.451   4
  -5   4   1 18488.8 1026.30   5
  -5   4   0 319.996 179.186   5
  -5   4   0 574.374 148.061   4
  -5   4  -1 16544.6 960.704   5
  -5   4  -1 17569.0 800.198   4
  -5   4  -2 903.133 174.240   4
  -5   4  -3 5235.91 400.508   4
  -5   4  -3 5354.95 495.306   2
  -5   4  -4 5854.38 408.168   4
  -5   4  -4 4957.69 489.617   2
  -5   4  -5 16925.3 712.613   4
  -5  -4   5 17264.8 739.260   2
  -5   4  -5 15957.6 906.207   2
  -5  -4   6 1217.01 185.337   2
  -5   4  -6 1163.49 254.593   2
  -5   4  -6 1201.38 178.095   4
  -5   4  -7 2369.09 236.153   4
  -5   4  -7 2480.69 366.446   2
  -5  -4   7 2830.64 249.188   2
  -5   4  -8 17523.4 988.889   2
  -5   4  -9 4011.30 478.717   2
  -5   4 -10 3106.31 430.146   2
  -5  -4  10 3478.26 453.629   4
  -5   4 -11 1195.21 312.956   2
  -5  -4  11 991.608 271.597   4
  -5   4 -12 1897.53 357.305   2
  -5  -4  12 2707.88 406.785   4
  -5   4 -13 858.675 253.512   2
  -5  -4  13 942.736 271.976   4
  -5   4 -14 942.467 284.352   2
  -5  -4  14 543.969 239.176   4
  -5   4 -15 1290.26 314.288   2
  -5  -4  15 1829.27 369.353   4
  -5   4 -16 1231.49 321.227   2
  -5  -4  16 1506.86 346.517   4
  -5   4 -17 77.3352 169.592   2
  -5  -4  17 793.460 272.896   4
  -5   4 -18-73.2119 249.260   2
  -5  -4  18 15.5219 159.713   4
  -5   4 -19 53.1730 189.274   2
  -5  -4  19-50.5720 198.734   4
  -5  -4  20 552.580 218.432   4
  -5  -5 -20 292.242 233.712   2
  -5  -5 -19 155.707 195.332   2
  -5   5  19 173.810 177.412   4
  -5  -5 -18 1055.81 361.094   2
  -5   5  18-29.2789 221.100   4
  -5   5  17 1204.31 349.496   4
  -5  -5 -17 844.382 284.058   2
  -5   5  16 760.964 282.172   4
  -5  -5 -16 1299.82 368.894   2
  -5   5  15 349.784 226.660   4
  -5   5  14 142.895 161.879   4
  -5   5  13 2405.66 422.828   4
  -5   5  12 6355.32 655.607   4
  -5   5  11 3522.04 490.570   4
  -5   5  10 1296.67 312.753   4
  -5   5   9 8250.38 689.613   4
  -5   5   8 5340.70 525.924   3
  -5   5   8 4714.65 508.965   4
  -5   5   7 12099.2 757.579   3
  -5   5   7 11345.2 766.542   4
  -5  -5  -6 21800.2 892.834   5
  -5   5   6 22625.3 1045.57   3
  -5   5   6 23175.1 1104.08   4
  -5  -5  -5 9580.60 557.910   5
  -5   5   5 8279.61 640.715   4
  -5   5   5 9465.75 643.156   3
  -5   5   4 3436.62 467.939   5
  -5   5   4 3450.65 399.701   4
  -5   5   4 3576.48 393.766   3
  -5  -5  -4 3219.80 321.250   5
  -5   5   3 7000.81 538.678   3
  -5   5   3 7015.98 550.045   4
  -5  -5  -3 7664.48 486.875   5
  -5   5   3 8175.86 693.350   5
  -5   5   2 5514.70 469.519   4
  -5   5   2 5438.22 478.691   3
  -5   5   2 5497.71 579.157   5
  -5   5   1 7007.24 520.914   4
  -5   5   1 7781.58 568.097   3
  -5   5   1 7131.05 650.418   5
  -5   5   0 3611.59 450.171   5
  -5   5   0 3395.43 352.071   4
  -5   5  -1 7593.04 650.271   5
  -5   5  -1 7108.36 491.134   4
  -5   5  -2 4741.40 383.855   4
  -5   5  -3 7668.84 486.913   4
  -5   5  -4 3031.68 288.807   4
  -5   5  -5 8738.62 490.385   4
  -5   5  -6 21942.5 793.550   4
  -5   5  -7 11723.3 523.283   4
  -5  -5   7 11788.5 560.066   2
  -5   5  -7 11769.8 807.752   2
  -5   5  -8 6102.47 583.688   2
  -5   5  -9 7610.76 662.650   2
  -5   5 -10 1806.12 354.007   2
  -5   5 -11 3218.00 460.462   2
  -5  -5  11 3319.70 459.978   4
  -5  -5  12 7344.82 683.993   4
  -5   5 -12 5963.38 626.924   2
  -5   5 -13 1633.69 338.061   2
  -5  -5  13 1804.19 354.534   4
  -5   5 -14 4.64097 176.245   2
  -5  -5  14 136.303 138.304   4
  -5   5 -15 457.035 202.593   2
  -5  -5  15 570.003 247.284   4
  -5  -5  16 1055.94 286.509   4
  -5  -5  17 1394.24 338.444   4
  -5  -5  18 503.392 239.568   4
  -5  -5  19 89.8647 156.048   4
  -5  -6 -19 363.295 285.005   2
  -5   6  18 497.001 257.397   4
  -5  -6 -18 1072.68 336.424   2
  -5   6  17-132.401 202.350   4
  -5   6  16 308.147 253.539   4
  -5   6  15 1896.58 421.436   4
  -5   6  14 1077.28 311.472   4
  -5   6  13 1922.97 388.815   4
  -5   6  12 711.748 269.732   4
  -5   6  11 5310.58 582.683   4
  -5   6  10 3689.15 493.270   4
  -5   6   9 5324.21 540.160   3
  -5   6   9 5468.95 568.424   4
  -5   6   8 3009.46 410.283   3
  -5   6   8 3727.83 469.215   4
  -5  -6  -7 14882.4 696.404   5
  -5   6   7 15981.4 937.256   4
  -5   6   7 15726.6 908.259   3
  -5  -6  -6 4004.76 338.491   5
  -5   6   6 4119.02 460.105   3
  -5   6   6 4347.05 469.498   4
  -5  -6  -5 450.223 135.385   5
  -5   6   5 493.675 214.747   3
  -5   6   5 323.645 164.987   4
  -5  -6  -4 828.823 164.681   5
  -5   6   4 964.053 237.604   3
  -5   6   4 1447.33 342.043   5
  -5   6   4 668.048 192.927   4
  -5   6   3 3535.90 475.136   5
  -5   6   3 4129.42 424.128   4
  -5   6   3 3701.26 420.308   3
  -5   6   2 1362.24 352.131   5
  -5   6   2 870.730 226.642   3
  -5   6   2 1730.93 278.742   4
  -5   6   1 6219.36 612.453   5
  -5   6   1 5573.71 471.137   4
  -5   6   1 5959.98 524.259   3
  -5   6   0 382.801 196.097   5
  -5   6   0 574.087 157.809   4
  -5   6  -1 4996.73 545.680   5
  -5   6  -1 5605.56 437.648   4
  -5   6  -2 1775.13 236.257   4
  -5   6  -3 4133.36 352.978   4
  -5   6  -4 1225.91 189.585   4
  -5   6  -5 531.159 132.646   4
  -5   6  -6 3993.75 306.078   4
  -5  -6  12 1103.96 312.910   4
  -5  -6  13 2034.54 385.014   4
  -5  -6  14 605.041 235.372   4
  -5  -6  15 1895.60 375.547   4
  -5  -6  16 593.472 253.429   4
  -5  -6  17 474.603 246.002   4
  -5  -6  18 426.359 224.477   4
  -5  -6  19 87.2776 164.564   4
  -5  -7 -19 961.011 345.784   2
  -5   7  18 938.262 329.605   4
  -5   7  17 1517.07 376.315   4
  -5   7  16 131.268 211.215   4
  -5   7  15 623.368 240.356   4
  -5   7  14 2107.41 418.600   4
  -5   7  13 14.3393 203.378   4
  -5   7  12 839.384 272.807   4
  -5   7  11 696.399 239.156   4
  -5   7  10 2679.50 419.553   4
  -5   7  10 1817.70 363.202   3
  -5   7   9 1340.86 315.847   3
  -5   7   9 1433.01 302.599   4
  -5   7   8 2422.04 387.878   3
  -5   7   8 1822.84 336.393   4
  -5   7   7 4594.45 509.539   3
  -5   7   7 4702.47 511.433   4
  -5   7   6 648.225 263.090   3
  -5   7   6 444.042 204.108   4
  -5   7   5 29548.7 1313.18   3
  -5   7   5 31900.1 1334.98   4
  -5   7   4 6447.87 577.274   3
  -5   7   4 5132.81 495.138   4
  -5   7   4 4735.96 563.119   5
  -5   7   3 332.762 245.947   5
  -5   7   3 343.451 152.617   3
  -5   7   3 172.345 142.148   4
  -5   7   2 2170.03 401.706   5
  -5   7   2 2117.08 357.346   3
  -5   7   2 2376.29 317.904   4
  -5   7   1 7973.54 711.202   5
  -5   7   1 8510.58 586.879   4
  -5   7   1 8149.35 637.604   3
  -5   7   0 12419.0 884.548   5
  -5   7   0 12262.1 697.941   4
  -5   7  -1 7569.13 683.501   5
  -5   7  -1 8121.85 542.313   4
  -5   7  -2 2239.60 279.029   4
  -5   7  -3 471.007 141.696   4
  -5   7  -4 5147.78 389.369   4
  -5   7  -5 30896.0 1016.33   4
  -5  -7  13 696.219 268.535   4
  -5  -7  14 1401.27 331.219   4
  -5  -7  15 163.814 180.087   4
  -5  -7  16-40.0529 183.810   4
  -5  -7  17 1033.81 307.216   4
  -5  -7  18 313.800 214.419   4
  -5   8  17 356.785 243.200   4
  -5   8  16 1312.06 343.375   4
  -5   8  15 470.724 274.689   4
  -5   8  14 100.478 189.822   4
  -5   8  13 2763.12 463.756   4
  -5   8  12 5075.68 602.709   4
  -5   8  11 5605.27 634.155   4
  -5   8  10 751.041 277.326   4
  -5   8  10 469.265 240.547   3
  -5   8   9 8047.99 715.528   3
  -5   8   9 8854.50 750.441   4
  -5   8   8 5614.29 583.982   4
  -5   8   8 4141.74 518.202   3
  -5   8   7 25213.4 1253.38   3
  -5   8   7 26740.8 1274.28   4
  -5   8   6 362.087 243.155   3
  -5   8   6 401.049 217.258   4
  -5   8   5 16493.2 938.075   4
  -5   8   5 15845.1 965.464   3
  -5   8   5 16749.0 1064.63   5
  -5   8   4 10119.2 748.999   3
  -5   8   4 9126.24 671.559   4
  -5   8   4 8203.66 743.359   5
  -5   8   3 2125.72 405.320   5
  -5   8   3 1824.07 345.792   3
  -5   8   3 2126.00 325.950   4
  -5   8   2 1053.25 309.077   5
  -5   8   2 875.878 230.772   3
  -5   8   2 1560.95 273.360   4
  -5   8   1 2269.04 397.389   5
  -5   8   1 2384.06 373.211   3
  -5   8   1 2493.95 326.120   4
  -5   8   0 443.718 228.350   5
  -5   8   0 662.190 182.697   4
  -5   8  -1 2522.53 420.664   5
  -5   8  -1 3234.66 350.795   4
  -5   8  -2 1124.47 197.937   4
  -5   8  -3 2267.54 272.101   4
  -5   8  -4 9292.16 541.806   4
  -5   8  -5 15547.4 681.072   4
  -5  -8  14 220.792 180.553   4
  -5  -8  15 1107.13 304.122   4
  -5  -8  16 1420.14 346.922   4
  -5  -8  17 971.370 295.462   4
  -5   9  16 441.322 269.498   4
  -5   9  15-92.6371 195.032   4
  -5   9  14 924.114 325.805   4
  -5   9  13 1156.20 310.597   4
  -5   9  12 625.437 298.131   4
  -5   9  11 304.644 240.006   4
  -5   9  11 326.141 246.814   3
  -5   9  10 431.507 239.913   4
  -5   9  10 912.121 278.634   3
  -5   9   9-225.681 195.005   3
  -5   9   9 68.0776 171.959   4
  -5   9   8 2580.73 423.260   3
  -5   9   8 1670.02 339.075   4
  -5   9   7 778.155 295.046   3
  -5   9   7 737.745 249.364   4
  -5   9   6 10808.4 790.433   4
  -5   9   6 10121.5 794.927   3
  -5   9   5 5643.53 563.986   4
  -5   9   5 5121.04 569.243   3
  -5   9   5 5905.14 652.404   5
  -5   9   4 10217.4 789.004   3
  -5   9   4 10927.7 758.381   4
  -5   9   4 11436.4 883.811   5
  -5   9   3 9180.39 676.516   4
  -5   9   3 8883.76 780.723   5
  -5   9   3 8754.98 736.595   3
  -5   9   2 17545.1 925.314   4
  -5   9   2 18211.5 1064.93   3
  -5   9   2 16928.6 1090.56   5
  -5   9   1 6901.09 692.483   5
  -5   9   1 8624.54 611.563   4
  -5   9   1 6700.63 629.223   3
  -5   9   0 4824.35 578.626   5
  -5   9   0 4242.36 425.435   4
  -5   9  -1 7094.51 692.040   5
  -5   9  -1 7826.47 553.670   4
  -5   9  -2 17515.2 833.041   4
  -5   9  -3 8569.74 544.163   4
  -5   9  -4 10826.5 593.098   4
  -5  -9  14 515.548 215.388   4
  -5  -9  15 332.295 204.852   4
  -5  -9  16 199.584 188.597   4
  -5  -9  17 825.459 277.315   4
  -5  10  16 858.757 322.023   4
  -5  10  15 267.204 203.816   4
  -5  10  14 587.176 269.829   4
  -5  10  13 1193.31 368.509   4
  -5  10  12 3297.20 512.596   4
  -5  10  11 4442.00 578.894   4
  -5  10  11 4619.42 597.903   3
  -5  10  10 2074.55 391.766   4
  -5  10  10 1438.05 350.407   3
  -5  10   9 936.864 317.544   3
  -5  10   9 922.549 255.291   4
  -5  10   8 1618.54 360.184   3
  -5  10   8 1008.66 273.042   4
  -5  10   7 4207.31 514.413   4
  -5  10   7 4228.73 539.093   3
  -5  10   6-82.5691 181.498   3
  -5  10   6-70.2637 160.078   4
  -5  10   5 9309.49 721.413   4
  -5  10   5 8270.96 739.946   3
  -5  10   5 8970.28 808.731   5
  -5  10   4 2368.91 439.989   5
  -5  10   4 2847.42 457.072   3
  -5  10   4 2590.02 391.935   4
  -5  10   3 6857.51 590.184   4
  -5  10   3 7389.83 730.995   5
  -5  10   3 7810.38 716.082   3
  -5  10   2 4416.15 563.957   5
  -5  10   2 4118.96 525.797   3
  -5  10   2 3277.78 404.835   4
  -5  10   1 1322.61 319.632   5
  -5  10   1 1351.09 332.416   3
  -5  10   1 1885.92 300.796   4
  -5  10   0 672.467 270.465   5
  -5  10   0 1404.78 258.668   4
  -5  10   0 808.838 270.126   3
  -5  10  -1 1193.06 317.402   5
  -5  10  -1 1591.71 262.319   4
  -5  10  -2 4909.51 431.507   4
  -5  10  -3 7819.44 530.955   4
  -5 -10  15 250.841 191.523   4
  -5 -10  16 1312.32 332.428   4
  -5  11  15 299.305 201.706   4
  -5  11  14-66.2181 166.743   4
  -5  11  13 1067.42 308.687   4
  -5  11  12 1265.62 369.902   4
  -5  11  11 3887.16 553.439   4
  -5  11  11 4038.29 579.895   3
  -5  11  10 1599.71 362.148   4
  -5  11  10 1186.53 334.508   3
  -5  11   9 1591.84 365.956   4
  -5  11   9 1279.84 355.672   3
  -5  11   8 188.656 244.730   3
  -5  11   8-0.94675 132.962   4
  -5  11   7 974.347 313.177   3
  -5  11   7 911.450 248.736   4
  -5  11   6 1447.96 352.294   3
  -5  11   6 1862.47 352.479   4
  -5  11   5 1739.75 385.155   3
  -5  11   5 1657.42 330.319   4
  -5  11   5 1427.67 365.127   5
  -5  11   4 467.965 215.289   5
  -5  11   4 384.488 253.175   3
  -5  11   4 498.808 225.536   4
  -5  11   3 8640.79 688.857   4
  -5  11   3 9884.54 856.476   5
  -5  11   3 9403.40 815.542   3
  -5  11   2 1029.82 301.703   5
  -5  11   2 1223.21 299.540   3
  -5  11   2 1000.39 243.296   4
  -5  11   1 961.315 325.629   5
  -5  11   1 1637.89 357.246   3
  -5  11   1 1409.10 287.310   4
  -5  11   0 9298.75 843.155   5
  -5  11   0 9840.89 681.787   4
  -5  11   0 10524.3 861.561   3
  -5  11  -1 1646.55 377.902   5
  -5  11  -1 1658.61 271.885   4
  -5  11  -2 1183.93 232.162   4
  -5  11  -3 8533.45 564.927   4
  -5 -11  15 426.081 238.817   4
  -5  12  14 1283.89 383.088   4
  -5  12  13 1205.61 354.770   4
  -5  12  12 604.520 274.014   4
  -5  12  12 1292.49 395.139   3
  -5  12  11 2114.65 423.363   4
  -5  12  11 1847.85 442.467   3
  -5  12  10 724.391 266.252   4
  -5  12  10 1622.74 382.792   3
  -5  12   9 579.900 240.684   4
  -5  12   9 772.994 273.763   3
  -5  12   8 467.794 256.915   3
  -5  12   8 428.951 209.779   4
  -5  12   7 336.027 241.200   3
  -5  12   7 195.069 199.675   4
  -5  12   6 4165.39 568.469   3
  -5  12   6 3073.40 446.392   4
  -5  12   5 5488.28 656.263   3
  -5  12   5 4273.72 517.460   4
  -5  12   5 4092.49 582.070   5
  -5  12   4 415.686 279.892   5
  -5  12   4 330.154 250.937   3
  -5  12   4 169.981 151.350   4
  -5  12   3 5466.64 653.932   5
  -5  12   3 5698.79 569.245   4
  -5  12   3 6057.16 682.771   3
  -5  12   2 13259.9 843.598   4
  -5  12   2 12923.1 993.970   3
  -5  12   2 13152.8 1009.06   5
  -5  12   1 2315.10 455.732   5
  -5  12   1 2282.03 452.811   3
  -5  12   1 2294.19 351.618   4
  -5  12   0 4458.48 597.787   3
  -5  12   0 4461.50 462.961   4
  -5  12   0 4372.75 610.558   5
  -5  12  -1 2188.38 449.049   5
  -5  12  -1 2716.72 354.019   4
  -5  12  -2 13711.2 769.882   4
  -5  13  13 365.581 267.005   4
  -5  13  12 726.475 282.583   4
  -5  13  12 979.077 322.984   3
  -5  13  11 1878.26 427.615   4
  -5  13  11 1828.19 426.720   3
  -5  13  10 409.071 279.535   4
  -5  13  10 799.664 328.882   3
  -5  13   9 2326.92 430.023   4
  -5  13   9 2392.82 481.716   3
  -5  13   8 1277.39 366.414   3
  -5  13   8 574.449 254.768   4
  -5  13   7 1594.17 392.137   3
  -5  13   7 1508.04 342.237   4
  -5  13   6 1095.37 340.349   3
  -5  13   6 1733.45 357.200   4
  -5  13   5 1677.84 398.027   3
  -5  13   5 2574.12 412.267   4
  -5  13   5 2032.94 436.963   5
  -5  13   4 1821.42 413.504   5
  -5  13   4 1584.65 396.586   3
  -5  13   4 986.053 272.260   4
  -5  13   3 562.608 287.374   5
  -5  13   3 358.084 238.253   3
  -5  13   3 521.452 203.060   4
  -5  13   2 4172.57 600.966   5
  -5  13   2 3915.33 464.685   4
  -5  13   2 3634.29 548.634   3
  -5  13   1 3118.77 535.866   5
  -5  13   1 3572.66 573.815   3
  -5  13   1 3180.88 409.434   4
  -5  13   0 7846.25 802.754   5
  -5  13   0 7512.49 608.761   4
  -5  13   0 7719.99 795.863   3
  -5  13  -1 3161.95 533.328   5
  -5  13  -1 3387.52 390.893   4
  -5  13  -1 2675.41 493.350   3
  -5  14  12-50.2824 176.092   4
  -5  14  12 197.842 312.470   3
  -5  14  11 895.312 338.672   4
  -5  14  11 2699.31 547.097   3
  -5  14  10 1512.26 385.402   4
  -5  14  10 1594.32 439.294   3
  -5  14   9 384.922 242.031   4
  -5  14   9 671.361 315.661   3
  -5  14   8 2682.23 475.342   4
  -5  14   8 2987.28 537.269   3
  -5  14   7 172.962 219.752   3
  -5  14   7 444.799 216.751   4
  -5  14   6 42.4568 238.768   3
  -5  14   6 556.497 235.805   4
  -5  14   5 3376.40 557.894   3
  -5  14   5 2920.96 448.576   4
  -5  14   5 1678.71 394.080   5
  -5  14   4 1279.06 359.340   5
  -5  14   4 1028.34 334.065   3
  -5  14   4 956.067 264.294   4
  -5  14   3 907.034 348.323   5
  -5  14   3 1021.59 340.985   3
  -5  14   3 1170.71 276.557   4
  -5  14   2 38.0166 199.902   5
  -5  14   2 391.154 249.301   3
  -5  14   2 160.928 135.911   4
  -5  14   1 229.508 182.584   5
  -5  14   1 430.284 269.480   3
  -5  14   1-34.7353 142.667   4
  -5  14   0 2955.53 516.620   5
  -5  14   0 2352.03 466.296   3
  -5  14   0 2143.47 338.881   4
  -5  14  -1 105.272 231.135   5
  -5  14  -1-312.753 282.105   3
  -5  14  -2-234.957 311.305   5
  -5  15  10 16.1022 152.563   4
  -5  15  10 565.288 334.999   3
  -5  15   9 1368.26 358.764   4
  -5  15   9 397.787 280.850   3
  -5  15   8 834.248 286.039   4
  -5  15   8 335.847 286.180   3
  -5  15   7 4308.09 648.624   3
  -5  15   7 4078.89 552.951   4
  -5  15   6 1836.82 461.645   3
  -5  15   6 1625.52 367.153   4
  -5  15   5 348.600 261.281   3
  -5  15   5 943.601 274.992   4
  -5  15   5 1235.48 364.884   5
  -5  15   4 600.536 304.220   5
  -5  15   4 771.580 264.215   4
  -5  15   3 4102.40 601.476   5
  -5  15   3 4486.55 533.289   4
  -5  15   3 5064.36 686.493   3
  -5  15   2 1442.90 388.487   5
  -5  15   2 2371.61 494.146   3
  -5  15   2 1876.88 351.975   4
  -5  15   1 1003.01 345.283   5
  -5  15   1 448.065 237.713   3
  -5  15   1 598.117 226.281   4
  -5  15   0 119.426 225.120   5
  -5  15   0-9.33058 230.983   3
  -5  15  -1 394.537 252.844   5
  -5  15  -1 451.570 255.576   3
  -5  15  -2 1532.75 417.455   5
  -5  15  -2 1387.33 405.083   3
  -5  16   9 909.288 313.082   4
  -5  16   8 155.715 172.845   4
  -5  16   8 175.599 295.973   3
  -5  16   7 1664.29 372.845   4
  -5  16   7 1756.68 461.566   3
  -5  16   6 659.176 273.438   3
  -5  16   6 1137.06 318.481   4
  -5  16   5 1086.28 358.148   3
  -5  16   5 295.340 170.689   4
  -5  16   4 1206.13 368.172   5
  -5  16   4 1177.74 369.018   3
  -5  16   4 1195.92 306.183   4
  -5  16   3 544.449 278.877   5
  -5  16   3 719.972 329.408   3
  -5  16   3 500.174 226.217   4
  -5  16   2 1170.11 373.157   5
  -5  16   2 1801.56 337.543   4
  -5  16   2 1716.32 463.002   3
  -5  16   1 1688.90 445.162   5
  -5  16   1 2030.33 473.465   3
  -5  16   0 6133.39 791.237   3
  -5  16   0 5963.91 759.195   5
  -5  16  -1 2345.56 508.830   5
  -5  16  -1 1340.82 363.687   3
  -5  16  -2 405.284 237.532   5
  -5  16  -2 430.378 279.690   3
  -5  17   8 1061.09 323.048   4
  -5  17   7-98.3053 188.470   4
  -5  17   6 899.850 286.622   4
  -5  17   5-113.648 189.587   4
  -5  17   5 234.082 246.603   3
  -5  17   4 486.175 281.325   5
  -5  17   4 438.613 303.740   3
  -5  17   3 928.799 323.974   5
  -5  17   3 1575.20 464.296   3
  -5  17   2 271.107 260.097   3
  -5  17   2 631.099 346.109   5
  -5  17   1 893.038 354.523   5
  -5  17   1 1386.51 426.172   3
  -5  17   0 552.988 330.449   5
  -5  17   0 627.563 336.563   3
  -5  17  -1 662.195 318.770   5
  -5  17  -1 1512.65 448.828   3
  -5  17  -2 169.649 239.801   5
  -5  17  -2-248.939 254.205   3
  -5  17  -3 759.767 299.839   5
  -5  17  -3 613.786 316.954   3
  -5  18   4 909.332 335.786   5
  -5  18   3-38.3826 183.822   5
  -5  18   2 1943.80 460.046   5
  -5  18   1 1740.90 462.794   5
  -5  18   0 1437.16 414.142   5
  -5  18  -1 2033.77 472.531   5
  -5  18  -2 1341.51 416.367   5
  -5  18  -3-34.0924 258.644   5
  -5  18  -4 1256.60 405.846   5
  -5  19   1 3875.27 614.930   5
  -5  19   0 884.357 353.509   5
  -5  19  -1-61.3666 227.100   5
  -5  19  -2 403.474 271.105   5
  -5  19  -3 65.5670 211.829   5
  -5  19  -4 296.719 299.649   5
  -6   0   0 4055.46 477.343   5
  -6   0   0 3552.26 397.666   2
  -6   0   0 3686.13 294.662   3
  -6   0   1 879.765 256.823   5
  -6   0  -1 919.555 279.521   5
  -6   0  -1 727.325 202.449   2
  -6   0   1 682.136 140.311   3
  -6   0   1 611.896 168.642   2
  -6   0  -1 815.646 143.420   3
  -6   0  -2 403.316 193.681   5
  -6   0  -2 235.084 156.221   2
  -6   0   2 550.816 160.318   2
  -6   0   2 623.358 130.353   3
  -6   0   3 2570.35 246.639   3
  -6   0  -3 2078.00 346.516   5
  -6   0  -3 1697.44 297.893   2
  -6   0   3 2279.81 304.798   2
  -6   0  -4 5957.05 565.311   5
  -6   0   4 6265.16 583.789   4
  -6   0  -4 5888.88 558.107   2
  -6   0   4 6796.84 500.562   2
  -6   0  -5 1518.62 311.632   2
  -6   0   5 1915.01 348.817   4
  -6   0   6 12899.7 878.284   4
  -6   0  -6 12139.6 842.551   2
  -6   0  -7 129.886 161.548   2
  -6   0   7 103.062 197.998   4
  -6   0  -8 645.723 238.685   2
  -6   0   8 1215.36 326.615   4
  -6   0   9 5912.00 613.316   4
  -6   0  -9 5346.57 593.511   2
  -6   0 -10 1106.22 306.729   2
  -6   0  10 1244.41 316.818   4
  -6   0 -11 1276.89 315.487   2
  -6   0  11 1508.57 372.947   4
  -6   0 -12 1167.18 313.619   2
  -6   0  12 1374.69 326.781   4
  -6   0 -13 2245.01 417.977   2
  -6   0  13 2075.85 403.584   4
  -6   0 -14 305.187 236.910   2
  -6   0  14 0.26905 156.195   4
  -6   0 -15 475.962 263.377   2
  -6   0  15 541.587 268.310   4
  -6   0 -16 1945.74 422.949   2
  -6   0  16 2013.21 436.127   4
  -6   0 -17 1794.63 430.926   2
  -6   0  17 1629.19 406.740   4
  -6   0 -18 867.338 323.214   2
  -6   0  18 1656.40 410.624   4
  -6   0 -19 334.136 253.960   2
  -6  -1 -18 346.292 255.538   2
  -6   1  18 576.079 269.607   4
  -6  -1 -17 458.188 277.237   2
  -6   1  17 309.902 251.421   4
  -6  -1 -16 484.120 297.232   2
  -6   1  16 657.282 278.896   4
  -6  -1 -15 357.035 239.886   2
  -6   1  15 397.445 250.420   4
  -6  -1 -14 543.552 254.870   2
  -6   1  14 1744.36 391.030   4
  -6  -1 -13 17.0516 190.834   2
  -6   1  13 450.141 252.866   4
  -6  -1 -12 433.350 232.995   2
  -6   1  12 766.110 288.963   4
  -6  -1 -11 2824.28 447.803   2
  -6   1  11 2634.44 444.451   4
  -6  -1 -10 760.600 266.659   2
  -6   1  10 609.158 226.588   4
  -6  -1  -9 99.5174 190.908   2
  -6   1   9 889.209 289.162   4
  -6   1   8 13571.6 925.189   4
  -6  -1  -8 11577.0 849.112   2
  -6   1   7 9570.18 765.997   4
  -6  -1  -7 9572.60 754.660   2
  -6  -1  -6 666.378 260.857   2
  -6   1   6 1890.09 363.582   4
  -6  -1  -5 1659.51 339.827   2
  -6   1   5 1824.14 359.332   4
  -6  -1  -4 30355.2 1311.10   5
  -6   1   4 31867.0 1070.80   3
  -6   1   4 30980.0 1359.67   4
  -6  -1  -4 28883.8 1303.11   2
  -6  -1  -3 23265.3 1123.09   5
  -6   1   3 22192.8 853.644   3
  -6   1   3 23469.5 1137.14   4
  -6  -1  -3 21995.5 1086.35   2
  -6   1   3 21407.9 967.824   2
  -6   1   2 3468.05 310.955   3
  -6  -1  -2 3282.13 419.910   5
  -6   1   2 4131.32 457.013   4
  -6  -1  -2 4018.57 440.475   2
  -6   1   2 3699.71 395.456   2
  -6   1   2 3213.23 454.300   5
  -6   1   1 5462.28 387.533   3
  -6   1   1 4371.66 515.823   5
  -6  -1  -1 5218.08 489.396   2
  -6   1   1 5387.85 477.424   2
  -6  -1  -1 4781.02 309.343   3
  -6  -1  -1 5375.90 531.300   5
  -6  -1   0 15218.6 565.835   3
  -6  -1   0 15659.4 841.830   2
  -6   1   0 13768.5 801.180   2
  -6   1   0 14934.3 683.544   3
  -6  -1   0 15139.5 899.111   5
  -6   1   0 16711.1 977.519   5
  -6  -1   1 5020.87 291.573   3
  -6   1  -1 5084.66 530.842   5
  -6  -1   1 4972.43 451.617   2
  -6   1  -1 5112.11 488.698   2
  -6   1  -2 3651.69 458.492   5
  -6   1  -2 3163.50 394.754   2
  -6  -1   2 3578.64 375.104   2
  -6   1  -3 21858.7 1142.06   5
  -6   1  -3 22243.0 1090.91   2
  -6  -1   3 20851.8 933.913   2
  -6   1  -4 32030.2 1360.32   2
  -6  -1   4 30637.6 1148.58   2
  -6   1  -5 2189.46 367.253   2
  -6   1  -6 1026.27 268.881   2
  -6  -1   6 1193.88 280.985   4
  -6  -1   7 10711.0 816.647   4
  -6   1  -7 9718.73 754.582   2
  -6  -1   8 12789.8 895.707   4
  -6   1  -8 11650.4 848.379   2
  -6   1  -9 535.559 235.187   2
  -6  -1   9 599.305 288.232   4
  -6   1 -10 635.530 229.102   2
  -6  -1  10 1297.03 328.898   4
  -6   1 -11 3288.69 474.291   2
  -6  -1  11 2098.74 386.474   4
  -6   1 -12 846.757 273.025   2
  -6  -1  12 224.472 206.892   4
  -6   1 -13 248.687 163.706   2
  -6  -1  13 374.077 260.901   4
  -6   1 -14 681.069 251.687   2
  -6  -1  14 1122.73 327.451   4
  -6   1 -15-35.4903 183.247   2
  -6  -1  15-613.830 256.858   4
  -6   1 -16 696.826 296.485   2
  -6  -1  16 959.374 317.361   4
  -6   1 -17-216.900 245.933   2
  -6  -1  17 400.759 279.140   4
  -6   1 -18 405.970 262.436   2
  -6  -1  18 26.7269 199.084   4
  -6   1 -19 696.786 317.822   2
  -6  -1  19 1033.89 329.986   4
  -6  -2 -18 1039.51 343.322   2
  -6   2  18 2196.83 492.152   4
  -6  -2 -17 911.577 337.732   2
  -6   2  17 1779.03 437.715   4
  -6  -2 -16 2122.29 456.918   2
  -6   2  16 2587.22 475.858   4
  -6  -2 -15 2519.86 447.655   2
  -6   2  15 2101.38 428.917   4
  -6  -2 -14 4246.89 581.036   2
  -6   2  14 5134.89 632.605   4
  -6  -2 -13 754.861 300.739   2
  -6   2  13 620.087 280.940   4
  -6  -2 -12 4644.88 582.071   2
  -6   2  12 5764.27 636.020   4
  -6  -2 -11 490.423 225.941   2
  -6   2  11-80.4656 180.375   4
  -6   2  10 6402.63 651.243   4
  -6  -2 -10 7833.43 732.715   2
  -6  -2  -9 3294.00 463.447   2
  -6   2   9 3145.82 464.275   4
  -6   2   8 7162.06 671.555   4
  -6  -2  -8 8744.61 735.192   2
  -6  -2  -7 1255.02 321.978   2
  -6   2   7 1076.53 290.307   4
  -6   2   6 12871.1 874.519   4
  -6  -2  -6 13963.1 911.139   2
  -6  -2  -5 15714.3 882.755   5
  -6   2   5 14554.7 915.648   4
  -6  -2  -5 16768.8 986.068   2
  -6  -2  -4 184.619 195.333   2
  -6  -2  -4 254.726 182.772   5
  -6   2   4 260.604 209.366   4
  -6   2   3 14185.7 862.307   4
  -6  -2  -3 12794.6 831.164   2
  -6  -2  -3 13619.9 829.917   5
  -6   2   2 9508.91 694.069   4
  -6  -2  -2 10028.5 711.734   2
  -6   2   2 9001.10 623.130   2
  -6   2   2 9866.27 782.537   5
  -6  -2  -2 9294.56 674.245   5
  -6   2   1 34105.0 1353.62   4
  -6  -2  -1 32018.1 1313.59   2
  -6   2   1 30690.4 1263.14   2
  -6  -2  -1 33564.3 1361.65   5
  -6   2   1 35272.3 1507.34   5
  -6   2   0 5163.61 563.940   5
  -6   2   0 5018.12 490.938   4
  -6  -2   0 4693.23 461.185   2
  -6   2   0 4392.19 455.233   2
  -6  -2   0 5019.52 508.650   5
  -6   2  -1 32290.5 1444.41   5
  -6   2  -1 31342.3 1256.03   4
  -6  -2   1 31775.1 1241.44   2
  -6   2  -1 32552.9 1320.66   2
  -6   2  -2 8666.69 711.738   5
  -6  -2   2 9083.58 606.337   2
  -6   2  -2 8623.71 663.083   2
  -6   2  -3 12584.5 875.255   5
  -6  -2   3 13227.9 721.808   2
  -6   2  -3 12807.5 816.684   2
  -6  -2   4 126.612 101.521   2
  -6   2  -4 47.4428 181.505   2
  -6   2  -5 14811.8 917.311   2
  -6   2  -6 13300.3 872.789   2
  -6   2  -7 1636.82 323.119   2
  -6  -2   8 7659.22 700.082   4
  -6   2  -8 6369.88 633.899   2
  -6   2  -9 3023.53 442.115   2
  -6  -2   9 3435.25 487.883   4
  -6  -2  10 8085.94 739.139   4
  -6   2 -10 7086.85 679.071   2
  -6   2 -11 430.608 192.982   2
  -6  -2  11 445.041 235.456   4
  -6   2 -12 4494.50 567.599   2
  -6  -2  12 5054.52 611.161   4
  -6   2 -13 279.878 178.169   2
  -6  -2  13 562.636 271.357   4
  -6  -2  14 4694.33 597.860   4
  -6   2 -14 3470.07 525.583   2
  -6   2 -15 2270.04 427.008   2
  -6  -2  15 2027.11 415.315   4
  -6   2 -16 2494.97 456.796   2
  -6  -2  16 2573.84 460.749   4
  -6   2 -17 213.372 207.597   2
  -6  -2  17 1244.34 350.200   4
  -6   2 -18 1223.20 375.533   2
  -6  -2  18 1277.75 381.062   4
  -6  -2  19-45.0798 196.629   4
  -6  -3 -18 240.029 220.968   2
  -6  -3 -17 569.799 269.783   2
  -6   3  17 104.006 209.794   4
  -6   3  16 275.065 223.543   4
  -6  -3 -16 137.416 241.712   2
  -6  -3 -15 138.860 197.319   2
  -6   3  15 41.1883 191.625   4
  -6  -3 -14 53.4718 214.445   2
  -6   3  14 463.261 269.059   4
  -6  -3 -13 60.2847 197.646   2
  -6   3  13-136.520 232.302   4
  -6  -3 -12 429.275 241.833   2
  -6   3  12 100.973 186.188   4
  -6  -3 -11 640.635 285.061   2
  -6   3  11 236.165 148.673   4
  -6  -3 -10 3433.69 502.630   2
  -6   3  10 2504.42 415.027   4
  -6  -3  -9 2354.49 424.667   2
  -6   3   9 1792.39 357.789   4
  -6   3   8 7594.85 690.761   4
  -6  -3  -8 8819.28 757.287   2
  -6  -3  -7 490.883 233.301   2
  -6   3   7 267.355 153.793   3
  -6   3   7 341.448 169.776   4
  -6  -3  -6 2414.81 405.806   2
  -6  -3  -6 2156.58 321.452   5
  -6   3   6 2215.28 311.847   3
  -6   3   6 2484.54 386.555   4
  -6  -3  -5 2418.40 385.781   2
  -6  -3  -5 1786.41 289.455   5
  -6   3   5 2098.62 291.932   3
  -6   3   5 1925.68 332.216   4
  -6   3   4 6046.89 564.163   4
  -6  -3  -4 6112.60 588.906   2
  -6  -3  -4 5775.27 516.388   5
  -6   3   3 19334.2 1022.69   4
  -6  -3  -3 21103.1 1084.31   2
  -6   3   3 19690.2 1149.46   5
  -6  -3  -3 21671.1 1023.02   5
  -6   3   2 18729.8 989.754   4
  -6  -3  -2 20616.2 1047.07   2
  -6   3   2 20921.8 1167.06   5
  -6  -3  -2 20596.7 997.869   5
  -6   3   1 17937.8 946.408   4
  -6  -3  -1 19124.7 988.044   2
  -6  -3  -1 18829.8 959.004   5
  -6   3   1 18093.6 1081.04   5
  -6   3   0 7570.66 592.893   4
  -6  -3   0 7770.40 606.101   2
  -6   3   0 8756.62 650.431   2
  -6   3   0 7083.94 665.484   5
  -6   3  -1 18386.7 1087.41   5
  -6   3  -1 18281.2 916.396   4
  -6  -3   1 19219.9 941.524   2
  -6   3  -1 19087.9 995.517   2
  -6   3  -2 19091.3 1106.59   5
  -6   3  -2 19642.4 929.354   4
  -6  -3   2 19031.9 917.682   2
  -6   3  -2 20273.3 1036.32   2
  -6   3  -3 19004.8 1098.59   5
  -6   3  -3 19564.3 913.340   4
  -6  -3   3 19373.1 899.475   2
  -6   3  -3 19653.7 1038.34   2
  -6   3  -4 6119.02 473.587   4
  -6  -3   4 5777.90 453.713   2
  -6   3  -4 5603.69 550.461   2
  -6   3  -5 1588.28 326.674   2
  -6   3  -5 2340.16 295.973   4
  -6   3  -6 1528.03 312.555   2
  -6   3  -6 2018.43 260.292   4
  -6   3  -7 381.947 157.879   2
  -6   3  -7 560.586 155.648   4
  -6   3  -8 8029.82 709.896   2
  -6   3  -9 1858.40 365.085   2
  -6  -3   9 2214.12 399.483   4
  -6   3 -10 3186.29 467.893   2
  -6  -3  10 3458.23 497.947   4
  -6   3 -11 7.52532 192.033   2
  -6  -3  11-41.4695 204.589   4
  -6   3 -12 346.073 208.935   2
  -6  -3  12 272.929 182.787   4
  -6   3 -13 9.96139 173.556   2
  -6  -3  13-26.9456 166.477   4
  -6   3 -14 62.7457 177.947   2
  -6  -3  14 88.0560 179.876   4
  -6   3 -15 82.5000 187.655   2
  -6  -3  15 211.846 226.611   4
  -6   3 -16 180.313 184.035   2
  -6  -3  16 207.039 207.937   4
  -6   3 -17 92.2072 227.971   2
  -6  -3  17 75.5986 178.465   4
  -6   3 -18 283.649 246.776   2
  -6  -3  18 785.417 324.400   4
  -6  -3  19 14.3353 166.634   4
  -6  -4 -18 697.655 306.588   2
  -6  -4 -17 207.878 190.998   2
  -6   4  17 297.775 203.536   4
  -6  -4 -16-122.036 222.666   2
  -6   4  16 131.386 198.516   4
  -6  -4 -15 2384.94 472.951   2
  -6   4  15 2228.01 452.992   4
  -6  -4 -14 907.093 338.740   2
  -6   4  14 552.205 242.863   4
  -6  -4 -13 298.204 266.202   2
  -6   4  13 102.412 217.061   4
  -6  -4 -12 1772.59 402.007   2
  -6   4  12 1090.22 305.434   4
  -6   4  11 2446.54 432.346   4
  -6  -4 -11 1292.49 355.653   2
  -6  -4 -10 265.702 215.478   2
  -6   4  10-74.8497 205.078   4
  -6  -4  -9 1902.45 407.855   2
  -6   4   9 1305.42 307.479   4
  -6   4   8 755.414 276.555   4
  -6  -4  -7 4766.51 451.435   5
  -6   4   7 5083.73 488.139   3
  -6   4   7 5230.95 568.897   4
  -6  -4  -6 1246.62 238.479   5
  -6   4   6 1325.18 256.132   3
  -6   4   6 1389.76 292.561   4
  -6  -4  -5 3864.84 420.091   5
  -6   4   5 4551.47 500.968   4
  -6   4   5 4670.42 452.882   3
  -6  -4  -4 2284.90 319.190   5
  -6   4   4 2211.27 315.973   3
  -6   4   4 1912.48 324.102   4
  -6   4   3 4395.70 428.787   3
  -6   4   3 4419.61 543.734   5
  -6   4   3 3769.49 439.724   4
  -6  -4  -3 4569.49 448.828   5
  -6   4   2 14117.3 839.992   4
  -6  -4  -2 14869.8 807.848   5
  -6   4   2 13127.0 941.017   5
  -6   4   2 12897.0 745.776   3
  -6   4   1 1107.52 323.218   5
  -6   4   1 1277.74 254.257   3
  -6  -4  -1 1616.84 343.055   2
  -6   4   1 1596.33 295.192   4
  -6   4   0 26752.5 1143.33   4
  -6  -4   0 25893.5 1169.95   2
  -6   4   0 25048.6 1088.35   3
  -6   4   0 27968.4 1370.71   5
  -6   4  -1 1011.30 292.061   5
  -6   4  -1 1486.48 267.963   4
  -6  -4   1 2003.77 328.719   2
  -6   4  -2 13129.7 927.556   5
  -6   4  -2 13833.8 764.297   4
  -6  -4   2 14037.1 792.902   2
  -6   4  -3 4390.92 410.074   4
  -6  -4   3 4456.40 425.150   2
  -6   4  -3 5071.50 540.789   2
  -6  -4   4 2078.63 276.591   2
  -6   4  -4 1530.28 310.932   2
  -6   4  -4 1692.37 250.923   4
  -6   4  -5 4094.76 372.507   4
  -6   4  -5 4718.96 521.780   2
  -6   4  -6 1050.30 282.304   2
  -6   4  -6 1244.75 209.524   4
  -6   4  -7 5078.35 554.272   2
  -6   4  -8 170.771 192.736   2
  -6   4  -9 1646.04 359.295   2
  -6   4 -10 250.295 215.956   2
  -6  -4  10 135.366 157.045   4
  -6   4 -11 696.534 255.802   2
  -6  -4  11 868.323 267.869   4
  -6   4 -12 1096.05 317.887   2
  -6  -4  12 1161.12 316.230   4
  -6   4 -13 210.151 204.394   2
  -6  -4  13 409.236 243.526   4
  -6   4 -14 849.411 278.714   2
  -6  -4  14 869.907 280.304   4
  -6   4 -15 1750.49 397.779   2
  -6  -4  15 1915.15 420.507   4
  -6   4 -16 16.7165 199.501   2
  -6  -4  16 129.528 181.921   4
  -6   4 -17 300.869 203.939   2
  -6  -4  17 334.650 215.414   4
  -6   4 -18 546.844 287.818   2
  -6  -4  18-122.365 198.106   4
  -6  -4  19 221.687 221.086   4
  -6  -5 -17 639.711 346.820   2
  -6   5  17 600.493 284.818   4
  -6  -5 -16 578.832 280.661   2
  -6   5  16 110.488 186.782   4
  -6  -5 -15 1591.07 394.426   2
  -6   5  15 1548.51 380.706   4
  -6   5  14 1911.30 421.107   4
  -6  -5 -14 1490.08 409.296   2
  -6   5  13 2310.00 447.633   4
  -6  -5 -13 3534.66 549.785   2
  -6   5  12 730.458 291.226   4
  -6   5  11 2291.72 432.715   4
  -6   5  10 4456.57 552.752   4
  -6   5   9 2749.81 445.484   4
  -6   5   8 7959.31 655.374   3
  -6   5   8 8296.58 721.923   4
  -6  -5  -7 4321.59 426.839   5
  -6   5   7 3754.47 441.300   3
  -6   5   7 3874.41 492.958   4
  -6  -5  -6 6740.39 530.149   5
  -6   5   6 6254.08 552.512   3
  -6   5   6 5924.23 585.245   4
  -6   5   5 8173.02 630.701   3
  -6   5   5 8937.20 707.262   4
  -6  -5  -5 8958.11 603.171   5
  -6   5   4 4771.94 471.587   3
  -6   5   4 4591.32 494.090   4
  -6  -5  -4 4259.92 424.234   5
  -6   5   3 1919.29 412.321   5
  -6   5   3 1202.87 249.730   3
  -6   5   3 1697.32 315.157   4
  -6  -5  -3 1507.45 264.525   5
  -6   5   2 17647.9 944.283   4
  -6   5   2 17572.2 1109.95   5
  -6   5   2 17207.9 910.130   3
  -6   5   1 40495.2 1494.57   4
  -6   5   1 39331.0 1487.78   3
  -6   5   1 42194.9 1771.82   5
  -6   5   0 1230.22 358.975   5
  -6   5   0 672.277 211.669   3
  -6   5   0 1337.90 273.605   4
  -6   5  -1 39882.6 1734.92   5
  -6   5  -1 40021.5 1432.20   4
  -6   5  -2 18345.9 1122.55   5
  -6   5  -2 18801.5 898.373   4
  -6  -5   3 1812.69 306.190   2
  -6   5  -3 1547.68 265.433   4
  -6   5  -4 4974.70 422.824   4
  -6  -5   4 5294.54 460.822   2
  -6   5  -5 8772.68 551.584   4
  -6  -5   5 9424.93 592.928   2
  -6   5  -6 6303.74 451.083   4
  -6   5  -7 3537.17 471.468   2
  -6   5  -8 8852.05 759.853   2
  -6   5  -9 2876.24 455.260   2
  -6   5 -10 3082.64 459.696   2
  -6   5 -11 3342.29 496.872   2
  -6  -5  11 3130.50 490.578   4
  -6   5 -12 392.191 210.349   2
  -6  -5  12 739.465 278.066   4
  -6   5 -13 2530.76 453.540   2
  -6  -5  13 2884.02 479.850   4
  -6   5 -14 1904.67 416.502   2
  -6  -5  14 1981.46 415.802   4
  -6  -5  15 1582.54 385.473   4
  -6  -5  16 279.061 183.411   4
  -6  -5  17 289.995 221.196   4
  -6  -5  18 286.075 228.730   4
  -6  -5  19 71.3662 181.141   4
  -6  -6 -17 1370.12 376.490   2
  -6   6  16 602.787 297.867   4
  -6  -6 -16 920.161 355.552   2
  -6   6  15 484.487 251.375   4
  -6  -6 -15 893.904 357.228   2
  -6   6  14 1089.28 343.253   4
  -6   6  13 645.406 270.433   4
  -6   6  12 3166.12 497.798   4
  -6   6  11 6387.34 684.861   4
  -6   6  10 551.050 269.984   4
  -6   6   9 2368.25 391.038   3
  -6   6   9 2427.56 423.108   4
  -6   6   8 5114.42 536.860   3
  -6   6   8 5247.35 589.238   4
  -6   6   7 7559.27 640.298   3
  -6   6   7 6620.93 635.665   4
  -6   6   6 592.701 216.189   3
  -6   6   6 890.443 264.039   4
  -6   6   5 516.771 207.799   3
  -6   6   5 985.786 276.033   4
  -6   6   4 10174.4 716.154   3
  -6   6   4 9769.08 717.249   4
  -6   6   4 9386.24 832.651   5
  -6   6   3 3120.70 509.121   5
  -6   6   3 2079.67 337.391   3
  -6   6   3 2153.50 338.913   4
  -6   6   2 8294.46 638.973   4
  -6   6   2 7522.74 743.016   5
  -6   6   2 8517.81 655.211   3
  -6   6   1 289.707 245.903   5
  -6   6   1 91.1272 156.166   3
  -6   6   1 556.372 194.022   4
  -6   6   0 3306.18 492.382   5
  -6   6   0 2759.37 378.260   3
  -6   6   0 2924.84 368.309   4
  -6   6  -1 243.626 235.070   5
  -6   6  -1 343.432 155.318   4
  -6   6  -2 7848.90 745.022   5
  -6   6  -2 7747.47 556.101   4
  -6   6  -3 2855.13 335.013   4
  -6   6  -4 9569.21 591.056   4
  -6   6  -5 1107.01 204.695   4
  -6  -6  12 3833.23 544.992   4
  -6  -6  13 418.702 230.773   4
  -6  -6  14 1058.94 317.496   4
  -6  -6  15 667.129 282.783   4
  -6  -6  16 23.7428 178.693   4
  -6  -6  17 1598.84 368.792   4
  -6  -6  18-436.421 278.050   4
  -6   7  16 571.441 272.236   4
  -6   7  15 585.943 278.633   4
  -6   7  14 1683.31 395.704   4
  -6   7  13 890.250 314.199   4
  -6   7  12 148.062 226.408   4
  -6   7  11 1170.07 335.513   4
  -6   7  10 3398.08 502.105   4
  -6   7   9 2767.84 435.658   3
  -6   7   9 3197.30 475.469   4
  -6   7   8 397.844 207.689   3
  -6   7   8 532.114 240.911   4
  -6   7   7 923.563 281.579   3
  -6   7   7 1380.76 317.761   4
  -6   7   6 144.151 143.463   3
  -6   7   6 164.627 186.064   4
  -6   7   5 1685.97 332.075   3
  -6   7   5 2507.67 381.397   4
  -6   7   4 6208.38 589.904   3
  -6   7   4 6039.83 583.329   4
  -6   7   4 7203.21 739.097   5
  -6   7   3 1322.04 370.997   5
  -6   7   3 1082.38 279.109   3
  -6   7   3 1039.69 251.494   4
  -6   7   2 3029.81 480.950   5
  -6   7   2 3260.22 420.806   3
  -6   7   2 3306.52 412.058   4
  -6   7   1 15126.7 864.250   4
  -6   7   1 15526.3 945.114   3
  -6   7   1 15937.1 1090.44   5
  -6   7   0 1446.27 377.977   5
  -6   7   0 1561.82 322.089   3
  -6   7   0 1959.23 312.863   4
  -6   7  -1 15999.0 1091.00   5
  -6   7  -1 15662.3 839.374   4
  -6   7  -2 3094.84 496.146   5
  -6   7  -2 3161.51 357.358   4
  -6   7  -3 1166.81 224.029   4
  -6   7  -4 7272.27 512.930   4
  -6  -7  13 791.983 268.301   4
  -6  -7  14 1235.47 313.190   4
  -6  -7  15 145.402 206.493   4
  -6  -7  16 21.6309 202.012   4
  -6  -7  17 685.767 280.136   4
  -6  -7  18 598.207 281.704   4
  -6   8  15 130.060 216.444   4
  -6   8  14 4033.25 594.313   4
  -6   8  13 120.766 153.668   4
  -6   8  12-32.7610 173.500   4
  -6   8  11 550.303 268.923   4
  -6   8  10 8328.31 760.761   3
  -6   8  10 8372.00 780.981   4
  -6   8   9 212.868 224.279   3
  -6   8   9 142.623 215.754   4
  -6   8   8 2903.08 435.307   3
  -6   8   8 3178.78 475.816   4
  -6   8   7 298.810 209.368   3
  -6   8   7 305.166 206.816   4
  -6   8   6 11089.3 821.320   3
  -6   8   6 11432.8 839.751   4
  -6   8   5 702.045 251.495   3
  -6   8   5 309.104 197.272   4
  -6   8   4 1506.47 406.190   5
  -6   8   4 1364.91 321.381   3
  -6   8   4 598.775 216.378   4
  -6   8   3 1283.83 386.992   5
  -6   8   3 941.096 263.434   3
  -6   8   3 645.546 219.147   4
  -6   8   2 3398.25 537.471   5
  -6   8   2 4568.31 527.925   3
  -6   8   2 3904.87 451.316   4
  -6   8   1 1683.75 397.939   5
  -6   8   1 1178.47 262.715   4
  -6   8   0 1554.87 359.294   5
  -6   8   0 895.822 260.931   3
  -6   8   0 1287.85 263.027   4
  -6   8  -1 1277.08 351.807   5
  -6   8  -1 1219.59 245.030   4
  -6   8  -2 2849.47 479.689   5
  -6   8  -2 3980.48 407.795   4
  -6   8  -3 987.635 208.443   4
  -6  -8  13 209.048 196.487   4
  -6  -8  14 2793.73 474.878   4
  -6  -8  15 404.035 241.090   4
  -6  -8  16-294.009 245.266   4
  -6  -8  17 381.992 257.017   4
  -6   9  14 185.562 201.260   4
  -6   9  13 161.306 241.116   4
  -6   9  12 1662.67 383.098   4
  -6   9  11 100.604 183.550   4
  -6   9  10 614.179 242.158   4
  -6   9  10 1170.98 343.686   3
  -6   9   9 1747.04 382.584   3
  -6   9   9 1034.37 312.286   4
  -6   9   8 5284.62 607.628   3
  -6   9   8 6148.13 658.299   4
  -6   9   7 1018.76 301.504   3
  -6   9   7 1369.67 326.048   4
  -6   9   6 2601.93 442.484   3
  -6   9   6 2550.95 401.030   4
  -6   9   5 469.969 225.514   3
  -6   9   5 1040.33 296.789   4
  -6   9   4 14096.1 954.379   3
  -6   9   4 13998.9 905.040   4
  -6   9   4 13540.3 1055.70   5
  -6   9   3 5409.11 596.671   3
  -6   9   3 5834.03 574.636   4
  -6   9   3 6511.25 716.304   5
  -6   9   2 2446.78 420.881   3
  -6   9   2 2902.45 401.464   4
  -6   9   1 1259.41 333.369   5
  -6   9   1 958.857 280.710   3
  -6   9   1 1085.52 246.626   4
  -6   9   0 4340.35 592.712   5
  -6   9   0 4304.13 535.284   3
  -6   9   0 4840.38 481.305   4
  -6   9  -1 1200.01 351.956   5
  -6   9  -1 1418.37 258.206   4
  -6   9  -2 3053.82 499.234   5
  -6   9  -2 3196.85 371.594   4
  -6   9  -3 5542.10 470.456   4
  -6  -9  14 299.113 235.746   4
  -6  -9  15 354.467 237.092   4
  -6  -9  16 1718.28 390.249   4
  -6  -9  17-0.62962 173.313   4
  -6  10  13 1393.46 387.607   4
  -6  10  12 360.289 251.868   4
  -6  10  11 161.694 194.622   4
  -6  10  11 724.876 307.058   3
  -6  10  10 3049.02 497.849   4
  -6  10  10 2195.52 428.464   3
  -6  10   9 3246.90 508.636   3
  -6  10   9 2670.60 459.342   4
  -6  10   8 2190.73 425.158   3
  -6  10   8 1730.51 377.496   4
  -6  10   7 1933.52 406.147   3
  -6  10   7 2715.86 443.702   4
  -6  10   6 8817.11 792.821   3
  -6  10   6 8718.93 757.396   4
  -6  10   5 1929.87 400.796   3
  -6  10   5 1825.13 364.083   4
  -6  10   4 507.085 220.117   4
  -6  10   4 535.337 305.087   5
  -6  10   3 2925.10 516.475   5
  -6  10   3 2035.14 402.736   3
  -6  10   3 1718.73 329.814   4
  -6  10   2 2999.47 536.139   5
  -6  10   2 2253.99 426.442   3
  -6  10   2 2325.79 371.409   4
  -6  10   1 4107.85 590.509   5
  -6  10   1 4763.08 582.647   3
  -6  10   1 4591.03 491.694   4
  -6  10   0 351.596 248.052   5
  -6  10   0-53.7499 254.246   3
  -6  10   0 87.0010 121.095   4
  -6  10  -1 5097.18 645.444   5
  -6  10  -1 4013.65 433.550   4
  -6  10  -2 1873.01 417.464   5
  -6  10  -2 2335.25 332.347   4
  -6 -10  15 876.915 304.986   4
  -6 -10  16 344.584 256.271   4
  -6  11  13 1738.81 442.051   4
  -6  11  12 222.133 239.152   4
  -6  11  11 1156.83 334.397   4
  -6  11  11 1239.62 356.516   3
  -6  11  10 97.5034 210.219   4
  -6  11  10 423.805 271.153   3
  -6  11   9 1029.12 324.960   3
  -6  11   9 1071.58 324.614   4
  -6  11   8-94.2248 190.627   3
  -6  11   8 31.3875 154.023   4
  -6  11   7 1013.21 308.865   3
  -6  11   7 799.679 250.179   4
  -6  11   6 384.517 237.344   3
  -6  11   6 487.149 226.103   4
  -6  11   5 1127.39 337.466   3
  -6  11   5 1027.02 276.860   4
  -6  11   4 1144.86 375.183   5
  -6  11   4 1133.11 348.079   3
  -6  11   4 908.228 252.391   4
  -6  11   3 470.301 313.290   5
  -6  11   3 236.849 250.131   3
  -6  11   3-58.6063 157.331   4
  -6  11   2 1928.85 442.362   5
  -6  11   2 2375.00 445.740   3
  -6  11   2 2636.97 392.464   4
  -6  11   1 2642.69 509.098   5
  -6  11   1 1483.43 379.168   3
  -6  11   1 2759.42 389.361   4
  -6  11   0 776.778 312.398   5
  -6  11   0 823.082 281.942   3
  -6  11   0 677.389 218.287   4
  -6  11  -1 1923.81 446.314   5
  -6  11  -1 2513.95 356.936   4
  -6  11  -1 2122.36 418.678   3
  -6  11  -2 1343.25 362.251   5
  -6 -11  15 716.812 260.240   4
  -6  12  12 862.223 341.341   4
  -6  12  11 1416.43 366.243   4
  -6  12  11 1207.01 347.038   3
  -6  12  10 831.963 319.358   4
  -6  12  10 654.056 289.464   3
  -6  12   9 2173.28 421.302   4
  -6  12   9 2132.58 434.614   3
  -6  12   8 2032.60 440.277   3
  -6  12   8 1408.02 369.729   4
  -6  12   7-243.279 238.326   3
  -6  12   7 609.251 275.523   4
  -6  12   6 288.145 249.226   3
  -6  12   6 278.505 216.829   4
  -6  12   5 105.975 174.917   3
  -6  12   5 722.110 254.644   4
  -6  12   4 235.167 243.324   5
  -6  12   4-5.03817 205.577   3
  -6  12   4-56.4915 146.584   4
  -6  12   3 4617.10 651.195   5
  -6  12   3 5352.41 576.599   4
  -6  12   3 5416.43 661.826   3
  -6  12   2 810.307 355.265   5
  -6  12   2 399.848 294.448   3
  -6  12   2 109.498 169.328   4
  -6  12   1 2827.35 490.648   3
  -6  12   1 3737.44 454.488   4
  -6  12   1 2663.12 523.071   5
  -6  12   0 373.768 312.534   5
  -6  12   0 589.686 256.200   3
  -6  12  -1 3469.90 580.587   5
  -6  12  -1 3740.24 556.713   3
  -6  12  -2 634.949 320.807   5
  -6  12  -3 4751.75 658.750   5
  -6  13  11 469.793 253.825   4
  -6  13  11 1179.61 389.782   3
  -6  13  10 593.244 289.026   4
  -6  13  10 394.936 276.754   3
  -6  13   9 266.020 196.294   4
  -6  13   9 610.833 331.768   3
  -6  13   8 785.393 342.728   3
  -6  13   8 555.487 272.135   4
  -6  13   7 1003.98 372.726   3
  -6  13   7 697.621 267.659   4
  -6  13   6-99.2309 229.809   3
  -6  13   6 344.604 216.079   4
  -6  13   5 1717.14 421.248   3
  -6  13   5 2042.79 379.725   4
  -6  13   4 975.026 344.846   5
  -6  13   4 833.017 319.583   3
  -6  13   4 641.291 245.818   4
  -6  13   3 2631.14 522.312   5
  -6  13   3 1839.66 421.368   3
  -6  13   3 2641.90 423.945   4
  -6  13   2 1053.23 350.719   5
  -6  13   2 1707.06 429.412   3
  -6  13   2 1527.86 329.634   4
  -6  13   1 3535.73 578.115   5
  -6  13   1 4009.15 608.454   3
  -6  13   1 3837.56 472.784   4
  -6  13   0 316.661 257.566   5
  -6  13   0 375.394 230.530   3
  -6  13   0 453.055 176.785   4
  -6  13  -1 3280.55 580.767   5
  -6  13  -1 2759.25 506.214   3
  -6  13  -2 1303.32 384.055   5
  -6  13  -3 2224.49 486.157   5
  -6  14  10 433.277 268.982   4
  -6  14  10 978.858 383.417   3
  -6  14   9 561.834 263.077   4
  -6  14   9 615.740 301.816   3
  -6  14   8 177.853 184.258   4
  -6  14   8 266.351 258.414   3
  -6  14   7 333.776 263.577   3
  -6  14   7-31.1266 157.067   4
  -6  14   6 580.228 299.156   3
  -6  14   6 190.853 160.779   4
  -6  14   5 1115.43 370.311   3
  -6  14   5 201.979 190.751   4
  -6  14   4 314.536 303.182   5
  -6  14   4 443.721 285.285   3
  -6  14   4 230.966 190.923   4
  -6  14   3 710.080 329.887   5
  -6  14   3 429.691 287.502   3
  -6  14   3 879.398 273.153   4
  -6  14   2 627.357 337.777   5
  -6  14   2 352.447 289.758   3
  -6  14   2 567.632 222.685   4
  -6  14   1 1766.72 463.400   5
  -6  14   1 1867.75 454.103   3
  -6  14   1 1327.75 294.529   4
  -6  14   0 1607.66 434.493   5
  -6  14   0 1869.21 456.291   3
  -6  14  -1 1204.50 371.568   5
  -6  14  -1 525.221 267.498   3
  -6  14  -2 922.405 359.462   5
  -6  14  -2 1367.22 388.817   3
  -6  14  -3 382.542 300.248   5
  -6  15   8 2884.46 491.273   4
  -6  15   7 13.8933 230.706   3
  -6  15   7 118.834 163.447   4
  -6  15   6-153.759 230.168   3
  -6  15   6-60.0883 192.464   4
  -6  15   5-6.56565 237.501   3
  -6  15   5 13.3480 164.352   4
  -6  15   4 1715.76 438.627   3
  -6  15   4 1692.44 360.120   4
  -6  15   3 632.601 318.910   5
  -6  15   3 138.593 213.293   3
  -6  15   3 112.670 186.822   4
  -6  15   2 1144.42 375.945   5
  -6  15   2 545.373 340.955   3
  -6  15   2 517.451 222.220   4
  -6  15   1-78.0848 221.570   5
  -6  15   1 181.249 239.784   3
  -6  15   0-222.406 304.958   5
  -6  15   0 568.446 331.079   3
  -6  15  -1 110.369 270.058   5
  -6  15  -1 7.95743 203.559   3
  -6  15  -2 599.509 291.551   5
  -6  15  -2 289.319 240.502   3
  -6  15  -3-243.944 277.429   5
  -6  15  -4 2462.53 521.522   5
  -6  16   7 267.937 185.300   4
  -6  16   6 216.871 227.149   4
  -6  16   5-4.98094 145.354   4
  -6  16   4 350.529 268.906   3
  -6  16   4 427.257 246.556   4
  -6  16   4 379.329 296.782   5
  -6  16   3 1025.74 402.625   5
  -6  16   3 643.518 322.652   3
  -6  16   3 572.700 252.923   4
  -6  16   2 1780.82 463.766   5
  -6  16   2 2125.17 488.423   3
  -6  16   1 484.364 280.875   5
  -6  16   1 198.494 304.338   3
  -6  16   0 556.710 321.996   5
  -6  16   0 1187.78 420.704   3
  -6  16  -1 961.213 389.850   5
  -6  16  -1 95.4815 211.276   3
  -6  16  -2 1175.02 382.876   5
  -6  16  -2 2906.62 585.530   3
  -6  16  -3 412.366 303.794   5
  -6  16  -3 469.356 308.068   3
  -6  16  -4 92.2579 217.971   5
  -6  17   6 435.996 230.426   4
  -6  17   5-190.224 191.028   4
  -6  17   4 254.001 184.590   4
  -6  17   4-444.273 332.258   5
  -6  17   3 222.335 267.492   5
  -6  17   2 258.768 267.575   5
  -6  17   1 962.005 386.134   5
  -6  17   0 126.759 232.557   5
  -6  17  -1 904.346 400.339   5
  -6  17  -2 983.925 395.540   5
  -7   0   0 789.778 278.417   5
  -7   0   0 74.2136 159.999   2
  -7   0  -1 3246.06 465.617   5
  -7   0  -1 2394.45 371.133   2
  -7   0   1 2682.61 372.405   2
  -7   0  -2 4072.17 519.367   5
  -7   0  -2 3397.28 440.538   2
  -7   0   2 2762.88 370.131   2
  -7   0   3 5837.88 608.903   4
  -7   0  -3 5791.66 593.048   2
  -7   0   3 5640.96 514.746   2
  -7   0  -3 6938.72 669.795   5
  -7   0  -4 822.329 280.094   5
  -7   0  -4 571.808 241.171   2
  -7   0   4 809.900 201.168   2
  -7   0   4 1081.13 294.852   4
  -7   0  -5 261.279 185.077   5
  -7   0  -5 677.587 250.576   2
  -7   0   5 508.979 218.055   4
  -7   0  -6 6582.15 657.352   5
  -7   0   6 7955.22 738.922   4
  -7   0  -6 7387.65 702.347   2
  -7   0   7 12879.1 958.868   4
  -7   0  -7 11272.0 879.458   2
  -7   0  -8 2579.58 428.870   2
  -7   0   8 2918.62 477.598   4
  -7   0  -9 59.5268 184.983   2
  -7   0   9 247.829 260.080   4
  -7   0 -10 2299.49 438.619   2
  -7   0  10 2562.70 462.154   4
  -7   0 -11 3441.82 526.679   2
  -7   0  11 4135.39 576.585   4
  -7   0 -12 480.142 236.773   2
  -7   0  12 1009.81 323.342   4
  -7   0 -13 765.063 303.997   2
  -7   0  13 230.745 187.221   4
  -7   0 -14 2543.06 469.889   2
  -7   0  14 1842.47 422.165   4
  -7   0 -15 2126.90 473.312   2
  -7   0  15 3278.05 552.951   4
  -7  -1 -15 1251.88 347.328   2
  -7   1  15 1082.08 346.222   4
  -7  -1 -14 366.492 240.939   2
  -7   1  14 153.138 194.365   4
  -7  -1 -13 262.103 241.713   2
  -7   1  13 787.507 317.872   4
  -7  -1 -12 956.000 289.621   2
  -7   1  12 1223.89 359.808   4
  -7  -1 -11 3013.53 496.854   2
  -7   1  11 2858.05 498.417   4
  -7  -1 -10 2688.46 469.511   2
  -7   1  10 1853.28 392.337   4
  -7   1   9 5273.97 630.394   4
  -7  -1  -9 5364.59 622.231   2
  -7  -1  -8 2319.82 412.626   2
  -7   1   8 3051.60 487.303   4
  -7  -1  -7 1167.74 303.249   2
  -7   1   7 1519.21 332.749   4
  -7  -1  -6 1198.47 275.207   5
  -7  -1  -6 1451.44 329.073   2
  -7   1   6 1776.76 360.157   4
  -7  -1  -5 2881.98 435.010   5
  -7  -1  -5 3491.22 482.629   2
  -7   1   5 3319.16 476.307   4
  -7  -1  -4 8540.29 717.714   5
  -7   1   4 7570.57 698.657   4
  -7  -1  -4 6813.06 645.853   2
  -7  -1  -3 320.025 225.530   5
  -7  -1  -3-60.2798 188.331   2
  -7   1   3 260.454 117.220   2
  -7  -1  -2 3513.70 486.484   5
  -7  -1  -2 3035.11 426.689   2
  -7   1   2 3384.34 411.132   2
  -7   1   2 3652.37 465.545   4
  -7   1   1 2781.94 445.583   5
  -7  -1  -1 2544.61 414.594   5
  -7  -1  -1 2204.67 353.072   2
  -7   1   1 1835.45 329.673   2
  -7   1   1 2358.81 375.225   4
  -7  -1   0 23776.5 1162.56   2
  -7   1   0 24914.9 1194.53   2
  -7  -1   0 23611.4 1242.01   5
  -7   1   0 25503.7 1329.50   5
  -7   1  -1 2967.00 465.407   5
  -7  -1   1 2138.73 332.333   2
  -7   1  -1 2394.80 376.295   2
  -7   1  -2 2785.84 456.055   5
  -7  -1   2 3287.98 400.098   2
  -7   1  -2 3853.02 470.125   2
  -7   1  -3 178.604 146.892   2
  -7  -1   3 87.3236 116.312   2
  -7   1  -4 6299.96 656.346   5
  -7   1  -4 6884.00 651.466   2
  -7  -1   4 6672.24 546.866   2
  -7   1  -5 2884.77 460.312   5
  -7   1  -5 3427.60 480.051   2
  -7  -1   5 3335.30 481.904   4
  -7  -1   5 2933.89 355.915   2
  -7   1  -6 754.977 262.268   2
  -7  -1   6 1494.50 364.689   4
  -7   1  -7 1582.16 348.765   2
  -7  -1   7 1704.72 388.293   4
  -7   1  -8 3419.98 493.121   2
  -7  -1   8 2832.27 469.393   4
  -7   1  -9 5646.92 639.083   2
  -7  -1   9 5572.03 651.783   4
  -7   1 -10 1903.54 389.468   2
  -7  -1  10 2093.05 456.796   4
  -7   1 -11 2218.32 420.407   2
  -7  -1  11 3587.11 547.906   4
  -7   1 -12 1211.45 335.436   2
  -7  -1  12 1041.64 344.874   4
  -7   1 -13 576.647 285.665   2
  -7  -1  13 218.531 208.719   4
  -7   1 -14 562.503 262.163   2
  -7  -1  14 45.6429 204.651   4
  -7   1 -15 1128.56 354.856   2
  -7  -1  15 1192.46 353.774   4
  -7  -1  16 311.960 255.143   4
  -7  -2 -15 980.218 331.354   2
  -7   2  15 1123.05 354.863   4
  -7  -2 -14-157.406 216.366   2
  -7   2  14 258.721 232.843   4
  -7  -2 -13 149.695 172.313   2
  -7   2  13 435.952 237.265   4
  -7  -2 -12 274.617 225.684   2
  -7   2  12 289.885 274.266   4
  -7  -2 -11 90.2027 210.044   2
  -7   2  11 244.504 225.068   4
  -7  -2 -10 1223.77 337.015   2
  -7   2  10 2279.96 434.627   4
  -7  -2  -9 2231.02 412.850   2
  -7   2   9 2167.64 410.233   4
  -7  -2  -8 907.971 282.906   2
  -7   2   8 842.720 292.026   4
  -7  -2  -7 376.907 181.283   5
  -7  -2  -7 247.036 186.833   2
  -7   2   7 2.91337 142.100   4
  -7  -2  -6 1033.73 274.783   5
  -7  -2  -6 1247.94 301.001   2
  -7   2   6 1190.63 315.420   4
  -7  -2  -5 2750.73 406.214   5
  -7  -2  -5 3065.91 438.489   2
  -7   2   5 2963.29 430.302   4
  -7   2   4 8021.07 710.825   4
  -7  -2  -4 5896.70 607.354   2
  -7  -2  -4 7559.57 657.082   5
  -7  -2  -3 1218.76 301.207   5
  -7  -2  -3 1102.91 271.337   2
  -7   2   3 857.081 255.044   4
  -7   2   2 5453.67 580.206   4
  -7  -2  -2 5058.99 546.139   2
  -7   2   2 5667.95 634.432   5
  -7  -2  -2 5529.59 569.692   5
  -7  -2  -1 1250.76 299.396   5
  -7   2   1 950.710 308.088   5
  -7  -2  -1 1062.33 278.056   2
  -7   2   1 1047.48 263.231   2
  -7   2   1 1373.94 307.899   4
  -7   2   0 9997.28 747.494   4
  -7  -2   0 10847.5 758.280   2
  -7   2   0 9891.89 739.493   2
  -7   2   0 8812.57 790.713   5
  -7   2  -1 1001.65 307.164   5
  -7  -2   1 608.626 189.040   2
  -7   2  -1 1230.21 282.910   2
  -7   2  -1 1228.75 281.024   4
  -7   2  -2 4919.99 504.236   4
  -7  -2   2 5076.37 496.881   2
  -7   2  -2 5204.44 558.487   2
  -7   2  -2 5707.90 641.192   5
  -7   2  -3 623.950 255.877   5
  -7  -2   3 1201.20 243.067   2
  -7   2  -3 1288.78 303.158   2
  -7   2  -3 969.545 242.267   4
  -7   2  -4 6302.56 663.989   5
  -7  -2   4 6969.15 553.456   2
  -7   2  -4 6757.78 647.815   2
  -7   2  -5 3044.15 465.239   5
  -7   2  -5 3359.43 464.240   2
  -7  -2   5 3657.69 385.363   2
  -7   2  -6 902.004 262.711   2
  -7   2  -7 211.733 173.204   2
  -7  -2   7 429.414 251.670   4
  -7   2  -8 577.556 230.864   2
  -7  -2   8 982.644 311.823   4
  -7   2  -9 1661.09 363.641   2
  -7  -2   9 1925.31 392.945   4
  -7   2 -10 2019.43 390.070   2
  -7  -2  10 1816.46 400.646   4
  -7   2 -11 114.585 166.631   2
  -7  -2  11-250.709 227.142   4
  -7   2 -12 356.017 235.364   2
  -7  -2  12 372.054 248.897   4
  -7   2 -13 222.463 211.654   2
  -7  -2  13 284.682 228.333   4
  -7   2 -14 338.037 215.200   2
  -7  -2  14 428.135 275.276   4
  -7   2 -15 1485.75 398.179   2
  -7  -2  15 1007.30 321.237   4
  -7  -2  16 443.985 249.298   4
  -7  -3 -15-87.3278 226.390   2
  -7   3  15 33.0934 155.545   4
  -7  -3 -14 791.687 324.196   2
  -7   3  14 1202.05 387.779   4
  -7  -3 -13 1378.41 359.378   2
  -7   3  13 1467.13 415.397   4
  -7  -3 -12 167.290 244.051   2
  -7   3  12 450.087 260.545   4
  -7  -3 -11 1574.19 377.564   2
  -7   3  11 1416.02 362.668   4
  -7  -3 -10 1012.59 328.424   2
  -7   3  10 957.100 314.357   4
  -7  -3  -9 661.333 249.888   2
  -7   3   9 792.590 281.930   4
  -7  -3  -8 2001.34 405.238   2
  -7  -3  -8 2373.06 368.570   5
  -7   3   8 2704.60 442.040   4
  -7  -3  -7 603.559 234.365   2
  -7  -3  -7 944.223 250.301   5
  -7   3   7 836.597 269.255   4
  -7  -3  -6 1640.42 371.768   2
  -7  -3  -6 1044.10 259.902   5
  -7   3   6 1631.23 354.622   4
  -7  -3  -5 1245.84 278.606   5
  -7  -3  -5 1382.36 338.859   2
  -7   3   4 5695.06 589.285   4
  -7  -3  -4 5423.88 587.448   2
  -7  -3  -4 6276.91 588.995   5
  -7  -3  -3 989.481 269.620   5
  -7  -3  -3 414.815 224.864   2
  -7   3   3 716.659 261.267   4
  -7   3   2 28824.6 1147.33   3
  -7   3   2 27994.3 1324.76   4
  -7  -3  -2 25844.1 1288.47   2
  -7  -3  -2 29224.6 1320.09   5
  -7   3   2 29362.1 1503.43   5
  -7   3   1 17884.0 879.736   3
  -7   3   1 18116.3 1028.50   4
  -7  -3  -1 18097.3 1018.29   2
  -7   3   1 18318.1 1155.81   5
  -7  -3   0 2357.29 362.560   2
  -7   3   0 1484.23 262.110   3
  -7   3   0 2328.47 374.065   4
  -7   3  -1 18773.6 1010.03   4
  -7  -3   1 17872.6 979.701   2
  -7   3  -1 16826.4 871.430   3
  -7   3  -1 18816.4 1057.99   2
  -7   3  -1 18644.1 1164.90   5
  -7   3  -2 28838.3 1480.31   5
  -7   3  -2 28082.9 1244.37   4
  -7  -3   2 27202.2 1212.16   2
  -7   3  -2 27563.0 1336.70   2
  -7  -3   3 603.640 206.791   2
  -7   3  -3 1052.23 289.535   2
  -7   3  -3 923.774 238.968   4
  -7   3  -4 4979.82 611.825   5
  -7   3  -4 4825.95 472.207   4
  -7  -3   4 5186.33 476.452   2
  -7   3  -4 5588.42 593.232   2
  -7   3  -5 1389.31 326.776   5
  -7  -3   5 2163.68 303.074   2
  -7   3  -5 1354.56 304.616   2
  -7   3  -5 2022.95 301.468   4
  -7   3  -6 1145.56 288.118   2
  -7   3  -6 1305.39 247.749   4
  -7   3  -7 364.117 159.104   2
  -7   3  -8 2180.14 413.652   2
  -7  -3   8 2052.87 406.215   4
  -7   3  -9 507.156 250.732   2
  -7  -3   9 365.003 203.010   4
  -7   3 -10 852.444 277.449   2
  -7  -3  10 524.951 244.089   4
  -7   3 -11 1195.33 340.826   2
  -7  -3  11 995.502 307.051   4
  -7   3 -12 66.3380 190.860   2
  -7  -3  12 227.813 212.993   4
  -7   3 -13 1259.34 359.651   2
  -7  -3  13 989.472 314.435   4
  -7   3 -14 433.726 267.629   2
  -7  -3  14 1159.29 351.529   4
  -7   3 -15 187.243 206.526   2
  -7  -3  15 296.077 257.496   4
  -7  -4 -15 937.045 339.622   2
  -7  -4 -14 1160.15 343.458   2
  -7   4  14 1661.83 404.387   4
  -7  -4 -13 2204.66 470.667   2
  -7   4  13 2740.02 513.497   4
  -7  -4 -12 2717.23 505.752   2
  -7   4  12 1776.18 402.514   4
  -7  -4 -11 3003.47 497.655   2
  -7   4  11 4179.54 592.171   4
  -7  -4 -10 572.739 279.154   2
  -7   4  10 258.027 206.666   4
  -7  -4  -9 1177.61 325.598   2
  -7   4   9 689.660 268.820   4
  -7  -4  -8 1743.41 397.311   2
  -7   4   8 1256.83 311.716   4
  -7  -4  -7 463.025 251.775   2
  -7   4   7 188.414 188.663   4
  -7  -4  -6 389.953 239.920   2
  -7  -4  -6 503.846 205.128   5
  -7   4   6 457.954 174.160   3
  -7   4   6 495.047 226.837   4
  -7  -4  -5-134.239 194.698   2
  -7  -4  -5 197.688 167.140   5
  -7   4   5-138.669 143.611   3
  -7   4   5-67.2159 178.251   4
  -7  -4  -4 2470.10 429.503   2
  -7  -4  -4 1816.86 329.412   5
  -7   4   4 2506.29 343.688   3
  -7   4   4 2518.62 392.625   4
  -7  -4  -3 1500.14 301.062   5
  -7  -4  -3 1291.33 311.938   2
  -7   4   3 1590.98 273.162   3
  -7   4   3 1553.18 302.604   4
  -7   4   2 1496.86 380.621   5
  -7  -4  -2 1192.17 319.528   2
  -7   4   2 1363.99 265.856   3
  -7   4   2 1338.86 291.653   4
  -7   4   1 3941.19 579.087   5
  -7  -4  -1 2892.49 422.225   2
  -7   4   1 4077.61 475.328   4
  -7   4   1 3578.34 403.865   3
  -7   4   0 1273.20 381.166   5
  -7  -4   0 1268.60 282.433   2
  -7   4   0 1441.77 275.653   3
  -7   4   0 830.294 245.030   4
  -7   4  -1 3348.78 511.743   5
  -7  -4   1 3643.80 441.004   2
  -7   4  -1 3221.00 393.074   3
  -7   4  -1 3375.32 414.740   4
  -7   4  -2 845.813 259.511   5
  -7  -4   2 1192.03 267.678   2
  -7   4  -2 1224.15 258.253   4
  -7   4  -3 1259.61 332.591   5
  -7  -4   3 1413.18 277.705   2
  -7   4  -3 1854.90 297.164   4
  -7   4  -4 1756.77 377.876   5
  -7  -4   4 2084.82 309.486   2
  -7   4  -4 2319.14 405.187   2
  -7   4  -4 2008.96 305.453   4
  -7  -4   5-21.4435 102.863   2
  -7   4  -5-53.7608 178.410   2
  -7   4  -5-48.8703 119.345   4
  -7   4  -6 241.041 139.896   2
  -7   4  -7-55.4706 204.291   2
  -7   4  -8 1789.01 368.194   2
  -7   4  -9 472.999 209.533   2
  -7  -4   9 921.993 308.394   4
  -7   4 -10 352.527 207.164   2
  -7  -4  10 290.211 202.256   4
  -7   4 -11 3819.21 550.392   2
  -7  -4  11 3762.73 570.710   4
  -7   4 -12 1632.12 393.077   2
  -7  -4  12 1198.90 343.961   4
  -7   4 -13 1868.67 407.704   2
  -7  -4  13 1365.69 376.889   4
  -7   4 -14 1632.09 408.516   2
  -7  -4  14 1405.73 380.571   4
  -7   4 -15 418.440 236.420   2
  -7  -4  15 849.495 312.963   4
  -7  -5 -14 801.170 332.721   2
  -7   5  14 915.669 340.316   4
  -7  -5 -13-112.698 201.511   2
  -7   5  13 19.1950 173.512   4
  -7  -5 -12 808.526 313.244   2
  -7   5  12 19.3962 190.389   4
  -7  -5 -11 2442.97 498.477   2
  -7   5  11 1162.15 338.513   4
  -7  -5 -10 630.103 306.216   2
  -7   5  10-20.5998 181.283   4
  -7   5   9 2175.54 411.947   4
  -7  -5  -9 2401.56 477.487   2
  -7   5   8 73.0194 144.036   3
  -7   5   8 66.0896 181.401   4
  -7  -5  -8 289.495 256.105   2
  -7   5   7 1287.11 285.256   3
  -7   5   7 1470.28 342.368   4
  -7  -5  -7 1588.17 386.710   2
  -7   5   6 961.246 263.840   3
  -7  -5  -6 906.591 310.793   2
  -7   5   6 565.198 244.872   4
  -7   5   5 6700.44 573.889   3
  -7   5   5 6446.96 647.303   4
  -7  -5  -5 6638.60 684.753   2
  -7   5   4 755.955 219.315   3
  -7  -5  -4 972.725 283.478   2
  -7   5   4 991.516 278.440   4
  -7   5   3 287.869 174.472   3
  -7   5   3 122.226 153.526   4
  -7   5   3 131.749 204.641   5
  -7  -5  -3 112.203 177.209   2
  -7   5   2 1741.17 401.288   5
  -7   5   2 1302.50 262.674   3
  -7   5   2 917.324 240.020   4
  -7  -5  -2 1545.42 336.577   2
  -7   5   1 6982.55 616.723   4
  -7  -5  -1 6843.75 645.581   2
  -7   5   1 7963.98 789.483   5
  -7   5   1 7537.26 615.180   3
  -7   5   0 8893.55 686.610   4
  -7  -5   0 8234.50 693.737   2
  -7   5   0 8410.96 660.991   3
  -7   5   0 10136.8 881.841   5
  -7   5  -1 7910.50 627.946   4
  -7  -5   1 7272.07 634.227   2
  -7   5  -1 7171.17 609.070   3
  -7   5  -1 8013.45 794.745   5
  -7  -5   2 1296.38 280.028   2
  -7   5  -2 1911.18 411.401   5
  -7   5  -2 1457.22 274.549   4
  -7  -5   3 210.726 123.886   2
  -7   5  -3-63.9914 268.767   5
  -7   5  -3 206.075 129.015   4
  -7  -5   4 476.706 176.799   2
  -7   5  -4 706.985 279.691   5
  -7   5  -4 844.315 209.844   4
  -7   5 -10 242.008 171.566   2
  -7  -5  10 4.00304 193.126   4
  -7   5 -11 1060.55 305.685   2
  -7  -5  11 1064.21 340.553   4
  -7  -5  12 66.8714 150.816   4
  -7  -5  13-7.55067 229.560   4
  -7  -5  14 724.677 328.241   4
  -7  -5  15 511.748 250.468   4
  -7  -6 -14 3392.32 596.528   2
  -7   6  14 1887.40 439.660   4
  -7  -6 -13 2250.94 494.871   2
  -7   6  13 1857.04 428.414   4
  -7   6  12 922.411 323.058   4
  -7  -6 -12 1339.42 402.960   2
  -7   6  11 1937.05 439.292   4
  -7  -6 -11 2180.33 444.830   2
  -7  -6 -10 735.351 310.347   2
  -7   6  10-124.249 180.016   4
  -7   6   9 840.098 283.770   4
  -7   6   8 603.294 223.541   3
  -7   6   8 522.453 256.254   4
  -7   6   7 859.616 253.051   3
  -7   6   7 1133.50 320.982   4
  -7   6   6 67.0135 160.890   3
  -7   6   6 259.028 188.375   4
  -7   6   5 2188.89 358.831   3
  -7   6   5 2067.34 382.698   4
  -7   6   4 812.972 244.007   3
  -7   6   4 525.429 205.542   4
  -7   6   3 1556.00 394.385   5
  -7   6   3 1853.07 327.604   3
  -7   6   3 1258.36 274.881   4
  -7   6   2 917.656 337.115   5
  -7   6   2 717.197 206.264   3
  -7   6   2 412.839 203.832   4
  -7   6   1 1748.27 404.576   5
  -7   6   1 1155.84 271.388   3
  -7   6   1 1378.81 307.479   4
  -7   6   0 161.828 261.748   5
  -7   6   0 263.680 180.721   3
  -7   6   0 256.341 153.418   4
  -7   6  -1 1857.52 412.704   5
  -7   6  -1 1231.17 286.883   3
  -7  -6   1 1524.20 328.477   2
  -7   6  -1 1039.82 244.423   4
  -7   6  -2 1249.96 380.449   5
  -7   6  -2 907.984 225.705   4
  -7  -6   2 1081.83 271.562   2
  -7  -6   3 1571.47 305.675   2
  -7   6  -3 963.892 315.200   5
  -7  -6   4 839.825 224.583   2
  -7   6  -4 392.427 219.041   5
  -7  -6  11 1820.92 417.169   4
  -7  -6  12 654.941 259.444   4
  -7  -6  13 2269.91 484.050   4
  -7  -6  14 2304.10 474.373   4
  -7  -6  15 51.2984 190.542   4
  -7   7  13 306.306 255.635   4
  -7  -7 -13 1068.09 379.615   2
  -7   7  12 1475.87 379.408   4
  -7   7  11 1739.86 396.238   4
  -7   7  10 1470.73 362.001   4
  -7   7   9 2760.54 435.466   3
  -7   7   9 2706.57 470.265   4
  -7   7   8 184.755 200.792   3
  -7   7   8 22.8008 174.861   4
  -7   7   7 2777.00 432.233   3
  -7   7   7 2551.56 436.661   4
  -7   7   6-204.424 183.227   3
  -7   7   6 273.875 210.572   4
  -7   7   5 5258.98 563.620   3
  -7   7   5 5385.79 601.302   4
  -7   7   4 2293.86 391.113   3
  -7   7   4 1807.80 357.044   4
  -7   7   3 115.856 205.379   5
  -7   7   3 388.479 202.949   3
  -7   7   3 641.819 224.880   4
  -7   7   2 3581.35 565.670   5
  -7   7   2 2691.72 413.232   3
  -7   7   2 2901.60 421.351   4
  -7   7   1 3653.52 564.254   5
  -7   7   1 3074.85 441.219   3
  -7   7   1 3659.76 447.086   4
  -7   7   0-26.0920 187.513   5
  -7   7   0-14.4507 166.014   3
  -7   7  -1 3716.65 588.240   5
  -7   7  -1 3331.13 463.522   3
  -7   7  -1 3762.63 433.773   4
  -7   7  -2 3807.89 586.766   5
  -7   7  -2 2920.05 375.628   4
  -7   7  -3 254.013 240.612   5
  -7   7  -3 573.883 174.255   4
  -7   7  -4 1761.13 418.608   5
  -7  -7   4 1696.81 311.228   2
  -7  -7  12 506.643 260.456   4
  -7  -7  13 863.405 329.594   4
  -7  -7  14 151.944 181.783   4
  -7   8  12 731.729 323.741   4
  -7   8  11 1528.63 379.946   4
  -7   8  10 208.477 207.398   4
  -7   8  10 67.5350 164.092   3
  -7   8   9-187.143 201.477   3
  -7   8   9 437.587 261.692   4
  -7   8   8 1795.22 368.057   3
  -7   8   8 2326.87 430.305   4
  -7   8   7-309.507 220.105   3
  -7   8   7-36.0008 173.355   4
  -7   8   6 288.408 201.485   3
  -7   8   6 262.636 215.207   4
  -7   8   5 217.959 199.005   3
  -7   8   5 512.217 233.686   4
  -7   8   4 6797.75 656.015   4
  -7   8   4 4707.54 564.947   3
  -7   8   4 6020.02 734.929   5
  -7   8   3 675.305 316.625   5
  -7   8   3 324.939 223.734   3
  -7   8   3 485.396 220.101   4
  -7   8   2 2777.46 522.691   5
  -7   8   2 2628.89 421.005   3
  -7   8   2 2998.48 428.303   4
  -7   8   1 463.025 305.981   5
  -7   8   1 680.918 266.421   3
  -7   8   1 713.821 230.480   4
  -7   8   0 6434.05 752.737   5
  -7   8   0 4560.15 552.615   3
  -7   8   0 5225.83 533.070   4
  -7   8  -1 1077.23 341.153   5
  -7   8  -1 231.205 172.927   3
  -7   8  -1 976.464 235.974   4
  -7   8  -2 3594.86 573.071   5
  -7   8  -2 2411.20 349.690   4
  -7   8  -3 789.083 332.462   5
  -7   8  -4 6403.67 759.521   5
  -7  -8  13 320.517 257.245   4
  -7  -8  14 310.304 199.273   4
  -7   9  12-285.976 198.947   4
  -7   9  11 145.353 189.108   4
  -7   9  10 445.164 264.489   4
  -7   9  10 179.185 199.414   3
  -7   9   9 586.754 260.643   3
  -7   9   9 469.281 275.997   4
  -7   9   8 1454.64 363.622   3
  -7   9   8 1028.04 314.270   4
  -7   9   7 333.657 253.003   3
  -7   9   7 96.9542 169.461   4
  -7   9   6 173.821 185.949   3
  -7   9   6 716.522 270.190   4
  -7   9   5 246.077 206.829   3
  -7   9   5 944.383 272.161   4
  -7   9   4 1894.17 368.391   3
  -7   9   4 3151.54 466.022   4
  -7   9   4 3327.69 570.723   5
  -7   9   3 546.859 318.372   5
  -7   9   3 310.427 203.278   3
  -7   9   3 629.700 244.534   4
  -7   9   2 6720.93 633.150   4
  -7   9   2 8018.53 847.905   5
  -7   9   2 6986.09 694.544   3
  -7   9   1 3248.50 577.560   5
  -7   9   1 3081.69 484.480   3
  -7   9   1 4151.13 483.746   4
  -7   9   0-278.042 299.214   5
  -7   9   0-3.54755 212.718   3
  -7   9   0 358.168 199.905   4
  -7   9  -1 4132.11 626.212   5
  -7   9  -1 3310.55 498.348   3
  -7   9  -1 3631.59 433.661   4
  -7   9  -2 8112.36 858.253   5
  -7   9  -3 458.175 301.447   5
  -7   9  -4 2327.07 490.959   5
  -7  -9  13 1580.28 402.303   4
  -7  10  11 636.284 280.718   4
  -7  10  10 459.216 249.247   4
  -7  10  10 1043.39 345.556   3
  -7  10   9 619.131 272.658   3
  -7  10   9 613.380 273.482   4
  -7  10   8 2552.86 473.156   3
  -7  10   8 2539.54 456.718   4
  -7  10   7 3559.67 532.243   3
  -7  10   7 4519.92 598.462   4
  -7  10   6 2716.59 465.464   3
  -7  10   6 2919.45 464.318   4
  -7  10   5 827.365 286.972   3
  -7  10   5 755.426 274.084   4
  -7  10   4 4998.40 582.032   4
  -7  10   4 3765.35 529.599   3
  -7  10   4 4187.54 625.574   5
  -7  10   3 1693.35 406.293   5
  -7  10   3 1204.39 332.776   3
  -7  10   3 1026.39 301.740   4
  -7  10   2 680.705 299.659   5
  -7  10   2 885.092 309.838   3
  -7  10   2 1346.72 306.789   4
  -7  10   1 130.100 311.488   5
  -7  10   1 29.8776 185.593   3
  -7  10   1-84.4668 137.138   4
  -7  10   0 686.255 342.054   5
  -7  10   0 498.995 251.626   3
  -7  10   0 253.102 149.640   4
  -7  10  -1-442.197 295.807   5
  -7  10  -1 52.7375 210.323   3
  -7  10  -2 1209.90 370.537   5
  -7  10  -3 1020.98 357.504   5
  -7  10  -4 4688.02 675.574   5
  -7  11  11 1865.63 431.704   3
  -7  11  10 327.750 256.805   4
  -7  11  10 721.732 313.023   3
  -7  11   9 1915.30 420.132   3
  -7  11   9 1828.39 423.953   4
  -7  11   8 731.662 263.196   3
  -7  11   8 942.975 335.779   4
  -7  11   7 1623.82 383.342   3
  -7  11   7 2168.73 419.231   4
  -7  11   6 254.722 259.531   3
  -7  11   6 142.350 179.817   4
  -7  11   5 2446.64 456.727   3
  -7  11   5 2138.84 415.804   4
  -7  11   4-124.115 180.138   3
  -7  11   4 133.525 192.276   4
  -7  11   4 91.7501 226.003   5
  -7  11   3 169.179 189.242   5
  -7  11   3 177.711 210.267   3
  -7  11   3-26.1901 142.494   4
  -7  11   2 1004.99 364.227   5
  -7  11   2 689.911 289.215   3
  -7  11   2 513.773 217.543   4
  -7  11   1 722.030 360.695   5
  -7  11   1 700.231 267.444   3
  -7  11   1 1092.56 298.622   4
  -7  11   0 1833.92 451.632   5
  -7  11   0 1413.73 367.672   3
  -7  11   0 1604.99 316.417   4
  -7  11  -1 470.864 293.080   5
  -7  11  -1 561.266 247.021   3
  -7  11  -2 390.590 234.549   5
  -7  11  -2 845.901 304.948   3
  -7  11  -3-269.308 318.143   5
  -7  11  -4-11.7136 302.907   5
  -7  12  11 323.765 288.260   3
  -7  12  10 556.919 306.512   3
  -7  12   9 1171.71 343.562   4
  -7  12   9 739.997 308.784   3
  -7  12   8 2353.08 482.113   3
  -7  12   8 2125.98 447.610   4
  -7  12   7 2327.66 508.737   3
  -7  12   7 2552.54 469.213   4
  -7  12   6 1300.44 395.345   3
  -7  12   6 1485.48 355.152   4
  -7  12   5 779.258 316.519   3
  -7  12   5 701.313 253.504   4
  -7  12   4 475.891 230.463   3
  -7  12   4 280.907 152.613   4
  -7  12   4 278.330 247.690   5
  -7  12   3 1139.07 373.270   5
  -7  12   3 1048.37 344.428   3
  -7  12   3 978.564 290.433   4
  -7  12   2 768.499 367.252   5
  -7  12   2 612.268 285.735   3
  -7  12   2 522.496 231.539   4
  -7  12   1 947.634 371.548   5
  -7  12   1 420.266 247.631   3
  -7  12   1 700.877 230.211   4
  -7  12   0-173.093 215.838   5
  -7  12   0 255.444 249.521   3
  -7  12  -1 222.708 310.192   5
  -7  12  -1 150.138 205.232   3
  -7  12  -2-79.6324 269.950   5
  -7  12  -2 511.555 254.858   3
  -7  12  -3 1185.77 385.280   5
  -7  12  -4-272.056 288.814   5
  -7  13   9 175.056 204.857   3
  -7  13   8 594.094 279.288   3
  -7  13   8 1047.09 332.504   4
  -7  13   7 218.926 220.814   3
  -7  13   7 556.138 276.630   4
  -7  13   6 1397.48 391.239   3
  -7  13   6 672.088 257.772   4
  -7  13   5 153.171 185.668   3
  -7  13   5 358.241 235.244   4
  -7  13   4-241.505 228.594   3
  -7  13   4 199.756 165.102   4
  -7  13   4 56.9424 177.329   5
  -7  13   3 769.104 319.670   5
  -7  13   3 289.634 241.435   3
  -7  13   3 263.046 185.047   4
  -7  13   2 1029.84 401.352   5
  -7  13   2 1009.77 351.320   3
  -7  13   2 815.712 260.150   4
  -7  13   1 1299.22 418.159   5
  -7  13   1 612.755 306.283   3
  -7  13   0 1889.98 467.452   5
  -7  13   0 2293.34 519.947   3
  -7  13  -1 748.583 374.217   5
  -7  13  -1 503.606 293.483   3
  -7  13  -2 909.096 340.443   5
  -7  13  -2 1348.39 401.828   3
  -7  13  -3 333.085 321.472   5
  -7  13  -3 230.755 235.271   3
  -7  13  -4 448.418 310.252   5
  -7  13  -5 31.9242 286.596   5
  -7  14   7-63.7387 167.321   4
  -7  14   6 678.858 299.353   3
  -7  14   6 692.194 248.558   4
  -7  14   5 1176.16 388.056   3
  -7  14   5 1330.91 335.280   4
  -7  14   4-28.3526 259.494   3
  -7  14   4 472.115 233.431   4
  -7  14   4 208.974 309.126   5
  -7  14   3 674.201 344.467   5
  -7  14   3 524.725 298.380   3
  -7  14   3 731.860 242.507   4
  -7  14   2 513.475 330.490   5
  -7  14   2 369.940 249.720   3
  -7  14   1 1248.78 443.301   5
  -7  14   1 603.868 272.953   3
  -7  14   0 1443.79 488.914   5
  -7  14   0 507.697 294.623   3
  -7  14  -1 651.572 316.528   5
  -7  14  -1 249.091 250.581   3
  -7  14  -2 1539.19 448.485   5
  -7  14  -2 280.204 214.256   3
  -7  14  -3 605.155 366.468   5
  -7  14  -3 143.702 245.108   3
  -7  15   6 860.121 298.906   4
  -7  15   5 47.7761 169.858   4
  -7  15   4 208.253 174.025   4
  -7  15   1-40.8746 241.365   3
  -7  15   0 1153.58 397.189   3
  -8   0   0 3672.87 482.231   2
  -8   0  -1 114.833 159.812   2
  -8   0   1 213.826 163.287   2
  -8   0   1 514.684 247.506   4
  -8   0  -2 404.024 230.590   5
  -8   0  -2-120.683 218.396   2
  -8   0   2 14.9481 152.776   2
  -8   0   2 86.9943 180.064   4
  -8   0  -3 646.431 270.576   5
  -8   0  -3 429.773 258.330   2
  -8   0   3 97.9834 135.010   2
  -8   0   3-26.7698 143.805   4
  -8   0  -4 2022.88 406.602   5
  -8   0  -4 1485.67 341.512   2
  -8   0   4 1839.03 398.421   4
  -8   0  -5 1188.07 333.374   5
  -8   0  -5 1359.75 349.133   2
  -8   0   5 1719.39 389.939   4
  -8   0  -6-186.929 240.995   5
  -8   0  -6-245.024 162.107   2
  -8   0   6 46.0048 182.328   4
  -8   0  -7 1270.24 353.952   5
  -8   0  -7 1440.94 358.871   2
  -8   0   7 1021.59 321.427   4
  -8   0  -8 780.659 284.769   5
  -8   0  -8 233.864 203.868   2
  -8   0   8 1092.01 316.195   4
  -8   0  -9 1947.33 429.213   2
  -8   0   9 1788.81 405.774   4
  -8   0 -10-189.003 221.947   2
  -8   0  10 32.3901 156.164   4
  -8   0 -11 595.376 303.550   2
  -8   0  11 236.189 247.983   4
  -8   0 -12-169.811 198.847   2
  -8   0  12 22.0383 220.374   4
  -8  -1 -12 675.760 322.863   2
  -8   1  12 788.527 301.243   4
  -8  -1 -11 310.330 192.271   2
  -8   1  11 142.966 209.440   4
  -8  -1 -10 344.553 237.818   2
  -8   1  10 170.347 226.713   4
  -8  -1  -9-64.5630 226.484   5
  -8   1   9 226.979 198.489   4
  -8  -1  -8 108.378 151.025   5
  -8  -1  -8 103.506 221.396   2
  -8   1   8-25.5880 197.800   4
  -8  -1  -7 253.855 219.137   5
  -8  -1  -7 292.356 220.764   2
  -8   1   7 477.982 240.450   4
  -8  -1  -6-10.1695 169.989   5
  -8  -1  -6 169.394 173.033   2
  -8   1   6 62.1395 201.268   4
  -8  -1  -5 1017.28 335.560   5
  -8  -1  -5 644.336 236.401   2
  -8   1   5 990.041 300.384   4
  -8  -1  -4 1495.59 351.868   5
  -8  -1  -4 835.875 273.849   2
  -8   1   4 861.663 287.826   4
  -8  -1  -3 1197.17 324.205   5
  -8  -1  -3 1539.89 353.244   2
  -8   1   3 1335.91 326.648   4
  -8  -1  -2 1797.93 390.999   5
  -8  -1  -2 1846.15 375.751   2
  -8   1   2 1692.98 316.846   2
  -8   1   2 1626.09 354.729   4
  -8  -1  -1 5455.45 587.486   2
  -8   1   1 4385.91 551.250   4
  -8   1   1 4864.43 540.657   2
  -8  -1  -1 5551.93 638.353   5
  -8   1   0 5028.63 639.627   5
  -8   1   0 5693.74 614.720   4
  -8  -1   0 5125.06 570.904   2
  -8   1   0 5472.39 597.558   2
  -8   1  -1 4789.74 616.269   5
  -8   1  -1 5031.05 565.384   4
  -8   1  -1 4693.13 562.560   2
  -8  -1   1 4459.06 519.065   2
  -8   1  -2 2557.39 475.229   5
  -8  -1   2 1488.33 311.062   2
  -8   1  -2 2174.74 393.078   2
  -8   1  -2 2248.18 382.013   4
  -8   1  -3 1404.30 362.238   5
  -8   1  -3 1425.75 335.256   2
  -8  -1   3 1445.20 282.670   2
  -8   1  -4 1086.51 318.025   5
  -8   1  -4 932.007 285.602   2
  -8  -1   4 667.051 203.732   2
  -8  -1   4 373.919 237.523   4
  -8   1  -5 208.176 172.390   5
  -8   1  -5 577.894 241.845   2
  -8  -1   5 528.330 223.869   4
  -8   1  -6-365.070 276.888   5
  -8   1  -6 212.929 146.481   2
  -8  -1   6 108.851 256.984   4
  -8   1  -7 239.026 183.388   5
  -8   1  -7-12.0742 174.716   2
  -8  -1   7 304.403 252.534   4
  -8   1  -8-69.5480 242.937   5
  -8   1  -8-196.720 184.212   2
  -8  -1   8 128.021 173.312   4
  -8   1  -9 87.3977 210.262   2
  -8  -1   9 558.001 257.657   4
  -8   1 -10 976.120 350.410   2
  -8  -1  10 46.4477 190.022   4
  -8   1 -11 748.799 324.263   2
  -8  -1  11 879.557 378.763   4
  -8   1 -12 141.252 182.943   2
  -8  -1  12 800.082 299.992   4
  -8  -2 -12 333.558 239.754   2
  -8   2  12 80.5347 241.536   4
  -8  -2 -11 485.937 276.756   2
  -8   2  11 423.542 252.642   4
  -8  -2 -10 1189.25 330.938   2
  -8   2  10 1701.89 408.681   4
  -8  -2  -9 1006.96 313.307   2
  -8   2   9 800.627 298.750   4
  -8  -2  -8 141.705 151.366   5
  -8  -2  -8 596.669 312.144   2
  -8   2   8 173.158 202.288   4
  -8  -2  -7-108.513 192.881   5
  -8  -2  -7 38.7224 166.294   2
  -8   2   7 101.599 157.812   4
  -8  -2  -6 2175.39 394.831   5
  -8  -2  -6 2114.47 417.539   2
  -8   2   6 2132.31 424.814   4
  -8  -2  -5 84.3050 154.784   5
  -8  -2  -5 392.246 209.758   2
  -8   2   5 428.045 271.457   4
  -8  -2  -4 1630.94 344.867   5
  -8  -2  -4 1798.39 380.527   2
  -8   2   4 1647.88 367.632   4
  -8  -2  -3 740.308 273.633   5
  -8  -2  -3 577.088 235.491   2
  -8   2   3 1016.02 310.660   4
  -8   2   2 6326.57 667.455   4
  -8  -2  -2 5931.34 628.232   2
  -8  -2  -2 6764.46 673.127   5
  -8  -2  -1 1452.85 323.942   2
  -8   2   1 1385.12 341.265   4
  -8   2   1 1785.08 434.365   5
  -8   2   0 2619.75 481.667   5
  -8  -2   0 1922.93 354.389   2
  -8   2   0 1802.33 356.205   2
  -8   2   0 1988.95 383.715   4
  -8   2  -1 1879.31 426.797   5
  -8  -2   1 1188.11 297.209   2
  -8   2  -1 1478.09 338.970   2
  -8   2  -1 1689.14 340.979   4
  -8   2  -2 5400.96 664.691   5
  -8   2  -2 5844.31 602.885   4
  -8  -2   2 6151.33 588.233   2
  -8   2  -2 6017.97 644.376   2
  -8   2  -3 1012.82 337.583   5
  -8  -2   3 473.866 183.397   2
  -8   2  -3 914.051 298.334   2
  -8   2  -3 972.604 271.303   4
  -8   2  -4 928.177 307.618   5
  -8   2  -4 1460.34 358.411   2
  -8   2  -4 1731.40 322.477   4
  -8   2  -5 272.272 201.021   5
  -8   2  -5 20.2595 143.617   2
  -8   2  -5 6.31401 124.346   4
  -8  -2   5 158.838 177.958   4
  -8   2  -6 2590.13 456.548   5
  -8   2  -6 2270.53 443.736   2
  -8  -2   6 2109.81 414.505   4
  -8   2  -7-94.6633 185.946   5
  -8   2  -7 437.913 246.274   2
  -8  -2   7 76.2482 174.673   4
  -8   2  -8 34.5435 184.282   2
  -8  -2   8 185.429 222.040   4
  -8   2  -9 1356.55 380.835   2
  -8  -2   9 1117.60 328.577   4
  -8   2 -10 1264.56 364.532   2
  -8  -2  10 1704.05 421.821   4
  -8   2 -11 321.464 251.071   2
  -8  -2  11 340.881 254.020   4
  -8   2 -12 946.907 362.253   2
  -8  -2  12 418.379 244.073   4
  -8   3  12 2635.48 501.254   4
  -8  -3 -11 634.078 313.086   2
  -8   3  11 374.404 275.709   4
  -8  -3 -10 123.743 208.158   2
  -8   3  10 77.2174 193.137   4
  -8  -3  -9 721.261 268.550   2
  -8   3   9 1130.03 331.172   4
  -8  -3  -8 1362.44 361.772   2
  -8   3   8 1175.02 330.207   4
  -8  -3  -7 1121.49 323.805   2
  -8   3   7 1100.71 322.793   4
  -8  -3  -6 123.317 152.160   2
  -8   3   6 98.0372 184.607   4
  -8  -3  -5 1113.20 302.573   5
  -8  -3  -5 650.995 247.239   2
  -8   3   5 990.838 313.060   4
  -8  -3  -4 1377.22 326.312   5
  -8  -3  -4 1573.65 360.706   2
  -8   3   4 1479.84 343.222   4
  -8  -3  -3 2123.86 382.986   2
  -8   3   3 1944.05 389.030   4
  -8  -3  -3 2786.49 434.995   5
  -8  -3  -2 2576.09 428.627   2
  -8   3   2 2233.73 401.001   4
  -8   3   1 3202.91 532.920   5
  -8  -3  -1 3355.63 479.468   2
  -8   3   1 3324.65 479.152   4
  -8   3   0 9899.46 797.188   4
  -8  -3   0 10628.7 816.370   2
  -8   3   0 11621.4 984.012   5
  -8   3  -1 3608.69 574.542   5
  -8  -3   1 3730.23 469.198   2
  -8   3  -1 3109.65 441.660   4
  -8   3  -2 2553.70 490.582   5
  -8  -3   2 1960.81 354.189   2
  -8   3  -2 2696.58 440.251   2
  -8   3  -2 2483.68 397.525   4
  -8   3  -3 2003.01 423.724   5
  -8  -3   3 2010.51 345.167   2
  -8   3  -3 1621.52 359.828   2
  -8   3  -3 1661.50 327.970   4
  -8   3  -4 980.349 330.695   5
  -8   3  -4 944.458 250.786   4
  -8   3  -5 1172.30 352.475   5
  -8   3  -5 796.746 270.729   2
  -8   3  -6 60.2043 244.412   5
  -8   3  -6-21.1919 175.332   2
  -8   3  -7 623.091 266.772   5
  -8   3  -7 830.149 289.989   2
  -8  -3   7 1029.68 306.393   4
  -8   3  -8 1624.26 394.568   2
  -8  -3   8 1412.77 362.343   4
  -8   3  -9 537.314 293.077   2
  -8  -3   9 485.250 246.888   4
  -8   3 -10-162.141 237.098   2
  -8  -3  10 227.484 276.425   4
  -8   3 -11 206.679 215.265   2
  -8  -3  11 36.9874 193.008   4
  -8  -3  12 3467.14 582.834   4
  -8  -4 -11-105.680 180.945   2
  -8   4  11-73.7972 216.116   4
  -8  -4 -10 1147.93 336.251   2
  -8   4  10 930.450 336.971   4
  -8  -4  -9 423.088 259.933   2
  -8   4   9 228.094 217.814   4
  -8  -4  -8-169.250 208.973   2
  -8   4   8 371.356 269.399   4
  -8  -4  -7 232.684 190.537   2
  -8   4   7 245.843 193.860   4
  -8  -4  -6 932.865 308.036   2
  -8   4   6 518.194 241.670   4
  -8  -4  -5 611.470 251.149   2
  -8   4   5 682.097 245.797   4
  -8  -4  -4 369.478 223.724   2
  -8   4   4-43.1509 190.870   4
  -8  -4  -3 736.940 266.055   2
  -8   4   3-10.3216 186.317   4
  -8  -4  -2 2833.89 451.021   2
  -8   4   2 3538.49 478.190   4
  -8   4   1 2861.73 539.086   5
  -8  -4  -1 2242.11 397.203   2
  -8   4   1 2091.87 372.848   4
  -8   4   0 152.605 235.319   5
  -8  -4   0 235.710 183.574   2
  -8   4   0 166.423 153.108   4
  -8   4  -1 1866.46 457.435   5
  -8  -4   1 1610.91 322.610   2
  -8   4  -1 1362.17 303.569   4
  -8   4  -2 4116.48 614.536   5
  -8  -4   2 3964.15 481.511   2
  -8   4  -2 3229.47 435.291   4
  -8   4  -3 255.150 220.852   5
  -8  -4   3 220.954 175.135   2
  -8   4  -3 102.922 127.129   4
  -8   4  -4 327.926 268.167   5
  -8   4  -5 1118.13 331.941   5
  -8   4  -6 850.165 323.162   5
  -8   4  -6 547.597 246.656   2
  -8   4  -7 53.9743 212.720   5
  -8   4  -7 719.375 289.327   2
  -8   4  -8 233.369 209.386   2
  -8  -4   8 115.619 195.374   4
  -8   4  -9 469.006 279.097   2
  -8  -4   9 428.213 240.293   4
  -8   4 -10 528.370 239.062   2
  -8  -4  10 535.164 275.897   4
  -8   4 -11-384.584 277.772   2
  -8  -4  11 159.428 253.049   4
  -8  -5 -11 1947.61 458.066   2
  -8   5  11 2111.28 447.540   4
  -8  -5 -10 334.923 212.981   2
  -8   5  10 611.853 319.723   4
  -8  -5  -9 127.802 175.330   2
  -8   5   9 301.485 236.707   4
  -8  -5  -8-67.9876 211.951   2
  -8   5   8-157.637 227.554   4
  -8  -5  -7 1322.71 361.276   2
  -8   5   7 1588.94 381.835   4
  -8  -5  -6 90.4547 188.222   2
  -8   5   6 46.7351 156.648   4
  -8  -5  -5 3785.51 557.158   2
  -8   5   5 2458.74 434.043   4
  -8  -5  -4 528.182 274.790   2
  -8   5   4 71.1413 163.172   4
  -8  -5  -3 891.616 276.385   2
  -8   5   3 1241.54 316.625   4
  -8  -5  -2 263.003 197.946   2
  -8   5   2 561.679 234.857   4
  -8   5   1 95.9798 216.859   5
  -8  -5  -1-103.382 183.686   2
  -8   5   1-80.7142 159.037   4
  -8   5   0 592.419 272.783   5
  -8  -5   0 944.513 266.791   2
  -8   5   0 1260.28 287.109   4
  -8   5  -1 125.125 297.752   5
  -8  -5   1 104.909 173.610   2
  -8   5  -1-20.8171 152.774   4
  -8   5  -2 300.728 267.034   5
  -8  -5   2 546.124 217.834   2
  -8   5  -2 701.779 220.702   4
  -8   5  -3 1334.79 378.022   5
  -8  -5   3 691.725 206.562   2
  -8   5  -3 774.592 228.023   4
  -8   5  -4 88.6603 236.281   5
  -8   5  -5 3109.01 548.290   5
  -8   5  -6-206.833 239.845   5
  -8  -5   9 462.208 269.743   4
  -8  -5  10 316.796 254.948   4
  -8  -5  11 744.476 323.149   4
  -8  -6 -10-145.916 179.829   2
  -8   6  10 236.991 215.463   4
  -8  -6  -9 768.772 335.747   2
  -8   6   9 60.4206 199.881   4
  -8  -6  -8 910.380 354.952   2
  -8   6   8-114.641 218.103   4
  -8  -6  -7 2371.57 460.580   2
  -8   6   7 1693.16 385.566   4
  -8  -6  -6 712.294 304.622   2
  -8   6   6 22.5279 189.302   4
  -8  -6  -5 4205.90 584.003   2
  -8   6   5 4094.20 556.460   4
  -8  -6  -4 775.887 263.803   2
  -8   6   4 334.247 230.053   4
  -8  -6  -3 615.959 265.409   2
  -8   6   3 715.496 256.588   4
  -8   6   2-280.265 276.445   5
  -8  -6  -2 233.304 192.698   2
  -8   6   2 5.71127 161.337   4
  -8   6   1 2599.44 512.628   5
  -8  -6  -1 2367.99 432.249   2
  -8   6   1 2869.21 432.614   4
  -8   6   0 59.6005 248.489   5
  -8  -6   0-11.0242 133.914   2
  -8   6   0 81.5415 139.296   4
  -8   6  -1 2225.86 491.137   5
  -8  -6   1 2786.55 426.222   2
  -8   6  -1 2189.20 360.880   4
  -8   6  -2 460.566 264.469   5
  -8  -6   2 190.714 148.813   2
  -8   6  -2 30.3171 130.945   4
  -8   6  -3 764.538 351.328   5
  -8   6  -4 418.768 242.495   5
  -8   6  -5 2826.26 529.117   5
  -8   6  -6-66.9575 246.512   5
  -8  -6  10 137.318 218.992   4
  -8   7  10 822.934 314.923   4
  -8   7   9 211.033 219.222   4
  -8  -7  -9 700.783 346.074   2
  -8   7   8 86.4717 183.641   4
  -8  -7  -8 768.560 294.882   2
  -8   7   7 861.087 274.594   4
  -8  -7  -7 1161.05 378.758   2
  -8   7   6-30.9441 182.868   4
  -8  -7  -6 823.984 338.987   2
  -8   7   5 1935.84 403.442   4
  -8  -7  -5 2813.84 503.628   2
  -8   7   4 516.039 245.088   4
  -8  -7  -4 869.102 327.668   2
  -8   7   3 1981.31 379.302   4
  -8   7   3 2423.26 524.500   5
  -8  -7  -3 2117.77 435.286   2
  -8   7   2 197.793 211.750   5
  -8   7   2 881.394 288.111   4
  -8  -7  -2 710.880 250.965   2
  -8   7   1 1354.64 397.844   5
  -8   7   1 1668.87 335.813   4
  -8  -7  -1 1327.89 333.317   2
  -8  -7   0 87.0130 185.810   2
  -8   7   0 387.348 292.559   5
  -8   7   0-63.4250 156.934   4
  -8  -7   1 1891.03 374.293   2
  -8   7  -1 1121.11 359.076   5
  -8   7  -1 1328.34 296.309   4
  -8  -7   2 436.862 196.220   2
  -8   7  -2 397.800 310.656   5
  -8   7  -3 1719.50 442.897   5
  -8   7  -4 459.110 230.944   5
  -8   7  -5 3220.47 573.313   5
  -8   7  -6 201.226 298.218   5
  -8   8   9 61.7700 201.679   4
  -8  -8  -9 1225.37 403.817   2
  -8   8   8-203.295 271.354   4
  -8   8   7 528.721 239.286   4
  -8   8   6 623.145 251.926   4
  -8   8   5 164.277 168.840   4
  -8   8   4 413.527 198.326   4
  -8   8   3 560.774 223.479   4
  -8   8   3 564.360 315.098   5
  -8   8   2 694.061 332.734   5
  -8   8   2 818.916 253.911   4
  -8   8   1 691.877 304.255   5
  -8   8   1 686.000 235.998   4
  -8   8   0 389.175 300.883   5
  -8   8   0 437.643 249.990   3
  -8   8   0 377.257 184.523   4
  -8  -8   0 533.011 260.906   2
  -8   8  -1 589.599 330.431   5
  -8   8  -1-21.2788 205.834   3
  -8  -8   1 864.710 288.696   2
  -8   8  -2 835.552 360.639   5
  -8   8  -2 1029.87 282.939   3
  -8  -8   2 860.130 277.735   2
  -8   8  -3 355.816 234.702   5
  -8   8  -4 471.829 310.485   5
  -8   8  -5-159.135 295.468   5
  -8   8  -6 353.082 217.723   5
  -8   9   9 1537.07 390.473   4
  -8   9   8 3357.82 548.894   4
  -8   9   7 2381.81 471.780   4
  -8   9   6 697.592 310.304   4
  -8   9   5 663.310 269.951   4
  -8   9   4 1973.43 407.291   3
  -8   9   4 2154.46 401.454   4
  -8   9   3-72.8817 185.385   3
  -8   9   3 506.570 233.699   4
  -8   9   3 533.372 349.915   5
  -8   9   2 39.1624 203.673   5
  -8   9   2 458.455 222.331   3
  -8   9   2 26.2081 145.781   4
  -8   9   1 865.954 389.935   5
  -8   9   1-88.4471 194.001   3
  -8   9   1 391.636 189.776   4
  -8   9   0 4561.24 680.548   5
  -8   9   0 3121.34 507.904   3
  -8   9  -1 732.054 379.605   5
  -8   9  -1 331.211 217.588   3
  -8   9  -2 252.699 233.124   5
  -8   9  -2 132.811 194.064   3
  -8   9  -3 44.4533 253.662   5
  -8   9  -3 272.435 243.202   3
  -8   9  -4 1110.81 398.442   5
  -8   9  -5 622.240 347.846   5
  -8   9  -6 355.119 315.465   5
  -8  10   8 620.195 268.601   4
  -8  10   7 452.437 277.879   4
  -8  10   6 585.011 257.237   3
  -8  10   6 524.684 230.029   4
  -8  10   5-88.3206 219.162   3
  -8  10   5 501.692 265.752   4
  -8  10   4-31.8462 185.208   3
  -8  10   4-58.9959 163.956   4
  -8  10   3 525.519 255.333   3
  -8  10   3 622.289 255.816   4
  -8  10   2 2640.76 531.000   5
  -8  10   2 3069.65 493.807   3
  -8  10   2 2895.88 458.014   4
  -8  10   1 557.933 353.583   5
  -8  10   1 495.281 265.728   3
  -8  10   1 516.037 249.847   4
  -8  10   0 55.0970 233.993   5
  -8  10   0 165.542 208.582   3
  -8  10  -1 989.641 406.917   5
  -8  10  -1 82.7879 190.358   3
  -8  10  -2 2905.94 579.293   5
  -8  10  -2 2539.04 470.582   3
  -8  10  -3 643.504 287.513   5
  -8  10  -3 640.441 283.100   3
  -8  10  -4 536.462 373.970   5
  -8  10  -5-465.349 421.537   5
  -8  10  -6 553.873 357.327   5
  -8  11   8 668.828 336.072   3
  -8  11   7-216.163 217.483   3
  -8  11   7 405.512 246.348   4
  -8  11   6 408.546 216.742   3
  -8  11   6 777.355 306.668   4
  -8  11   5-199.824 203.344   3
  -8  11   5-301.549 228.003   4
  -8  11   4 202.637 202.996   3
  -8  11   4 227.237 198.121   4
  -8  11   3-82.5898 253.996   5
  -8  11   3 21.4146 194.611   3
  -8  11   3-184.615 184.676   4
  -8  11   2 806.358 358.578   5
  -8  11   2 785.271 311.081   3
  -8  11   2-43.1739 179.872   4
  -8  11   1-169.966 287.309   5
  -8  11   1 280.425 241.964   3
  -8  11   0 447.851 329.778   5
  -8  11   0 80.0111 205.522   3
  -8  11  -1 276.351 289.576   5
  -8  11  -1 297.035 257.549   3
  -8  11  -2 636.268 340.664   5
  -8  11  -2 522.955 255.818   3
  -8  11  -3-110.017 226.471   5
  -8  11  -3 58.9514 181.162   3
  -8  12   6 1091.55 358.866   3
  -8  12   6 827.784 295.321   4
  -8  12   5 6226.80 726.335   3
  -8  12   5 656.672 277.803   4
  -8  12   4 107.596 240.567   3
  -8  12   4 187.888 197.904   4
  -8  12   3 77.1100 242.937   3
  -8  12   3-384.551 225.128   4
  -8  12   2 645.671 308.858   3
  -8  12   1 118.774 202.132   3
  -8  12   0-237.303 215.502   3
  -8  12  -1 88.0807 209.444   3
  -8  12  -2 450.677 308.795   3
  -8  12  -3 69.8074 224.914   3
  -8  12  -4-86.5464 207.164   3
  -8  13   5 1664.50 394.532   4
  -8  13   4 481.136 283.552   3
  -8  13   3 63.0589 204.556   3
  -8  13   2-2.40959 205.323   3
  -8  13   1 1327.99 415.117   3
  -8  13   0 234.657 275.674   3
  -8  13  -1 2037.72 483.381   3
  -8  13  -2-636.752 307.229   3
  -8  13  -3-37.5124 263.480   3
  -9   0   0 76.2789 168.877   2
  -9   0   0-204.455 214.811   4
  -9   0  -1 1290.55 349.915   2
  -9   0   1 1181.61 315.708   2
  -9   0   1 1620.35 386.536   4
  -9   0  -1 1664.64 396.320   4
  -9   0  -2 2391.66 474.290   5
  -9   0  -2 1715.72 381.479   2
  -9   0   2 2623.31 428.501   2
  -9   0   2 1518.62 386.878   4
  -9   0  -2 2316.84 432.058   4
  -9   0  -3 887.254 324.562   5
  -9   0  -3 483.184 219.979   2
  -9   0   3 1085.15 356.864   4
  -9   0  -4 300.517 269.137   5
  -9   0  -4-57.7085 217.229   2
  -9   0   4 45.3927 184.997   4
  -9   0  -5 149.248 222.417   5
  -9   0  -5 309.543 236.346   2
  -9   0   5-58.5512 187.520   4
  -9   0  -6 219.912 242.756   5
  -9   0  -6 150.609 208.196   2
  -9   0   6 363.709 265.671   4
  -9   0  -7 1632.08 412.865   5
  -9   0  -7 1598.00 395.199   2
  -9   0   7 1778.64 420.473   4
  -9   0  -8 57.9123 212.314   5
  -9   0  -8 513.882 289.822   2
  -9   0   8 522.423 295.497   4
  -9  -1  -8-117.014 196.519   2
  -9   1   8 45.7581 166.810   4
  -9  -1  -7 476.999 254.325   2
  -9   1   7 452.434 303.097   4
  -9  -1  -6 521.891 267.475   5
  -9  -1  -6 406.248 261.114   2
  -9   1   6 664.135 292.549   4
  -9  -1  -5 177.528 217.823   5
  -9  -1  -5-222.492 188.183   2
  -9   1   5-94.5901 151.572   4
  -9  -1  -4 615.991 288.272   5
  -9  -1  -4 319.395 239.982   2
  -9   1   4 920.048 318.804   4
  -9  -1  -3 1360.40 353.031   5
  -9  -1  -3 1542.97 391.349   2
  -9   1   3 1197.66 372.775   4
  -9  -1  -2 3076.33 497.645   2
  -9   1   2 3826.37 568.378   4
  -9  -1  -1 423.137 234.703   2
  -9   1   1 660.263 283.522   4
  -9  -1   0 447.415 225.974   2
  -9   1   0 395.538 222.186   2
  -9   1   0 790.492 301.480   4
  -9  -1   1 620.094 220.025   2
  -9   1  -1 1097.98 325.424   2
  -9   1  -1 860.070 294.617   4
  -9  -1   1 942.680 314.873   4
  -9   1  -1 309.778 220.787   5
  -9   1  -2 4508.16 640.926   5
  -9  -1   2 4123.95 532.911   2
  -9   1  -2 3794.04 561.695   2
  -9   1  -2 4115.03 551.730   4
  -9  -1   2 4531.95 621.945   4
  -9   1  -3 1444.37 369.888   5
  -9   1  -3 1384.87 346.180   2
  -9   1  -3 885.584 265.263   4
  -9  -1   3 1336.51 352.082   4
  -9   1  -4 286.606 264.588   5
  -9   1  -4 653.068 276.297   2
  -9  -1   4 616.913 260.788   4
  -9   1  -4 145.421 161.719   4
  -9   1  -5 45.6974 208.728   5
  -9   1  -5 353.630 261.430   2
  -9  -1   5 69.7193 209.908   4
  -9   1  -6 101.895 189.913   5
  -9   1  -6 76.2973 184.453   2
  -9  -1   6 287.680 210.043   4
  -9   1  -7-32.7844 213.750   5
  -9   1  -7 299.328 234.999   2
  -9   1  -8-171.554 222.226   5
  -9   1  -9 1930.29 452.192   5
  -9   1 -10 69.4526 170.228   5
  -9   2   8 1212.54 385.337   4
  -9  -2  -7 1206.97 381.049   2
  -9   2   7 877.918 325.269   4
  -9  -2  -6 391.969 228.015   2
  -9   2   6 1158.43 320.793   4
  -9  -2  -5-12.5371 179.473   2
  -9   2   5 138.418 203.694   4
  -9  -2  -4 3020.27 520.044   2
  -9   2   4 3386.28 538.476   4
  -9  -2  -3 1417.61 368.389   2
  -9   2   3 1980.88 430.888   4
  -9  -2  -2 237.078 216.039   2
  -9   2   2 404.735 262.948   4
  -9  -2  -1 299.172 207.248   2
  -9   2   1 259.637 225.677   4
  -9   2   0 7433.87 739.175   4
  -9  -2   0 7105.34 710.806   2
  -9   2  -1 497.030 307.849   5
  -9  -2   1 353.663 223.049   2
  -9   2  -1 180.105 178.340   4
  -9   2  -2 489.576 261.348   5
  -9   2  -2 513.617 212.418   2
  -9   2  -2 1201.21 346.646   4
  -9   2  -3 1871.39 448.788   5
  -9   2  -3 1302.41 357.500   2
  -9   2  -3 1595.49 355.467   4
  -9  -2   3 1529.45 396.423   4
  -9   2  -4 4654.38 692.381   5
  -9   2  -4 3560.76 555.326   2
  -9  -2   4 3984.54 609.634   4
  -9   2  -5 170.291 190.744   5
  -9   2  -5 404.625 253.539   2
  -9  -2   5 416.453 230.829   4
  -9   2  -6 825.010 294.690   5
  -9   2  -6 754.799 277.875   2
  -9  -2   6 1623.05 429.978   4
  -9   2  -7 815.873 331.951   5
  -9   2  -7 1007.56 328.725   2
  -9  -2   7 1873.13 435.144   4
  -9   2  -8 226.904 275.869   5
  -9   2  -9 432.093 309.174   5
  -9   2 -10 765.107 311.450   5
  -9   2 -11-115.198 249.725   5
  -9  -3  -7-5.87154 169.372   2
  -9   3   7-150.506 207.869   4
  -9  -3  -6-168.285 193.170   2
  -9   3   6 145.835 185.649   4
  -9  -3  -5 921.282 341.920   2
  -9   3   5 1178.51 321.347   4
  -9  -3  -4 2601.22 467.894   2
  -9   3   4 2685.97 484.740   4
  -9  -3  -3 2424.04 461.018   2
  -9   3   3 2928.11 485.743   4
  -9  -3  -2 2882.63 492.623   2
  -9   3   2 3377.20 518.638   4
  -9  -3  -1 620.551 258.734   2
  -9   3   1 835.386 292.534   4
  -9  -3   0-193.394 211.092   2
  -9   3   0-13.5310 160.366   4
  -9   3  -1 1129.77 379.221   5
  -9  -3   1 1305.57 326.238   2
  -9   3  -1 363.179 219.459   4
  -9   3  -2 3657.30 596.200   5
  -9   3  -2 3331.80 485.582   4
  -9   3  -3 4439.20 668.593   5
  -9   3  -4 2839.97 542.065   5
  -9   3  -5 1141.25 355.929   5
  -9   3  -5 864.250 338.808   2
  -9  -3   5 1011.83 343.134   4
  -9   3  -6-139.835 280.628   5
  -9   3  -6 232.363 191.780   2
  -9  -3   6-16.2092 184.040   4
  -9   3  -7 302.857 237.723   5
  -9  -3   7 85.6492 205.847   4
  -9   3  -8-579.987 340.945   5
  -9   3  -9 255.227 236.781   5
  -9   3 -10 701.083 310.550   5
  -9  -4  -7 181.034 205.367   2
  -9   4   7 1218.32 350.697   4
  -9  -4  -6 78.8003 189.657   2
  -9   4   6-13.8145 192.698   4
  -9  -4  -5 223.602 202.696   2
  -9   4   5-272.654 223.952   4
  -9  -4  -4 1235.17 366.436   2
  -9   4   4 1031.21 311.107   4
  -9  -4  -3 490.882 225.884   2
  -9   4   3 378.762 247.064   4
  -9  -4  -2-12.1096 215.034   2
  -9   4   2-137.243 202.604   4
  -9  -4  -1-95.6129 189.165   2
  -9   4   1-166.847 208.279   4
  -9   4   0 2101.04 480.288   5
  -9  -4   0 2289.85 433.031   2
  -9   4   0 2411.11 427.346   4
  -9   4  -1 471.596 294.461   5
  -9  -4   1-113.835 159.020   2
  -9   4  -1 329.922 229.654   4
  -9   4  -2 509.247 305.910   5
  -9   4  -3 893.454 366.738   5
  -9   4  -4 827.463 344.117   5
  -9   4  -5-6.45405 208.359   5
  -9   4  -6-556.375 281.869   5
  -9   4  -7 317.631 266.329   5
  -9   4  -8 563.598 269.027   5
  -9   4  -9 1771.78 442.072   5
  -9   5   7 198.405 193.573   4
  -9  -5  -6 487.025 282.749   2
  -9   5   6 358.423 224.388   4
  -9  -5  -5 722.217 298.048   2
  -9   5   5 641.370 259.866   4
  -9  -5  -4-189.042 204.196   2
  -9   5   4 116.970 165.292   4
  -9  -5  -3 404.219 228.240   2
  -9   5   3 913.339 307.429   4
  -9  -5  -2 1780.60 394.264   2
  -9   5   2 2065.38 411.390   4
  -9  -5  -1 42.3911 180.746   2
  -9   5   1 193.593 201.966   4
  -9   5   1 331.059 301.548   5
  -9   5   0 1750.56 445.809   5
  -9  -5   0 1096.00 324.937   2
  -9   5   0 1427.51 333.710   4
  -9   5  -1-243.064 257.444   5
  -9  -5   1 55.2546 152.865   2
  -9   5  -1 67.5055 162.020   4
  -9   5  -2 2096.86 491.477   5
  -9   5  -3 447.304 300.888   5
  -9   5  -4-208.379 313.636   5
  -9   5  -5 1382.03 440.612   5
  -9   5  -6 141.154 212.338   5
  -9   5  -7 832.258 378.491   5
  -9   5  -8 264.519 269.045   5
  -9   6   7 353.462 247.704   4
  -9  -6  -6 315.266 215.079   2
  -9   6   6 243.430 201.239   4
  -9  -6  -5 1119.64 335.077   2
  -9   6   5 1091.14 320.712   4
  -9  -6  -4 1154.76 361.635   2
  -9   6   4 935.019 319.844   4
  -9  -6  -3 1065.94 338.789   2
  -9   6   3 626.282 266.267   4
  -9  -6  -2 545.546 253.449   2
  -9   6   2 1039.92 320.983   4
  -9   6   1 645.212 369.452   5
  -9  -6  -1 122.103 144.741   2
  -9   6   1 284.789 220.548   4
  -9   6   0-21.9773 176.632   5
  -9  -6   0 130.182 152.469   2
  -9   6   0-104.709 183.662   4
  -9   6  -1 650.242 349.577   5
  -9   6  -2 1155.56 398.859   5
  -9   6  -3 933.333 354.745   5
  -9   6  -4 1249.69 418.718   5
  -9   6  -5 1789.17 486.735   5
  -9   6  -6 418.939 346.589   5
  -9   7   6 240.540 210.673   4
  -9  -7  -5 725.178 286.522   2
  -9   7   5 769.726 308.571   4
  -9  -7  -4 611.310 266.869   2
  -9   7   4 1424.49 363.317   4
  -9  -7  -3 169.638 197.782   2
  -9   7   3 354.093 230.289   4
  -9  -7  -2 924.772 309.051   2
  -9   7   2 798.919 259.653   4
  -9   7   1 467.059 380.950   5
  -9  -7  -1 309.348 234.711   2
  -9   7   1 427.666 231.528   4
  -9   7   0-213.575 266.486   5
  -9  -7   0-207.401 236.229   2
  -9   7  -1 986.921 355.724   5
  -9   7  -2 1381.41 435.135   5
  -9   7  -3 369.815 322.426   5
  -9   8   5 499.446 247.720   4
  -9  -8  -4 196.245 234.121   2
  -9   8   4 347.565 234.772   4
  -9  -8  -3 859.723 322.862   2
  -9   8   3 999.210 307.577   4
  -9  -8  -2 548.888 297.461   2
  -9   8   2 385.717 222.813   4
  -9  -8  -1 1352.40 360.405   2
  -9  -8   0 851.475 300.773   2
  -9   9   5 74.0287 166.637   4
  -9   9   4 942.523 308.326   4
  -9  -9  -3 48.9827 164.820   2
  -9   9   3 11.0478 165.865   4
  -9  -9  -2 979.557 365.431   2
  -9  -9  -1-55.8391 166.185   2
  -9 -10  -2 939.380 377.168   2
 -10   0   0 2517.56 464.053   2
 -10   0   0 2178.12 461.045   4
 -10   0  -1 121.421 210.114   2
 -10   0   1 355.888 228.051   4
 -10   0  -1 265.902 233.834   4
 -10   0  -2-63.6672 180.446   2
 -10   0  -2-4.05859 162.162   4
 -10  -1  -3 952.825 323.739   4
 -10  -1  -2 277.186 209.586   2
 -10   1   2-235.395 224.806   4
 -10  -1  -2 253.104 197.842   4
 -10  -1  -1 909.403 309.279   2
 -10   1   1 950.834 334.392   4
 -10  -1  -1 1158.02 346.901   4
 -10   1   0 425.105 262.299   4
 -10  -1   0-12.9204 168.461   4
 -10   1  -1 814.019 292.148   4
 -10  -1   1 657.224 278.889   4
 -10   1  -2-76.8727 236.527   2
 -10   1  -2 72.4446 158.442   4
 -10   1  -3 962.807 365.493   5
 -10   1  -4 73.3748 234.119   5
 -10  -2  -2 670.874 317.979   2
 -10   2   2 877.654 340.525   4
 -10  -2  -1 1902.91 432.732   2
 -10   2   1 2417.72 506.647   4
 -10   2   0 94.6134 223.755   4
 -10  -2   0 67.7224 176.414   4
 -10   2  -1 2380.17 466.737   4
 -10   2  -2 513.477 326.912   5
 -10   2  -3 36.6984 225.410   5
 -10   2  -4 136.789 197.014   5
 -10  -3  -2 1042.11 339.222   2
 -10   3   2 513.473 275.985   4
 -10  -3  -1 46.6060 172.771   2
 -10   3   1 200.420 221.753   4
 -10   3   0 1592.78 378.551   4
 -10  -4  -2 309.653 257.866   2
 -10   4   2 310.824 244.002   4
 -10   4   1 316.770 215.378   4
   0   0   0    0.00    0.00   0
TITL jiaozhw0604 in P2(1)2(1)2
REM P2(1)2(1)2 (#18 in standard setting)
CELL 0.71073   7.618408  16.544176  18.157178  90.0000  90.0000  90.0000
ZERR   10.00   0.000288   0.000756   0.000795   0.0000   0.0000   0.0000
LATT -1
SYMM -x,-y, z
SYMM -x+1/2, y+1/2,-z
SYMM  x+1/2,-y+1/2,-z
SFAC C H N O
UNIT 110.00 100.00 10.00 10.00
TREF
HKLF 4
END
;
_shelx_res_checksum               26281
_shelx_res_file
;
TITL CF solution in P212121
CELL 0.71073 7.618408 16.544176 18.157178 90 90 90
ZERR 4 0.000288 0.000756 0.000795 0 0 0
LATT -1
SYMM 0.5-X,-Y,0.5+Z
SYMM 0.5+X,0.5-Y,-Z
SYMM -X,0.5+Y,0.5-Z

SFAC C H O Si
UNIT 96 128 8 4

L.S. 10
PLAN  20
BOND $H
HTAB
CONF
fmap 2
ACTA
REM <HKL>D:/olex2_jiaozhw0604/jiaozhw0604.hkl</HKL>

WGHT    0.054000    0.116000
FVAR       7.03032
SI1   4   -1.220655   -0.582398   -0.625149    11.00000    0.05590    0.05694 =
         0.04732   -0.00484    0.00173    0.00030
O1    3   -1.099221   -0.557467   -0.696245    11.00000    0.04715    0.04412 =
         0.05764    0.00293    0.00336    0.00095
O2    3   -1.163490   -0.392813   -0.663430    11.00000    0.03630    0.05074 =
         0.07038   -0.01018    0.00259   -0.00089
C3    1   -0.824194   -0.338905   -0.638860    11.00000    0.04086    0.04431 =
         0.05605    0.00116   -0.00206   -0.00041
C1    1   -1.036293   -0.415150   -0.717159    11.00000    0.03838    0.04085 =
         0.05749   -0.00160   -0.00134    0.00308
AFIX  13
H1    2   -1.035663   -0.373995   -0.755977    11.00000   -1.20000
AFIX   0
C10   1   -1.092497   -0.496205   -0.751442    11.00000    0.04145    0.03947 =
         0.05555    0.00147   -0.00434    0.00003
C13   1   -0.951345   -0.521483   -0.806964    11.00000    0.04171    0.04138 =
         0.05310   -0.00186   -0.00330   -0.00415
C8    1   -0.962108   -0.287475   -0.622766    11.00000    0.04407    0.04660 =
         0.05052   -0.00040   -0.00155    0.00006
C9    1   -1.146519   -0.310201   -0.643779    11.00000    0.04192    0.05444 =
         0.07720   -0.01722   -0.00219    0.00774
AFIX  23
H9A   2   -1.224085   -0.298784   -0.602712    11.00000   -1.20000
H9B   2   -1.183513   -0.276982   -0.684972    11.00000   -1.20000
AFIX   0
C4    1   -0.654258   -0.316327   -0.618293    11.00000    0.04266    0.05172 =
         0.06849    0.00163   -0.00371   -0.00205
AFIX  43
H4    2   -0.560400   -0.350218   -0.629198    11.00000   -1.20000
AFIX   0
C11   1   -1.267969   -0.491770   -0.790237    11.00000    0.04420    0.05513 =
         0.06386   -0.00154   -0.00539   -0.00555
AFIX  43
H11   2   -1.316091   -0.541130   -0.804129    11.00000   -1.20000
AFIX   0
C2    1   -0.855806   -0.416605   -0.681090    11.00000    0.03772    0.04820 =
         0.07123   -0.00758   -0.00331    0.00145
AFIX  23
H2A   2   -0.848105   -0.462278   -0.647748    11.00000   -1.20000
H2B   2   -0.766191   -0.422966   -0.718593    11.00000   -1.20000
AFIX   0
C23   1   -1.222877   -0.696147   -0.627328    11.00000    0.11639    0.05970 =
         0.06125    0.01168    0.01940   -0.00390
C18   1   -0.822900   -0.577940   -0.788965    11.00000    0.04689    0.04793 =
         0.05514   -0.00219   -0.00301   -0.00473
AFIX  43
H18   2   -0.825224   -0.602438   -0.742876    11.00000   -1.20000
AFIX   0
C15   1   -0.812053   -0.507566   -0.925524    11.00000    0.07462    0.08131 =
         0.06112    0.01459    0.01247   -0.00508
AFIX  43
H15   2   -0.808811   -0.483669   -0.971865    11.00000   -1.20000
AFIX   0
C14   1   -0.944012   -0.486551   -0.876644    11.00000    0.06195    0.05862 =
         0.06689    0.01163    0.00046    0.00226
AFIX  43
H14   2   -1.028306   -0.448835   -0.890482    11.00000   -1.20000
AFIX   0
C7    1   -0.929325   -0.214345   -0.587345    11.00000    0.05827    0.05183 =
         0.05801   -0.00796   -0.00167    0.00617
AFIX  43
H7    2   -1.021892   -0.179545   -0.576880    11.00000   -1.20000
AFIX   0
C6    1   -0.761140   -0.193200   -0.567727    11.00000    0.06556    0.05242 =
         0.06114   -0.00663   -0.00399   -0.00797
AFIX  43
H6    2   -0.740241   -0.143947   -0.544649    11.00000   -1.20000
AFIX   0
C5    1   -0.624234   -0.244592   -0.582126    11.00000    0.05195    0.05965 =
         0.06480   -0.00138   -0.00925   -0.01169
AFIX  43
H5    2   -0.511089   -0.230962   -0.567446    11.00000   -1.20000
AFIX   0
C12   1   -1.360666   -0.428315   -0.806799    11.00000    0.05806    0.07402 =
         0.09431    0.00174   -0.02786    0.00620
AFIX  93
H12A  2   -1.320100   -0.377054   -0.794467    11.00000   -1.20000
H12B  2   -1.467523   -0.434200   -0.830976    11.00000   -1.20000
AFIX   0
C17   1   -0.692385   -0.598229   -0.838109    11.00000    0.04307    0.05327 =
         0.07534   -0.00467    0.00269   -0.00309
AFIX  43
H17   2   -0.607690   -0.636026   -0.824898    11.00000   -1.20000
AFIX   0
C16   1   -0.686709   -0.562805   -0.906730    11.00000    0.05801    0.06863 =
         0.07435   -0.00384    0.02011   -0.00627
AFIX  43
H16   2   -0.598455   -0.576374   -0.939886    11.00000   -1.20000
AFIX   0
C19   1   -1.112925   -0.545500   -0.539824    11.00000    0.12313    0.12820 =
         0.05921   -0.02581   -0.01181   -0.01260
AFIX 137
H19A  2   -0.990925   -0.559996   -0.540619    11.00000   -1.50000
H19B  2   -1.168283   -0.569648   -0.497732    11.00000   -1.50000
H19C  2   -1.123860   -0.487776   -0.536999    11.00000   -1.50000
AFIX   0
C24   1   -1.033453   -0.728312   -0.629028    11.00000    0.16626    0.07765 =
         0.12229    0.02798    0.03384    0.05207
AFIX 137
H24A  2   -0.979423   -0.713836   -0.674935    11.00000   -1.50000
H24B  2   -1.034688   -0.786084   -0.624111    11.00000   -1.50000
H24C  2   -0.968044   -0.705088   -0.589097    11.00000   -1.50000
AFIX   0
C20   1   -1.449112   -0.543555   -0.629112    11.00000    0.06227    0.10968 =
         0.10769    0.01493    0.02380    0.01005
AFIX 137
H20A  2   -1.449249   -0.486599   -0.619004    11.00000   -1.50000
H20B  2   -1.519476   -0.571000   -0.593078    11.00000   -1.50000
H20C  2   -1.496732   -0.552983   -0.677303    11.00000   -1.50000
AFIX   0
C21   1   -1.317297   -0.725175   -0.696071    11.00000    0.21343    0.08505 =
         0.10182   -0.02411    0.00433   -0.06103
AFIX 137
H21A  2   -1.438496   -0.709508   -0.693698    11.00000   -1.50000
H21B  2   -1.309212   -0.782980   -0.699202    11.00000   -1.50000
H21C  2   -1.263873   -0.701388   -0.738770    11.00000   -1.50000
AFIX   0
C22   1   -1.311586   -0.728943   -0.557852    11.00000    0.20743    0.09835 =
         0.10765    0.03288    0.07016   -0.01292
AFIX 137
H22A  2   -1.255453   -0.706626   -0.515106    11.00000   -1.50000
H22B  2   -1.301603   -0.786777   -0.556891    11.00000   -1.50000
H22C  2   -1.433344   -0.713996   -0.557981    11.00000   -1.50000
AFIX   0
HKLF 4

REM  CF solution in P212121
REM R1 =  0.0489 for    3472 Fo > 4sig(Fo)  and  0.0656 for all    4403 data
REM    249 parameters refined using      0 restraints

END

WGHT      0.0539      0.1179

REM Instructions for potential hydrogen bonds

REM No hydrogen bonds found for HTAB generation

REM Highest difference peak  0.201,  deepest hole -0.252,  1-sigma level  0.063
Q1    1  -1.3755 -0.5858 -0.7736  11.00000  0.05    0.20
Q2    1  -1.3006 -0.6844 -0.7508  11.00000  0.05    0.19
Q3    1  -1.3580 -0.6783 -0.7374  11.00000  0.05    0.18
Q4    1  -1.0228 -0.5807 -0.5046  11.00000  0.05    0.18
Q5    1  -1.1740 -0.6994 -0.7715  11.00000  0.05    0.17
Q6    1  -0.5971 -0.6383 -0.7696  11.00000  0.05    0.17
Q7    1  -1.1708 -0.7595 -0.7421  11.00000  0.05    0.17
Q8    1  -1.3820 -0.2779 -0.7794  11.00000  0.05    0.16
Q9    1  -1.4611 -0.7332 -0.7761  11.00000  0.05    0.16
Q10   1  -0.7096 -0.3603 -0.7493  11.00000  0.05    0.16
Q11   1  -1.5104 -0.4350 -0.7494  11.00000  0.05    0.16
Q12   1  -0.5147 -0.6020 -0.7583  11.00000  0.05    0.16
Q13   1  -1.4156 -0.5206 -0.5143  11.00000  0.05    0.15
Q14   1  -1.4958 -0.3774 -0.7751  11.00000  0.05    0.15
Q15   1  -1.4016 -0.8393 -0.7517  11.00000  0.05    0.15
Q16   1  -0.7392 -0.3838 -0.9996  11.00000  0.05    0.15
Q17   1  -1.6066 -0.3993 -0.7762  11.00000  0.05    0.15
Q18   1  -1.1209 -0.2845 -0.7654  11.00000  0.05    0.15
Q19   1  -1.2837 -0.6380 -0.7637  11.00000  0.05    0.15
Q20   1  -1.4116 -0.7622 -0.7184  11.00000  0.05    0.15
;
_shelx_space_group_comment
;
The symmetry employed for this shelxl refinement is uniquely defined
by the following loop, which should always be used as a source of
symmetry information in preference to the above space-group names.
They are only intended as comments.
;
_shelxl_version_number            2013-2
