# Supplementary material for: Tandem C–H oxidation/cyclization/rearrangement and its application to asymmetric syntheses of (−)-brussonol and (−)-przewalskine E
Source: Nat Commun. 2015 Jun 17;6:7332. doi: 10.1038/ncomms8332 (PMC4557391; doi:10.1038/ncomms8332)
Supplement: Supplementary Data 1 — Single crystal X-ray diffraction of 2h [file ncomms8332-s3.cif]

data_jiaozhw0522
_audit_creation_date              2013-05-24
_audit_creation_method
;
  Olex2 1.2
  (compiled Apr 23 2013 17:54:37, GUI svn.r4466)
;
_publ_contact_author_address      ?
_publ_contact_author_email        ?
_publ_contact_author_name         ''
_publ_contact_author_phone        ?
_chemical_name_common             ?
_chemical_name_systematic
;
 ? 
;
_chemical_formula_moiety          'C14 H16 O2'
_chemical_formula_sum             'C14 H16 O2'
_chemical_formula_weight          216.27
_chemical_absolute_configuration  unk
_chemical_melting_point           ?
loop_
  _atom_type_symbol
  _atom_type_description
  _atom_type_scat_dispersion_real
  _atom_type_scat_dispersion_imag
  _atom_type_scat_source
 'C' 'C' 0.0033 0.0016 'International Tables Vol C Tables 4.2.6.8 and 6.1.1.4'
 'H' 'H' 0.0000 0.0000 'International Tables Vol C Tables 4.2.6.8 and 6.1.1.4'
 'O' 'O' 0.0106 0.0060 'International Tables Vol C Tables 4.2.6.8 and 6.1.1.4'

_space_group_crystal_system       'monoclinic'
_space_group_IT_number            4
_space_group_name_H-M_alt         'P 1 21 1'
_space_group_name_Hall            'P 2yb'
loop_
  _space_group_symop_id
  _space_group_symop_operation_xyz
 1 'x, y, z'
 2 '-x, y+1/2, -z'

_cell_length_a                    7.2978(6)
_cell_length_b                    6.7046(3)
_cell_length_c                    11.4419(7)
_cell_angle_alpha                 90.00
_cell_angle_beta                  90.391(5)
_cell_angle_gamma                 90.00
_cell_volume                      559.82(6)
_cell_formula_units_Z             2
_cell_measurement_reflns_used     830
_cell_measurement_temperature     295.40(10)
_cell_measurement_theta_max       26.5200
_cell_measurement_theta_min       3.5570
_exptl_absorpt_coefficient_mu     0.084
_exptl_absorpt_correction_T_max   1.00000
_exptl_absorpt_correction_T_min   0.84598
_exptl_absorpt_correction_type    multi-scan
_exptl_absorpt_process_details
;
CrysAlisPro, Agilent Technologies,
Version 1.171.36.28 (release 01-02-2013 CrysAlis171 .NET)
(compiled Feb  1 2013,16:14:44)
Empirical absorption correction using spherical harmonics,
 implemented in SCALE3 ABSPACK scaling algorithm.
;
_exptl_crystal_colour             'clear light colourless'
_exptl_crystal_density_diffrn     1.283
_exptl_crystal_density_meas       ?
_exptl_crystal_density_method     'not measured'
_exptl_crystal_description        block
_exptl_crystal_F_000              232
_exptl_crystal_size_max           0.27
_exptl_crystal_size_mid           0.22
_exptl_crystal_size_min           0.14
_exptl_special_details
;
 ? 
;
_diffrn_reflns_av_R_equivalents   0.0238
_diffrn_reflns_av_unetI/netI      0.0516
_diffrn_reflns_limit_h_max        5
_diffrn_reflns_limit_h_min        -9
_diffrn_reflns_limit_k_max        8
_diffrn_reflns_limit_k_min        -8
_diffrn_reflns_limit_l_max        14
_diffrn_reflns_limit_l_min        -14
_diffrn_reflns_number             2337
_diffrn_reflns_theta_full         28.55
_diffrn_reflns_theta_max          28.55
_diffrn_reflns_theta_min          3.30
_diffrn_ambient_temperature       295.40(10)
_diffrn_detector_area_resol_mean  16.0733
_diffrn_measured_fraction_theta_full 0.9984
_diffrn_measured_fraction_theta_max 0.8875
_diffrn_measurement_details
;
#__ type_ start__ end____ width___ exp.time_
  1 omega  -49.00  -19.00   1.5000    5.0000
omega____ theta____ kappa____ phi______ frames
    -      -19.2137  -38.0000   30.0000 20

#__ type_ start__ end____ width___ exp.time_
  2 omega   -5.00   26.50   1.5000    5.0000
omega____ theta____ kappa____ phi______ frames
    -      -19.2137  -99.0000   30.0000 21

#__ type_ start__ end____ width___ exp.time_
  3 omega  -50.00   52.00   1.5000    5.0000
omega____ theta____ kappa____ phi______ frames
    -       22.6512  -77.0000  150.0000 68

#__ type_ start__ end____ width___ exp.time_
  4 omega    8.00   74.00   1.5000    5.0000
omega____ theta____ kappa____ phi______ frames
    -       22.6512   57.0000  -30.0000 44
;
_diffrn_measurement_device_type   'SuperNova, Dual, Cu at zero, Eos'
_diffrn_measurement_method        '\w scans'
_diffrn_orient_matrix_UB_11       0.0759673000
_diffrn_orient_matrix_UB_12       -0.0309617000
_diffrn_orient_matrix_UB_13       0.0344347000
_diffrn_orient_matrix_UB_21       -0.0368188000
_diffrn_orient_matrix_UB_22       -0.0976866000
_diffrn_orient_matrix_UB_23       0.0027473000
_diffrn_orient_matrix_UB_31       0.0481411000
_diffrn_orient_matrix_UB_32       -0.0260120000
_diffrn_orient_matrix_UB_33       -0.0514840000
_diffrn_radiation_monochromator   mirror
_diffrn_radiation_type            'Mo K\a'
_diffrn_radiation_wavelength      0.7107
_diffrn_source                    'SuperNova (Mo) X-ray Source'
_diffrn_standards_decay_%         ?
_diffrn_standards_interval_count  ?
_diffrn_standards_interval_time   ?
_diffrn_standards_number          ?
_reflns_number_gt                 1538
_reflns_number_total              1925
_reflns_odcompleteness_completeness 99.84
_reflns_odcompleteness_iscentric  1
_reflns_odcompleteness_theta      26.32
_reflns_threshold_expression      >2sigma(I)
_computing_cell_refinement
;
CrysAlisPro, Agilent Technologies,
Version 1.171.36.28 (release 01-02-2013 CrysAlis171 .NET)
(compiled Feb  1 2013,16:14:44)
;
_computing_data_collection
;
CrysAlisPro, Agilent Technologies,
Version 1.171.36.28 (release 01-02-2013 CrysAlis171 .NET)
(compiled Feb  1 2013,16:14:44)
;
_computing_data_reduction
;
CrysAlisPro, Agilent Technologies,
Version 1.171.36.28 (release 01-02-2013 CrysAlis171 .NET)
(compiled Feb  1 2013,16:14:44)
;
_computing_molecular_graphics
;
O. V. Dolomanov, L. J. Bourhis, R. J. Gildea, J. A. K. Howard and H. Puschmann,
OLEX2: a complete structure solution, refinement and analysis program.
J. Appl. Cryst. (2009). 42, 339-341.
;
_computing_publication_material
;
O. V. Dolomanov, L. J. Bourhis, R. J. Gildea, J. A. K. Howard and H. Puschmann,
OLEX2: a complete structure solution, refinement and analysis program.
J. Appl. Cryst. (2009). 42, 339-341.
;
_computing_structure_refinement
;
SHELXL, G.M. Sheldrick, Acta Cryst.
(2008). A64, 112-122
;
_computing_structure_solution
'SUPERFLIP, J. Appl. Cryst. (2007) 40, 786-790'
_refine_diff_density_max          0.150
_refine_diff_density_min          -0.203
_refine_diff_density_rms          0.044
_refine_ls_abs_structure_details  'Flack H D (1983), Acta Cryst. A39, 876-881'
_refine_ls_abs_structure_Flack    0(2)
_refine_ls_extinction_coef        ?
_refine_ls_extinction_method      none
_refine_ls_goodness_of_fit_ref    0.947
_refine_ls_hydrogen_treatment     mixed
_refine_ls_matrix_type            full
_refine_ls_number_parameters      147
_refine_ls_number_reflns          1925
_refine_ls_number_restraints      1
_refine_ls_R_factor_all           0.0629
_refine_ls_R_factor_gt            0.0483
_refine_ls_restrained_S_all       0.947
_refine_ls_shift/su_max           0.001
_refine_ls_shift/su_mean          0.000
_refine_ls_structure_factor_coef  Fsqd
_refine_ls_weighting_details
'calc w=1/[\s^2^(Fo^2^)+(0.1000P)^2^+0.0000P] where P=(Fo^2^+2Fc^2^)/3'
_refine_ls_weighting_scheme       calc
_refine_ls_wR_factor_gt           0.1335
_refine_ls_wR_factor_ref          0.1547
_refine_special_details
;
 Refinement of F^2^ against ALL reflections.  The weighted R-factor wR and 
 goodness of fit S are based on F^2^, conventional R-factors R are based 
 on F, with F set to zero for negative F^2^. The threshold expression of 
 F^2^ > 2sigma(F^2^) is used only for calculating R-factors(gt) etc. and is 
 not relevant to the choice of reflections for refinement.  R-factors based 
 on F^2^ are statistically about twice as large as those based on F, and R- 
 factors based on ALL data will be even larger. 
;
_olex2_refinement_description
;
1. Fixed Uiso
 At 1.2 times of:
  All C(H) groups, All C(H,H) groups
 At 1.5 times of:
  All C(H,H,H) groups
2.a Ternary CH refined with riding coordinates:
 C3(H3), C9(H9)
2.b Secondary CH2 refined with riding coordinates:
 C10(H10A,H10B), C14(H14A,H14B)
2.c Aromatic/amide H refined with riding coordinates:
 C2(H2), C7(H7), C8(H8), C11(H11)
2.d Idealised Me refined as rotating group:
 C12(H12A,H12B,H12C), C13(H13A,H13B,H13C)
;
_atom_sites_solution_hydrogens    geom
_atom_sites_solution_primary      iterative
_atom_sites_solution_secondary    difmap
loop_
  _atom_site_label
  _atom_site_type_symbol
  _atom_site_fract_x
  _atom_site_fract_y
  _atom_site_fract_z
  _atom_site_U_iso_or_equiv
  _atom_site_adp_type
  _atom_site_occupancy
  _atom_site_symmetry_multiplicity
  _atom_site_calc_flag
  _atom_site_refinement_flags
  _atom_site_disorder_assembly
  _atom_site_disorder_group
 O1 O -0.5132(3) -0.5294(4) -1.05017(19) 0.0599(7) Uani 1 1 d . . .
 O2 O -0.9477(2) -0.6143(3) -0.79665(17) 0.0403(5) Uani 1 1 d . . .
 C3 C -0.7711(4) -0.7066(5) -0.8166(3) 0.0378(7) Uani 1 1 d . . .
 H3 H -0.7826 -0.8070 -0.8785 0.045 Uiso 1 1 calc R . .
 C4 C -0.6521(4) -0.5271(6) -0.9936(3) 0.0426(7) Uani 1 1 d . . .
 C5 C -0.8288(4) -0.4892(4) -0.6141(2) 0.0342(7) Uani 1 1 d . . .
 C6 C -0.7357(4) -0.6684(4) -0.5989(2) 0.0356(7) Uani 1 1 d . . .
 C1 C -0.6457(4) -0.5325(5) -0.8592(2) 0.0350(6) Uani 1 1 d . . .
 C2 C -0.7921(4) -0.4184(6) -0.4080(3) 0.0462(8) Uani 1 1 d . . .
 H2 H -0.8121 -0.3355 -0.3442 0.055 Uiso 1 1 calc R . .
 C7 C -0.6699(4) -0.7194(6) -0.4881(3) 0.0431(8) Uani 1 1 d . . .
 H7 H -0.6054 -0.8378 -0.4778 0.052 Uiso 1 1 calc R . .
 C8 C -0.8555(4) -0.3638(5) -0.5185(3) 0.0410(7) Uani 1 1 d . . .
 H8 H -0.9160 -0.2429 -0.5287 0.049 Uiso 1 1 calc R . .
 C9 C -0.8979(4) -0.4361(4) -0.7341(3) 0.0366(7) Uani 1 1 d . . .
 H9 H -1.0025 -0.3449 -0.7292 0.044 Uiso 1 1 calc R . .
 C10 C -0.7127(4) -0.8074(4) -0.7031(3) 0.0409(7) Uani 1 1 d . . .
 H10A H -0.5854 -0.8476 -0.7085 0.049 Uiso 1 1 calc R . .
 H10B H -0.7859 -0.9263 -0.6914 0.049 Uiso 1 1 calc R . .
 C11 C -0.6995(4) -0.5962(6) -0.3938(3) 0.0461(8) Uani 1 1 d . . .
 H11 H -0.6567 -0.6331 -0.3202 0.055 Uiso 1 1 calc R . .
 C12 C -0.4474(4) -0.5445(6) -0.8161(3) 0.0464(8) Uani 1 1 d . . .
 H12A H -0.3952 -0.6697 -0.8392 0.070 Uiso 1 1 calc R . .
 H12B H -0.4445 -0.5340 -0.7324 0.070 Uiso 1 1 calc R . .
 H12C H -0.3780 -0.4373 -0.8494 0.070 Uiso 1 1 calc R . .
 C13 C -0.8351(5) -0.5236(8) -1.0544(3) 0.0640(11) Uani 1 1 d . . .
 H13A H -0.8348 -0.6174 -1.1178 0.096 Uiso 1 1 calc R . .
 H13B H -0.8582 -0.3922 -1.0843 0.096 Uiso 1 1 calc R . .
 H13C H -0.9292 -0.5590 -1.0000 0.096 Uiso 1 1 calc R . .
 C14 C -0.7459(4) -0.3458(4) -0.8101(3) 0.0386(7) Uani 1 1 d . . .
 H14A H -0.6634 -0.2642 -0.7636 0.046 Uiso 1 1 calc R . .
 H14B H -0.7972 -0.2653 -0.8727 0.046 Uiso 1 1 calc R . .

loop_
  _atom_site_aniso_label
  _atom_site_aniso_U_11
  _atom_site_aniso_U_22
  _atom_site_aniso_U_33
  _atom_site_aniso_U_23
  _atom_site_aniso_U_13
  _atom_site_aniso_U_12
 O1 0.0615(14) 0.0675(16) 0.0508(14) 0.0015(14) 0.0233(11) 0.0046(14)
 O2 0.0348(10) 0.0452(12) 0.0410(11) -0.0027(10) 0.0025(8) -0.0013(9)
 C3 0.0418(15) 0.0321(15) 0.0397(16) -0.0044(14) 0.0040(12) 0.0008(14)
 C4 0.0520(16) 0.0365(15) 0.0393(16) 0.0010(15) 0.0116(13) 0.0015(16)
 C5 0.0291(13) 0.0383(17) 0.0352(15) 0.0000(13) 0.0048(11) 0.0023(11)
 C6 0.0347(13) 0.0362(16) 0.0360(15) 0.0021(13) 0.0056(11) -0.0004(12)
 C1 0.0342(13) 0.0353(14) 0.0355(14) -0.0011(14) 0.0052(10) 0.0011(13)
 C2 0.0411(16) 0.062(2) 0.0362(16) -0.0128(16) 0.0055(12) -0.0046(16)
 C7 0.0346(14) 0.0489(19) 0.0457(18) 0.0085(16) 0.0022(12) 0.0015(15)
 C8 0.0364(15) 0.0420(17) 0.0447(17) -0.0034(15) 0.0090(12) 0.0023(14)
 C9 0.0376(14) 0.0358(15) 0.0365(15) -0.0016(13) 0.0007(11) 0.0086(13)
 C10 0.0494(17) 0.0320(15) 0.0414(17) 0.0022(14) 0.0036(13) 0.0065(14)
 C11 0.0396(15) 0.063(2) 0.0354(15) 0.0028(16) 0.0001(11) -0.0051(16)
 C12 0.0364(14) 0.049(2) 0.0533(18) -0.0035(17) -0.0007(12) 0.0017(16)
 C13 0.057(2) 0.094(3) 0.0413(18) 0.004(2) 0.0003(15) 0.001(2)
 C14 0.0454(15) 0.0325(15) 0.0380(16) 0.0026(14) 0.0056(12) 0.0037(14)

_geom_special_details
;
 All esds (except the esd in the dihedral angle between two l.s. planes) 
 are estimated using the full covariance matrix.  The cell esds are taken 
 into account individually in the estimation of esds in distances, angles 
 and torsion angles; correlations between esds in cell parameters are only 
 used when they are defined by crystal symmetry.  An approximate (isotropic) 
 treatment of cell esds is used for estimating esds involving l.s. planes. 
;
loop_
  _geom_bond_atom_site_label_1
  _geom_bond_atom_site_label_2
  _geom_bond_distance
  _geom_bond_site_symmetry_2
  _geom_bond_publ_flag
 O1 C4 1.206(3) . ?
 O2 C3 1.449(3) . ?
 O2 C9 1.438(4) . ?
 C3 H3 0.9800 . ?
 C3 C1 1.564(4) . ?
 C3 C10 1.522(4) . ?
 C4 C1 1.538(4) . ?
 C4 C13 1.501(5) . ?
 C5 C6 1.390(4) . ?
 C5 C8 1.394(4) . ?
 C5 C9 1.503(4) . ?
 C6 C7 1.395(4) . ?
 C6 C10 1.523(4) . ?
 C1 C12 1.528(4) . ?
 C1 C14 1.557(4) . ?
 C2 H2 0.9300 . ?
 C2 C8 1.392(4) . ?
 C2 C11 1.380(5) . ?
 C7 H7 0.9300 . ?
 C7 C11 1.376(5) . ?
 C8 H8 0.9300 . ?
 C9 H9 0.9800 . ?
 C9 C14 1.538(4) . ?
 C10 H10A 0.9700 . ?
 C10 H10B 0.9700 . ?
 C11 H11 0.9300 . ?
 C12 H12A 0.9600 . ?
 C12 H12B 0.9600 . ?
 C12 H12C 0.9600 . ?
 C13 H13A 0.9600 . ?
 C13 H13B 0.9600 . ?
 C13 H13C 0.9600 . ?
 C14 H14A 0.9700 . ?
 C14 H14B 0.9700 . ?

loop_
  _geom_angle_atom_site_label_1
  _geom_angle_atom_site_label_2
  _geom_angle_atom_site_label_3
  _geom_angle
  _geom_angle_site_symmetry_1
  _geom_angle_site_symmetry_3
  _geom_angle_publ_flag
 C9 O2 C3 102.2(2) . . ?
 O2 C3 H3 109.5 . . ?
 O2 C3 C1 104.7(2) . . ?
 O2 C3 C10 107.4(2) . . ?
 C1 C3 H3 109.5 . . ?
 C10 C3 H3 109.5 . . ?
 C10 C3 C1 115.9(2) . . ?
 O1 C4 C1 121.1(3) . . ?
 O1 C4 C13 120.0(3) . . ?
 C13 C4 C1 119.0(3) . . ?
 C6 C5 C8 119.6(3) . . ?
 C6 C5 C9 118.7(3) . . ?
 C8 C5 C9 121.8(3) . . ?
 C5 C6 C7 119.4(3) . . ?
 C5 C6 C10 119.1(3) . . ?
 C7 C6 C10 121.5(3) . . ?
 C4 C1 C3 108.4(2) . . ?
 C4 C1 C14 109.4(3) . . ?
 C12 C1 C3 114.5(3) . . ?
 C12 C1 C4 110.3(2) . . ?
 C12 C1 C14 111.8(3) . . ?
 C14 C1 C3 102.1(2) . . ?
 C8 C2 H2 120.2 . . ?
 C11 C2 H2 120.2 . . ?
 C11 C2 C8 119.5(3) . . ?
 C6 C7 H7 119.7 . . ?
 C11 C7 C6 120.7(3) . . ?
 C11 C7 H7 119.7 . . ?
 C5 C8 H8 119.8 . . ?
 C2 C8 C5 120.5(3) . . ?
 C2 C8 H8 119.8 . . ?
 O2 C9 C5 109.9(2) . . ?
 O2 C9 H9 110.6 . . ?
 O2 C9 C14 103.1(2) . . ?
 C5 C9 H9 110.6 . . ?
 C5 C9 C14 111.8(2) . . ?
 C14 C9 H9 110.6 . . ?
 C3 C10 C6 111.4(2) . . ?
 C3 C10 H10A 109.4 . . ?
 C3 C10 H10B 109.4 . . ?
 C6 C10 H10A 109.4 . . ?
 C6 C10 H10B 109.4 . . ?
 H10A C10 H10B 108.0 . . ?
 C2 C11 H11 119.8 . . ?
 C7 C11 C2 120.4(3) . . ?
 C7 C11 H11 119.8 . . ?
 C1 C12 H12A 109.5 . . ?
 C1 C12 H12B 109.5 . . ?
 C1 C12 H12C 109.5 . . ?
 H12A C12 H12B 109.5 . . ?
 H12A C12 H12C 109.5 . . ?
 H12B C12 H12C 109.5 . . ?
 C4 C13 H13A 109.5 . . ?
 C4 C13 H13B 109.5 . . ?
 C4 C13 H13C 109.5 . . ?
 H13A C13 H13B 109.5 . . ?
 H13A C13 H13C 109.5 . . ?
 H13B C13 H13C 109.5 . . ?
 C1 C14 H14A 111.1 . . ?
 C1 C14 H14B 111.1 . . ?
 C9 C14 C1 103.3(2) . . ?
 C9 C14 H14A 111.1 . . ?
 C9 C14 H14B 111.1 . . ?
 H14A C14 H14B 109.1 . . ?

loop_
  _geom_torsion_atom_site_label_1
  _geom_torsion_atom_site_label_2
  _geom_torsion_atom_site_label_3
  _geom_torsion_atom_site_label_4
  _geom_torsion
  _geom_torsion_site_symmetry_1
  _geom_torsion_site_symmetry_2
  _geom_torsion_site_symmetry_3
  _geom_torsion_site_symmetry_4
  _geom_torsion_publ_flag
 O1 C4 C1 C3 -127.2(4) . . . . ?
 O1 C4 C1 C12 -1.1(5) . . . . ?
 O1 C4 C1 C14 122.3(4) . . . . ?
 O2 C3 C1 C4 -92.9(3) . . . . ?
 O2 C3 C1 C12 143.5(2) . . . . ?
 O2 C3 C1 C14 22.5(3) . . . . ?
 O2 C3 C10 C6 -47.8(3) . . . . ?
 O2 C9 C14 C1 -34.4(3) . . . . ?
 C3 O2 C9 C5 -69.5(3) . . . . ?
 C3 O2 C9 C14 49.8(2) . . . . ?
 C3 C1 C14 C9 6.9(3) . . . . ?
 C4 C1 C14 C9 121.5(3) . . . . ?
 C5 C6 C7 C11 1.3(4) . . . . ?
 C5 C6 C10 C3 9.8(4) . . . . ?
 C5 C9 C14 C1 83.6(3) . . . . ?
 C6 C5 C8 C2 -1.0(4) . . . . ?
 C6 C5 C9 O2 32.4(3) . . . . ?
 C6 C5 C9 C14 -81.5(3) . . . . ?
 C6 C7 C11 C2 -1.1(5) . . . . ?
 C1 C3 C10 C6 68.7(3) . . . . ?
 C7 C6 C10 C3 -172.0(2) . . . . ?
 C8 C5 C6 C7 -0.2(4) . . . . ?
 C8 C5 C6 C10 178.0(2) . . . . ?
 C8 C5 C9 O2 -147.7(2) . . . . ?
 C8 C5 C9 C14 98.4(3) . . . . ?
 C8 C2 C11 C7 -0.1(5) . . . . ?
 C9 O2 C3 C1 -45.3(3) . . . . ?
 C9 O2 C3 C10 78.4(3) . . . . ?
 C9 C5 C6 C7 179.7(2) . . . . ?
 C9 C5 C6 C10 -2.1(4) . . . . ?
 C9 C5 C8 C2 179.1(3) . . . . ?
 C10 C3 C1 C4 149.0(3) . . . . ?
 C10 C3 C1 C12 25.4(3) . . . . ?
 C10 C3 C1 C14 -95.6(3) . . . . ?
 C10 C6 C7 C11 -176.9(3) . . . . ?
 C11 C2 C8 C5 1.2(4) . . . . ?
 C12 C1 C14 C9 -116.0(3) . . . . ?
 C13 C4 C1 C3 51.5(4) . . . . ?
 C13 C4 C1 C12 177.6(4) . . . . ?
 C13 C4 C1 C14 -59.1(4) . . . . ?
