# Supplementary material for: Tandem C–H oxidation/cyclization/rearrangement and its application to asymmetric syntheses of (−)-brussonol and (−)-przewalskine E
Source: Nat Commun. 2015 Jun 17;6:7332. doi: 10.1038/ncomms8332 (PMC4557391; doi:10.1038/ncomms8332)
Supplement: Supplementary Data 1 — Single crystal X-ray diffraction of 2j [file ncomms8332-s4.cif]

data_jiaozhw1223
_audit_creation_date              2014-01-03
_audit_creation_method
;
Olex2 1.2
(compiled 2013.11.15 svn.r2834 for OlexSys, GUI svn.r4720)
;
_shelxl_version_number            2013-2
_publ_contact_author_address      ?
_publ_contact_author_email        ?
_publ_contact_author_name         ''
_publ_contact_author_phone        ?
_publ_section_references
;
Dolomanov, O.V., Bourhis, L.J., Gildea, R.J, Howard, J.A.K. & Puschmann, H.
 (2009), J. Appl. Cryst. 42, 339-341.

Sheldrick, G.M. (2008). Acta Cryst. A64, 112-122
Sheldrick, G.M. (2008). Acta Cryst. A64, 112-122
;
_chemical_name_common             ?
_chemical_name_systematic
;
 ?
;
_chemical_formula_moiety          'C18 H22 O5'
_chemical_formula_sum             'C18 H22 O5'
_chemical_formula_weight          318.35
_chemical_melting_point           ?
loop_
  _atom_type_symbol
  _atom_type_description
  _atom_type_scat_dispersion_real
  _atom_type_scat_dispersion_imag
  _atom_type_scat_source
 'C' 'C' 0.0181 0.0091 'International Tables Vol C Tables 4.2.6.8 and 6.1.1.4'
 'H' 'H' 0.0000 0.0000 'International Tables Vol C Tables 4.2.6.8 and 6.1.1.4'
 'O' 'O' 0.0492 0.0322 'International Tables Vol C Tables 4.2.6.8 and 6.1.1.4'

_shelx_space_group_comment
;
The symmetry employed for this shelxl refinement is uniquely defined
by the following loop, which should always be used as a source of
symmetry information in preference to the above space-group names.
They are only intended as comments.
;
_space_group_crystal_system       'triclinic'
_space_group_IT_number            2
_space_group_name_H-M_alt         'P -1'
_space_group_name_Hall            '-P 1'
loop_
  _space_group_symop_operation_xyz
 'x, y, z'
 '-x, -y, -z'

_cell_length_a                    8.7788(10)
_cell_length_b                    9.8167(13)
_cell_length_c                    10.4098(11)
_cell_angle_alpha                 104.353(11)
_cell_angle_beta                  109.179(10)
_cell_angle_gamma                 98.133(10)
_cell_volume                      796.14(18)
_cell_formula_units_Z             2
_cell_measurement_reflns_used     2923
_cell_measurement_temperature     150.00(10)
_cell_measurement_theta_max       70.6450
_cell_measurement_theta_min       4.7070
_shelx_estimated_absorpt_T_max    ?
_shelx_estimated_absorpt_T_min    ?
_exptl_absorpt_coefficient_mu     0.792
_exptl_absorpt_correction_T_max   1.00000
_exptl_absorpt_correction_T_min   0.69664
_exptl_absorpt_correction_type    multi-scan
_exptl_absorpt_process_details
;
CrysAlisPro, Agilent Technologies,
Version 1.171.36.28 (release 01-02-2013 CrysAlis171 .NET)
(compiled Feb  1 2013,16:14:44)
Empirical absorption correction using spherical harmonics,
 implemented in SCALE3 ABSPACK scaling algorithm.
;
_exptl_crystal_colour             'clear light colourless'
_exptl_crystal_density_diffrn     1.328
_exptl_crystal_density_meas       ?
_exptl_crystal_density_method     ?
_exptl_crystal_description        plate
_exptl_crystal_F_000              340
_exptl_crystal_size_max           0.31
_exptl_crystal_size_mid           0.25
_exptl_crystal_size_min           0.21
_exptl_special_details
;
 ?
;
_exptl_transmission_factor_max    ?
_exptl_transmission_factor_min    ?
_diffrn_reflns_av_R_equivalents   0.0232
_diffrn_reflns_av_unetI/netI      0.0248
_diffrn_reflns_Laue_measured_fraction_full 0.989
_diffrn_reflns_Laue_measured_fraction_max 0.983
_diffrn_reflns_limit_h_max        10
_diffrn_reflns_limit_h_min        -10
_diffrn_reflns_limit_k_max        12
_diffrn_reflns_limit_k_min        -11
_diffrn_reflns_limit_l_max        12
_diffrn_reflns_limit_l_min        -11
_diffrn_reflns_number             6122
_diffrn_reflns_point_group_measured_fraction_full 0.989
_diffrn_reflns_point_group_measured_fraction_max 0.983
_diffrn_reflns_theta_full         67.684
_diffrn_reflns_theta_max          70.667
_diffrn_reflns_theta_min          4.739
_diffrn_ambient_temperature       150.00(10)
_diffrn_detector_area_resol_mean  16.0733
_diffrn_measured_fraction_theta_full 0.989
_diffrn_measured_fraction_theta_max 0.983
_diffrn_measurement_device_type   'SuperNova, Dual, Cu at zero, Eos'
_diffrn_measurement_method        '\w scans'
_diffrn_orient_matrix_UB_11       0.0325749000
_diffrn_orient_matrix_UB_12       0.1541556000
_diffrn_orient_matrix_UB_13       0.1010545000
_diffrn_orient_matrix_UB_21       -0.1636679000
_diffrn_orient_matrix_UB_22       0.0182552000
_diffrn_orient_matrix_UB_23       -0.1007411000
_diffrn_orient_matrix_UB_31       -0.0940279000
_diffrn_orient_matrix_UB_32       -0.0612705000
_diffrn_orient_matrix_UB_33       0.0828780000
_diffrn_radiation_monochromator   mirror
_diffrn_radiation_type            CuK\a
_diffrn_radiation_wavelength      1.54184
_diffrn_source                    'SuperNova (Cu) X-ray Source'
_reflns_Friedel_coverage          0.000
_reflns_Friedel_fraction_full     .
_reflns_Friedel_fraction_max      .
_reflns_number_gt                 2805
_reflns_number_total              2999
_reflns_odcompleteness_completeness 92.0
_reflns_odcompleteness_iscentric  1
_reflns_odcompleteness_theta      74.33
_reflns_special_details
;
 Reflections were merged by SHELXL according to the crystal
 class for the calculation of statistics and refinement.
 
 _reflns_Friedel_fraction is defined as the number of unique
 Friedel pairs measured divided by the number that would be
 possible theoretically, ignoring centric projections and
 systematic absences.
;
_reflns_threshold_expression      'I > 2\s(I)'
_computing_cell_refinement
;
CrysAlisPro, Agilent Technologies,
Version 1.171.36.28 (release 01-02-2013 CrysAlis171 .NET)
(compiled Feb  1 2013,16:14:44)
;
_computing_data_collection
;
CrysAlisPro, Agilent Technologies,
Version 1.171.36.28 (release 01-02-2013 CrysAlis171 .NET)
(compiled Feb  1 2013,16:14:44)
;
_computing_data_reduction
;
CrysAlisPro, Agilent Technologies,
Version 1.171.36.28 (release 01-02-2013 CrysAlis171 .NET)
(compiled Feb  1 2013,16:14:44)
;
_computing_molecular_graphics     'Olex2 (Dolomanov et al., 2009)'
_computing_publication_material   'Olex2 (Dolomanov et al., 2009)'
_computing_structure_refinement   'ShelXL (Sheldrick, 2008)'
_computing_structure_solution     'ShelXS (Sheldrick, 2008)'
_refine_diff_density_max          0.323
_refine_diff_density_min          -0.253
_refine_diff_density_rms          0.051
_refine_ls_extinction_coef        .
_refine_ls_extinction_method      none
_refine_ls_goodness_of_fit_ref    1.044
_refine_ls_hydrogen_treatment     mixed
_refine_ls_matrix_type            full
_refine_ls_number_parameters      212
_refine_ls_number_reflns          2999
_refine_ls_number_restraints      0
_refine_ls_R_factor_all           0.0500
_refine_ls_R_factor_gt            0.0480
_refine_ls_restrained_S_all       1.044
_refine_ls_shift/su_max           0.003
_refine_ls_shift/su_mean          0.000
_refine_ls_structure_factor_coef  Fsqd
_refine_ls_weighting_details
;
 w=1/[\s^2^(Fo^2^)+(0.0840P)^2^+0.2627P]
 where P=(Fo^2^+2Fc^2^)/3
;
_refine_ls_weighting_scheme       calc
_refine_ls_wR_factor_gt           0.1327
_refine_ls_wR_factor_ref          0.1350
_refine_special_details
;
 ?
;
_olex2_refinement_description
;
1. Fixed Uiso
 At 1.2 times of:
  All C(H) groups, All C(H,H) groups
 At 1.5 times of:
  All C(H,H,H) groups
2.a Ternary CH refined with riding coordinates:
 C8(H8), C9(H9), C11(H11)
2.b Secondary CH2 refined with riding coordinates:
 C7(H7A,H7B), C10(H10A,H10B)
2.c Aromatic/amide H refined with riding coordinates:
 C17(H17)
2.d X=CH2 refined with riding coordinates:
 C18(H18A,H18B)
2.e Idealised Me refined as rotating group:
 C12(H12A,H12B,H12C), C13(H13A,H13B,H13C), C14(H14A,H14B,H14C), C15(H15A,H15B,
 H15C)
;
_atom_sites_solution_hydrogens    geom
_atom_sites_solution_primary      direct
_atom_sites_solution_secondary    ?
loop_
  _atom_site_label
  _atom_site_type_symbol
  _atom_site_fract_x
  _atom_site_fract_y
  _atom_site_fract_z
  _atom_site_U_iso_or_equiv
  _atom_site_adp_type
  _atom_site_occupancy
  _atom_site_site_symmetry_order
  _atom_site_calc_flag
  _atom_site_refinement_flags_posn
  _atom_site_refinement_flags_adp
  _atom_site_refinement_flags_occupancy
  _atom_site_disorder_assembly
  _atom_site_disorder_group
 O1 O 0.12834(13) 0.41998(12) 0.57874(11) 0.0306(3) Uani 1 1 d . . . . .
 O2 O 0.29734(12) 0.68714(11) 0.80355(12) 0.0278(3) Uani 1 1 d . . . . .
 O3 O 0.33229(12) 0.70089(11) 1.07668(11) 0.0272(3) Uani 1 1 d . . . . .
 O4 O 0.04566(12) 0.05190(10) 0.69332(11) 0.0247(3) Uani 1 1 d . . . . .
 O5 O -0.39837(16) -0.13585(13) 0.48930(13) 0.0421(3) Uani 1 1 d . . . . .
 C1 C 0.09405(16) 0.31079(15) 0.74930(14) 0.0199(3) Uani 1 1 d . . . . .
 C2 C 0.15550(16) 0.43315(15) 0.71930(14) 0.0215(3) Uani 1 1 d . . . . .
 C3 C 0.23404(16) 0.56414(15) 0.82921(15) 0.0219(3) Uani 1 1 d . . . . .
 C4 C 0.25391(16) 0.56996(15) 0.96936(15) 0.0213(3) Uani 1 1 d . . . . .
 C5 C 0.19171(16) 0.44947(16) 1.00152(14) 0.0218(3) Uani 1 1 d . . . . .
 C6 C 0.10821(16) 0.31981(15) 0.88899(14) 0.0201(3) Uani 1 1 d . . . . .
 C7 C 0.03723(17) 0.18524(15) 0.91706(15) 0.0235(3) Uani 1 1 d . . . . .
 H7A H -0.0413 0.2072 0.9646 0.028 Uiso 1 1 calc R . . . .
 H7B H 0.1286 0.1575 0.9829 0.028 Uiso 1 1 calc R . . . .
 C8 C -0.05296(17) 0.05841(15) 0.77915(15) 0.0226(3) Uani 1 1 d . . . . .
 H8 H -0.0710 -0.0343 0.8019 0.027 Uiso 1 1 calc R . . . .
 C9 C -0.22178(17) 0.07749(14) 0.68219(14) 0.0214(3) Uani 1 1 d . . . . .
 H9 H -0.2612 0.1512 0.7402 0.026 Uiso 1 1 calc R . . . .
 C10 C -0.17559(18) 0.13568(15) 0.57208(15) 0.0242(3) Uani 1 1 d . . . . .
 H10A H -0.2243 0.0624 0.4757 0.029 Uiso 1 1 calc R . . . .
 H10B H -0.2134 0.2251 0.5664 0.029 Uiso 1 1 calc R . . . .
 C11 C 0.01432(17) 0.16666(15) 0.63226(14) 0.0224(3) Uani 1 1 d . . . . .
 H11 H 0.0578 0.1611 0.5540 0.027 Uiso 1 1 calc R . . . .
 C12 C 0.2700(2) 0.4573(2) 0.5455(2) 0.0423(4) Uani 1 1 d . . . . .
 H12A H 0.2397 0.4195 0.4417 0.063 Uiso 1 1 calc GR . . . .
 H12B H 0.3578 0.4152 0.5942 0.063 Uiso 1 1 calc GR . . . .
 H12C H 0.3101 0.5631 0.5777 0.063 Uiso 1 1 calc GR . . . .
 C13 C 0.17497(19) 0.76467(17) 0.75593(17) 0.0304(3) Uani 1 1 d . . . . .
 H13A H 0.0904 0.7046 0.6627 0.046 Uiso 1 1 calc GR . . . .
 H13B H 0.2284 0.8545 0.7468 0.046 Uiso 1 1 calc GR . . . .
 H13C H 0.1224 0.7880 0.8257 0.046 Uiso 1 1 calc GR . . . .
 C14 C 0.51079(18) 0.72768(17) 1.12826(17) 0.0307(3) Uani 1 1 d . . . . .
 H14A H 0.5481 0.7361 1.0509 0.046 Uiso 1 1 calc GR . . . .
 H14B H 0.5455 0.6471 1.1602 0.046 Uiso 1 1 calc GR . . . .
 H14C H 0.5603 0.8180 1.2087 0.046 Uiso 1 1 calc GR . . . .
 C15 C 0.21506(19) 0.45961(17) 1.15407(15) 0.0281(3) Uani 1 1 d . . . . .
 H15A H 0.1067 0.4481 1.1632 0.042 Uiso 1 1 calc GR . . . .
 H15B H 0.2869 0.5544 1.2184 0.042 Uiso 1 1 calc GR . . . .
 H15C H 0.2667 0.3829 1.1797 0.042 Uiso 1 1 calc GR . . . .
 C16 C -0.35130(18) -0.06631(15) 0.61546(16) 0.0273(3) Uani 1 1 d . . . . .
 C17 C -0.41926(19) -0.12530(17) 0.70890(18) 0.0327(4) Uani 1 1 d . . . . .
 H17 H -0.4898 -0.2204 0.6677 0.039 Uiso 1 1 calc R . . . .
 C18 C -0.3905(2) -0.05765(19) 0.84396(19) 0.0348(4) Uani 1 1 d . . . . .
 H18A H -0.3207 0.0376 0.8896 0.042 Uiso 1 1 calc R . . . .
 H18B H -0.4397 -0.1042 0.8956 0.042 Uiso 1 1 calc R . . . .

loop_
  _atom_site_aniso_label
  _atom_site_aniso_U_11
  _atom_site_aniso_U_22
  _atom_site_aniso_U_33
  _atom_site_aniso_U_23
  _atom_site_aniso_U_13
  _atom_site_aniso_U_12
 O1 0.0314(6) 0.0393(6) 0.0211(5) 0.0142(4) 0.0088(4) 0.0031(5)
 O2 0.0226(5) 0.0235(5) 0.0382(6) 0.0148(4) 0.0093(4) 0.0049(4)
 O3 0.0189(5) 0.0244(5) 0.0302(6) -0.0016(4) 0.0067(4) 0.0054(4)
 O4 0.0272(5) 0.0228(5) 0.0291(5) 0.0093(4) 0.0145(4) 0.0101(4)
 O5 0.0484(7) 0.0318(6) 0.0316(6) -0.0007(5) 0.0109(5) -0.0045(5)
 C1 0.0174(6) 0.0234(7) 0.0202(7) 0.0074(5) 0.0076(5) 0.0069(5)
 C2 0.0194(6) 0.0266(7) 0.0203(7) 0.0102(5) 0.0070(5) 0.0074(5)
 C3 0.0171(6) 0.0224(7) 0.0278(7) 0.0103(6) 0.0079(5) 0.0063(5)
 C4 0.0155(6) 0.0217(7) 0.0234(7) 0.0027(5) 0.0058(5) 0.0064(5)
 C5 0.0177(6) 0.0285(7) 0.0204(7) 0.0072(6) 0.0076(5) 0.0095(5)
 C6 0.0170(6) 0.0243(7) 0.0210(7) 0.0086(5) 0.0075(5) 0.0075(5)
 C7 0.0226(7) 0.0287(7) 0.0209(7) 0.0116(6) 0.0077(5) 0.0064(6)
 C8 0.0243(7) 0.0225(7) 0.0255(7) 0.0114(6) 0.0115(6) 0.0079(5)
 C9 0.0227(7) 0.0191(6) 0.0223(7) 0.0067(5) 0.0085(5) 0.0046(5)
 C10 0.0259(7) 0.0243(7) 0.0202(7) 0.0074(5) 0.0064(5) 0.0041(6)
 C11 0.0268(7) 0.0229(7) 0.0196(6) 0.0072(5) 0.0112(5) 0.0059(5)
 C12 0.0493(10) 0.0444(10) 0.0360(9) 0.0087(7) 0.0268(8) 0.0014(8)
 C13 0.0320(8) 0.0318(8) 0.0337(8) 0.0186(6) 0.0122(6) 0.0127(6)
 C14 0.0202(7) 0.0327(8) 0.0301(8) 0.0036(6) 0.0034(6) 0.0047(6)
 C15 0.0269(7) 0.0353(8) 0.0194(7) 0.0060(6) 0.0078(6) 0.0061(6)
 C16 0.0247(7) 0.0219(7) 0.0308(8) 0.0065(6) 0.0067(6) 0.0043(6)
 C17 0.0264(7) 0.0265(7) 0.0418(9) 0.0141(7) 0.0088(7) 0.0000(6)
 C18 0.0294(8) 0.0372(8) 0.0418(9) 0.0220(7) 0.0134(7) 0.0037(7)

_geom_special_details
;
 All esds (except the esd in the dihedral angle between two l.s. planes)
 are estimated using the full covariance matrix.  The cell esds are taken
 into account individually in the estimation of esds in distances, angles
 and torsion angles; correlations between esds in cell parameters are only
 used when they are defined by crystal symmetry.  An approximate (isotropic)
 treatment of cell esds is used for estimating esds involving l.s. planes.
;
loop_
  _geom_bond_atom_site_label_1
  _geom_bond_atom_site_label_2
  _geom_bond_distance
  _geom_bond_site_symmetry_2
  _geom_bond_publ_flag
 O1 C2 1.3722(17) . ?
 O1 C12 1.420(2) . ?
 O2 C3 1.3805(17) . ?
 O2 C13 1.4309(18) . ?
 O3 C4 1.3807(17) . ?
 O3 C14 1.4400(17) . ?
 O4 C8 1.4309(16) . ?
 O4 C11 1.4410(17) . ?
 O5 C16 1.217(2) . ?
 C1 C2 1.394(2) . ?
 C1 C6 1.3972(19) . ?
 C1 C11 1.5103(19) . ?
 C2 C3 1.393(2) . ?
 C3 C4 1.397(2) . ?
 C4 C5 1.394(2) . ?
 C5 C6 1.401(2) . ?
 C5 C15 1.5086(19) . ?
 C6 C7 1.5155(19) . ?
 C7 H7A 0.9900 . ?
 C7 H7B 0.9900 . ?
 C7 C8 1.525(2) . ?
 C8 H8 1.0000 . ?
 C8 C9 1.5620(18) . ?
 C9 H9 1.0000 . ?
 C9 C10 1.5391(19) . ?
 C9 C16 1.5195(19) . ?
 C10 H10A 0.9900 . ?
 C10 H10B 0.9900 . ?
 C10 C11 1.5298(19) . ?
 C11 H11 1.0000 . ?
 C12 H12A 0.9800 . ?
 C12 H12B 0.9800 . ?
 C12 H12C 0.9800 . ?
 C13 H13A 0.9800 . ?
 C13 H13B 0.9800 . ?
 C13 H13C 0.9800 . ?
 C14 H14A 0.9800 . ?
 C14 H14B 0.9800 . ?
 C14 H14C 0.9800 . ?
 C15 H15A 0.9800 . ?
 C15 H15B 0.9800 . ?
 C15 H15C 0.9800 . ?
 C16 C17 1.483(2) . ?
 C17 H17 0.9500 . ?
 C17 C18 1.318(2) . ?
 C18 H18A 0.9500 . ?
 C18 H18B 0.9500 . ?

loop_
  _geom_angle_atom_site_label_1
  _geom_angle_atom_site_label_2
  _geom_angle_atom_site_label_3
  _geom_angle
  _geom_angle_site_symmetry_1
  _geom_angle_site_symmetry_3
  _geom_angle_publ_flag
 C2 O1 C12 117.18(12) . . ?
 C3 O2 C13 113.04(11) . . ?
 C4 O3 C14 112.64(10) . . ?
 C8 O4 C11 102.80(10) . . ?
 C2 C1 C6 120.19(13) . . ?
 C2 C1 C11 120.61(12) . . ?
 C6 C1 C11 119.20(12) . . ?
 O1 C2 C1 117.52(12) . . ?
 O1 C2 C3 122.43(13) . . ?
 C3 C2 C1 119.99(13) . . ?
 O2 C3 C2 121.54(12) . . ?
 O2 C3 C4 119.25(12) . . ?
 C2 C3 C4 119.18(13) . . ?
 O3 C4 C3 118.21(13) . . ?
 O3 C4 C5 119.98(12) . . ?
 C5 C4 C3 121.76(13) . . ?
 C4 C5 C6 118.29(12) . . ?
 C4 C5 C15 120.39(13) . . ?
 C6 C5 C15 121.32(13) . . ?
 C1 C6 C5 120.49(13) . . ?
 C1 C6 C7 118.71(12) . . ?
 C5 C6 C7 120.77(12) . . ?
 C6 C7 H7A 109.2 . . ?
 C6 C7 H7B 109.2 . . ?
 C6 C7 C8 111.93(11) . . ?
 H7A C7 H7B 107.9 . . ?
 C8 C7 H7A 109.2 . . ?
 C8 C7 H7B 109.2 . . ?
 O4 C8 C7 108.70(11) . . ?
 O4 C8 H8 110.1 . . ?
 O4 C8 C9 104.30(11) . . ?
 C7 C8 H8 110.1 . . ?
 C7 C8 C9 113.31(11) . . ?
 C9 C8 H8 110.1 . . ?
 C8 C9 H9 109.9 . . ?
 C10 C9 C8 103.09(11) . . ?
 C10 C9 H9 109.9 . . ?
 C16 C9 C8 110.21(11) . . ?
 C16 C9 H9 109.9 . . ?
 C16 C9 C10 113.61(12) . . ?
 C9 C10 H10A 111.2 . . ?
 C9 C10 H10B 111.2 . . ?
 H10A C10 H10B 109.1 . . ?
 C11 C10 C9 102.80(11) . . ?
 C11 C10 H10A 111.2 . . ?
 C11 C10 H10B 111.2 . . ?
 O4 C11 C1 109.02(11) . . ?
 O4 C11 C10 102.85(11) . . ?
 O4 C11 H11 110.8 . . ?
 C1 C11 C10 112.22(11) . . ?
 C1 C11 H11 110.8 . . ?
 C10 C11 H11 110.8 . . ?
 O1 C12 H12A 109.5 . . ?
 O1 C12 H12B 109.5 . . ?
 O1 C12 H12C 109.5 . . ?
 H12A C12 H12B 109.5 . . ?
 H12A C12 H12C 109.5 . . ?
 H12B C12 H12C 109.5 . . ?
 O2 C13 H13A 109.5 . . ?
 O2 C13 H13B 109.5 . . ?
 O2 C13 H13C 109.5 . . ?
 H13A C13 H13B 109.5 . . ?
 H13A C13 H13C 109.5 . . ?
 H13B C13 H13C 109.5 . . ?
 O3 C14 H14A 109.5 . . ?
 O3 C14 H14B 109.5 . . ?
 O3 C14 H14C 109.5 . . ?
 H14A C14 H14B 109.5 . . ?
 H14A C14 H14C 109.5 . . ?
 H14B C14 H14C 109.5 . . ?
 C5 C15 H15A 109.5 . . ?
 C5 C15 H15B 109.5 . . ?
 C5 C15 H15C 109.5 . . ?
 H15A C15 H15B 109.5 . . ?
 H15A C15 H15C 109.5 . . ?
 H15B C15 H15C 109.5 . . ?
 O5 C16 C9 122.43(14) . . ?
 O5 C16 C17 119.05(14) . . ?
 C17 C16 C9 118.51(13) . . ?
 C16 C17 H17 117.1 . . ?
 C18 C17 C16 125.87(14) . . ?
 C18 C17 H17 117.1 . . ?
 C17 C18 H18A 120.0 . . ?
 C17 C18 H18B 120.0 . . ?
 H18A C18 H18B 120.0 . . ?

loop_
  _geom_torsion_atom_site_label_1
  _geom_torsion_atom_site_label_2
  _geom_torsion_atom_site_label_3
  _geom_torsion_atom_site_label_4
  _geom_torsion
  _geom_torsion_site_symmetry_1
  _geom_torsion_site_symmetry_2
  _geom_torsion_site_symmetry_3
  _geom_torsion_site_symmetry_4
  _geom_torsion_publ_flag
 O1 C2 C3 O2 -3.6(2) . . . . ?
 O1 C2 C3 C4 178.53(11) . . . . ?
 O2 C3 C4 O3 1.97(18) . . . . ?
 O2 C3 C4 C5 179.59(11) . . . . ?
 O3 C4 C5 C6 177.94(11) . . . . ?
 O3 C4 C5 C15 -2.28(19) . . . . ?
 O4 C8 C9 C10 -20.35(13) . . . . ?
 O4 C8 C9 C16 101.24(12) . . . . ?
 O5 C16 C17 C18 -174.21(16) . . . . ?
 C1 C2 C3 O2 179.55(11) . . . . ?
 C1 C2 C3 C4 1.6(2) . . . . ?
 C1 C6 C7 C8 -4.10(17) . . . . ?
 C2 C1 C6 C5 -3.4(2) . . . . ?
 C2 C1 C6 C7 178.91(11) . . . . ?
 C2 C1 C11 O4 148.32(12) . . . . ?
 C2 C1 C11 C10 -98.42(14) . . . . ?
 C2 C3 C4 O3 179.93(11) . . . . ?
 C2 C3 C4 C5 -2.4(2) . . . . ?
 C3 C4 C5 C6 0.4(2) . . . . ?
 C3 C4 C5 C15 -179.87(12) . . . . ?
 C4 C5 C6 C1 2.54(19) . . . . ?
 C4 C5 C6 C7 -179.77(11) . . . . ?
 C5 C6 C7 C8 178.18(11) . . . . ?
 C6 C1 C2 O1 -175.83(11) . . . . ?
 C6 C1 C2 C3 1.2(2) . . . . ?
 C6 C1 C11 O4 -30.61(16) . . . . ?
 C6 C1 C11 C10 82.65(15) . . . . ?
 C6 C7 C8 O4 43.88(14) . . . . ?
 C6 C7 C8 C9 -71.57(14) . . . . ?
 C7 C8 C9 C10 97.69(13) . . . . ?
 C7 C8 C9 C16 -140.73(12) . . . . ?
 C8 O4 C11 C1 69.29(12) . . . . ?
 C8 O4 C11 C10 -49.98(12) . . . . ?
 C8 C9 C10 C11 -9.00(13) . . . . ?
 C8 C9 C16 O5 -106.98(16) . . . . ?
 C8 C9 C16 C17 71.45(16) . . . . ?
 C9 C10 C11 O4 35.41(13) . . . . ?
 C9 C10 C11 C1 -81.61(13) . . . . ?
 C9 C16 C17 C18 7.3(2) . . . . ?
 C10 C9 C16 O5 8.1(2) . . . . ?
 C10 C9 C16 C17 -173.45(13) . . . . ?
 C11 O4 C8 C7 -77.45(12) . . . . ?
 C11 O4 C8 C9 43.70(12) . . . . ?
 C11 C1 C2 O1 5.26(19) . . . . ?
 C11 C1 C2 C3 -177.70(12) . . . . ?
 C11 C1 C6 C5 175.58(11) . . . . ?
 C11 C1 C6 C7 -2.15(18) . . . . ?
 C12 O1 C2 C1 -124.39(15) . . . . ?
 C12 O1 C2 C3 58.65(19) . . . . ?
 C13 O2 C3 C2 84.21(16) . . . . ?
 C13 O2 C3 C4 -97.88(15) . . . . ?
 C14 O3 C4 C3 -83.05(15) . . . . ?
 C14 O3 C4 C5 99.28(15) . . . . ?
 C15 C5 C6 C1 -177.23(11) . . . . ?
 C15 C5 C6 C7 0.46(19) . . . . ?
 C16 C9 C10 C11 -128.25(12) . . . . ?

_shelx_res_file
;
TITL jiaozhw1223 in P-1
CELL 1.54184 8.77882 9.816676 10.409845 104.3527 109.179 98.1328
ZERR 2 0.001022 0.001329 0.001097 0.0106 0.0104 0.0104
LATT 1

SFAC C H O
UNIT 36 44 10

L.S. 4
PLAN  20
TEMP -150(1)
BOND $H
HTAB
MORE -1
fmap 2
acta
CONF
REM <HKL>D:/olex2_jiaozhw1223/jiaozhw1223.hkl</HKL>

WGHT    0.084000    0.262700
FVAR      15.99529
O1    3    0.128341    0.419984    0.578739    11.00000    0.03135    0.03929 =
         0.02111    0.01417    0.00884    0.00309
O2    3    0.297339    0.687140    0.803550    11.00000    0.02258    0.02354 =
         0.03819    0.01481    0.00928    0.00491
O3    3    0.332290    0.700885    1.076684    11.00000    0.01889    0.02444 =
         0.03020   -0.00164    0.00672    0.00540
O4    3    0.045659    0.051903    0.693321    11.00000    0.02718    0.02284 =
         0.02912    0.00927    0.01452    0.01009
O5    3   -0.398370   -0.135852    0.489297    11.00000    0.04840    0.03179 =
         0.03164   -0.00075    0.01090   -0.00454
C1    1    0.094053    0.310792    0.749300    11.00000    0.01737    0.02338 =
         0.02017    0.00737    0.00762    0.00686
C2    1    0.155497    0.433146    0.719298    11.00000    0.01938    0.02662 =
         0.02029    0.01020    0.00695    0.00739
C3    1    0.234038    0.564138    0.829215    11.00000    0.01709    0.02244 =
         0.02775    0.01032    0.00791    0.00629
C4    1    0.253907    0.569956    0.969358    11.00000    0.01551    0.02169 =
         0.02342    0.00267    0.00582    0.00643
C5    1    0.191713    0.449473    1.001518    11.00000    0.01767    0.02855 =
         0.02039    0.00721    0.00764    0.00945
C6    1    0.108207    0.319805    0.888990    11.00000    0.01698    0.02434 =
         0.02098    0.00864    0.00747    0.00750
C7    1    0.037230    0.185245    0.917060    11.00000    0.02258    0.02871 =
         0.02093    0.01158    0.00768    0.00644
AFIX  23
H7A   2   -0.041292    0.207172    0.964626    11.00000   -1.20000
H7B   2    0.128551    0.157458    0.982870    11.00000   -1.20000
AFIX   0
C8    1   -0.052957    0.058411    0.779152    11.00000    0.02429    0.02255 =
         0.02553    0.01138    0.01148    0.00791
AFIX  13
H8    2   -0.070993   -0.034285    0.801910    11.00000   -1.20000
AFIX   0
C9    1   -0.221782    0.077490    0.682186    11.00000    0.02267    0.01912 =
         0.02228    0.00666    0.00852    0.00465
AFIX  13
H9    2   -0.261218    0.151190    0.740234    11.00000   -1.20000
AFIX   0
C10   1   -0.175589    0.135681    0.572080    11.00000    0.02586    0.02427 =
         0.02021    0.00741    0.00640    0.00407
AFIX  23
H10A  2   -0.224345    0.062387    0.475715    11.00000   -1.20000
H10B  2   -0.213431    0.225128    0.566440    11.00000   -1.20000
AFIX   0
C11   1    0.014324    0.166659    0.632259    11.00000    0.02679    0.02293 =
         0.01960    0.00720    0.01122    0.00593
AFIX  13
H11   2    0.057840    0.161054    0.554044    11.00000   -1.20000
AFIX   0
C12   1    0.269967    0.457340    0.545486    11.00000    0.04931    0.04439 =
         0.03602    0.00873    0.02683    0.00141
AFIX 137
H12A  2    0.239682    0.419537    0.441691    11.00000   -1.50000
H12B  2    0.357832    0.415182    0.594151    11.00000   -1.50000
H12C  2    0.310119    0.563078    0.577669    11.00000   -1.50000
AFIX   0
C13   1    0.174974    0.764674    0.755933    11.00000    0.03203    0.03178 =
         0.03371    0.01860    0.01220    0.01267
AFIX 137
H13A  2    0.090365    0.704570    0.662686    11.00000   -1.50000
H13B  2    0.228379    0.854528    0.746836    11.00000   -1.50000
H13C  2    0.122374    0.788024    0.825665    11.00000   -1.50000
AFIX   0
C14   1    0.510787    0.727680    1.128256    11.00000    0.02020    0.03269 =
         0.03009    0.00356    0.00345    0.00474
AFIX 137
H14A  2    0.548097    0.736130    1.050948    11.00000   -1.50000
H14B  2    0.545480    0.647134    1.160192    11.00000   -1.50000
H14C  2    0.560265    0.818012    1.208728    11.00000   -1.50000
AFIX   0
C15   1    0.215058    0.459613    1.154073    11.00000    0.02690    0.03527 =
         0.01943    0.00596    0.00783    0.00610
AFIX 137
H15A  2    0.106711    0.448059    1.163157    11.00000   -1.50000
H15B  2    0.286921    0.554444    1.218434    11.00000   -1.50000
H15C  2    0.266707    0.382922    1.179729    11.00000   -1.50000
AFIX   0
C16   1   -0.351299   -0.066311    0.615461    11.00000    0.02471    0.02187 =
         0.03085    0.00654    0.00668    0.00433
C17   1   -0.419257   -0.125298    0.708897    11.00000    0.02641    0.02654 =
         0.04183    0.01413    0.00880    0.00005
AFIX  43
H17   2   -0.489844   -0.220386    0.667707    11.00000   -1.20000
AFIX   0
C18   1   -0.390522   -0.057649    0.843964    11.00000    0.02939    0.03717 =
         0.04183    0.02198    0.01342    0.00372
AFIX  93
H18A  2   -0.320684    0.037629    0.889620    11.00000   -1.20000
H18B  2   -0.439654   -0.104182    0.895632    11.00000   -1.20000
AFIX   0
HKLF 4

REM  jiaozhw1223 in P-1
REM R1 =  0.0480 for    2805 Fo > 4sig(Fo)  and  0.0500 for all    2999 data
REM    212 parameters refined using      0 restraints

END

WGHT      0.0843      0.2590

REM Instructions for potential hydrogen bonds
EQIV $1 -x, -y+1, -z+2
HTAB C9 O3_$1
HTAB C12 O2
EQIV $2 -x, -y+1, -z+1
HTAB C13 O1_$2
HTAB C14 O2

REM Highest difference peak  0.323,  deepest hole -0.253,  1-sigma level  0.051
Q1    1   0.3755  0.5195  0.6346  11.00000  0.05    0.32
Q2    1  -0.1402  0.0730  0.7399  11.00000  0.05    0.31
Q3    1  -0.2809  0.0097  0.6569  11.00000  0.05    0.30
Q4    1   0.1459  0.3649  0.7407  11.00000  0.05    0.26
Q5    1  -0.2046  0.0920  0.6262  11.00000  0.05    0.26
Q6    1   0.2619  0.4990  0.9911  11.00000  0.05    0.24
Q7    1   0.0756  0.2517  0.9010  11.00000  0.05    0.23
Q8    1   0.1912  0.3732  0.9594  11.00000  0.05    0.23
Q9    1   0.1565  0.5116  0.7757  11.00000  0.05    0.22
Q10   1   0.0485  0.2494  0.6929  11.00000  0.05    0.22
Q11   1  -0.0268  0.1273  0.8540  11.00000  0.05    0.22
Q12   1   0.1988  0.5735  0.8933  11.00000  0.05    0.22
Q13   1  -0.0755  0.1559  0.5930  11.00000  0.05    0.20
Q14   1   0.1164  0.3081  0.8224  11.00000  0.05    0.20
Q15   1   0.2608  0.6208  0.8195  11.00000  0.05    0.19
Q16   1   0.2294  0.5482  0.4955  11.00000  0.05    0.18
Q17   1   0.2823  0.5536  0.9032  11.00000  0.05    0.18
Q18   1   0.1034  0.3952  0.9416  11.00000  0.05    0.17
Q19   1  -0.3810 -0.0826  0.6809  11.00000  0.05    0.17
Q20   1   0.3284  0.3412  0.5414  11.00000  0.05    0.17
;
_shelx_res_checksum               95047
_shelx_hkl_file
;
   0   0  -1 25808.5 264.140   2
   0   0  -2 84273.8 661.000   2
   0   0  -3 85083.5 817.463   2
   0   0   3 79764.6 1054.17   6
   0   0   4 3887.89 271.166   6
   0   0   4 3851.35 255.117   9
   0   0   5 1728.96 211.009   6
   0   0   6 1875.27 255.454   6
   0   0   7 22228.3 967.927   6
   0   0   7 19312.7 892.986   5
   0   0   8 1651.88 280.737  13
   0   0   8 1383.89 260.676  27
   0   0   8 1495.36 285.129  20
   0   0   8 1494.03 265.692   6
   0   0   9 62.6303 53.3046  20
   0   0   9 201.735 77.7165  13
   0   0   9 43.9631 65.6113  27
   0   0  10 4707.09 438.135  37
   0   0  10 4228.86 412.626  13
   0   0  11 303.361 96.0212  37
   0  -1  11 7551.18 477.137  13
   0  -1  11 7623.24 487.319  37
   0  -1  11 6958.36 452.068  20
   0  -1  10 3711.27 391.369  13
   0  -1  10 3559.71 377.542  27
   0  -1  10 3897.09 419.989  20
   0  -1   9 1598.06 274.079  27
   0  -1   9 1728.91 282.120  13
   0  -1   9 1658.03 310.958  20
   0  -1   8 16663.2 888.008   6
   0  -1   8 14064.9 891.828  20
   0  -1   8 15363.1 851.979  27
   0  -1   8 15391.1 845.984  13
   0  -1   7 2574.93 318.386   5
   0  -1   7 2554.48 316.873   6
   0  -1   6 97125.5 1688.19   5
   0  -1   6 100567. 1754.85   6
   0  -1   5 390508. 3074.14   6
   0  -1   5 400305. 2917.57   5
   0  -1   4 136296. 1581.13   3
   0   1  -4 126343. 1338.96   2
   0  -1   3 228635. 1633.40   3
   0  -1   3 209326. 1678.01   8
   0  -1   2 160317. 1060.01   5
   0  -1   2 155683. 1018.81   3
   0   1   0 4769.69 127.578   1
   0  -1  -1 81405.6 545.579   1
   0  -1  -2 190316. 984.059   1
   0   1   2 190153. 1076.97   2
   0   1   4 48864.5 1004.83   9
   0   1   4 49253.9 1014.56   6
   0   1   5 8002.85 465.557   9
   0   1   5 7916.92 474.211   6
   0   1   6 24777.0 936.315   6
   0   1   7 144209. 2490.99   6
   0   1   8 16581.3 910.025  13
   0   1   8 15566.4 839.169  27
   0   1   9 2098.36 312.327  13
   0   1   9 1982.49 308.685  37
   0   1  10 9151.66 573.625  37
   0  -2  11 4099.32 376.089  20
   0  -2  11 3841.33 355.695  13
   0  -2  11 3963.75 374.678  37
   0  -2  11 3877.08 339.403  34
   0  -2  10 31.8162 59.9588  13
   0  -2  10-64.5013 71.0396  20
   0  -2  10-64.9214 85.6155  27
   0  -2   9 459.116 154.526  20
   0  -2   9 516.320 159.512  27
   0  -2   8 479.963 154.866   6
   0  -2   7 466.323 143.511   5
   0  -2   7 333.634 140.311   6
   0  -2   6 18589.0 738.065   5
   0  -2   6 19447.0 789.838   6
   0  -2   5 140637. 1762.81   5
   0  -2   5 146874. 1926.80   6
   0  -2   4 37806.9 840.578   8
   0  -2   4 39388.3 810.216   5
   0  -2   4 39350.9 861.551   6
   0  -2   3 55861.1 885.512   6
   0  -2   3 55190.7 824.116   5
   0   2  -2 238.181 42.4593   3
   0  -2   1 228535. 1325.00   4
   0   2   0 79582.8 749.203   1
   0   2   1 79585.8 730.148   1
   0  -2  -1 85439.0 811.991   1
   0   2   2 194.566 49.1017   6
   0   2   2 81.5898 37.7024   9
   0   2   2 145.051 34.5211   2
   0   2   3 11919.2 481.788   9
   0   2   3 10970.8 441.293   6
   0   2   4 228.996 85.0695   9
   0   2   4 108.897 50.0429   6
   0   2   5 4066.98 365.411   9
   0   2   5 4025.05 352.193   6
   0   2   6 199744. 2779.42   6
   0   2   7 256181. 3595.21  13
   0   2   7 248256. 3392.65   6
   0   2   8 26269.4 1148.53  37
   0   2   8 26222.2 1136.26  13
   0   2   9 2457.97 320.632  37
   0   2  10 2141.36 248.016  37
   0  -3  11 5753.86 436.316  13
   0  -3  11 5245.42 411.310  27
   0  -3  11 5768.35 460.397  20
   0  -3  10 11481.4 746.678  20
   0  -3  10 11903.4 705.710  13
   0  -3  10 10895.8 691.913  27
   0  -3   9 60959.5 1806.80  20
   0  -3   9 59886.8 1708.35  27
   0  -3   8 5778.83 527.252   6
   0  -3   7 20636.3 908.104   5
   0  -3   7 21884.8 947.983   6
   0  -3   6 1907.29 254.898   6
   0  -3   6 4784.60 385.414   5
   0  -3   5 156838. 2054.62   6
   0  -3   5 160551. 2026.02   8
   0  -3   4 4421.16 305.859   6
   0  -3   4 4245.20 293.283   8
   0   3  -4 4141.33 308.563  10
   0  -3   4 4463.18 293.001   5
   0  -3   3 108309. 1257.38   8
   0   3  -3 107600. 1446.47  10
   0   3  -2 104590. 1309.13  10
   0  -3   2 110304. 1199.00   4
   0   3  -1 105255. 1189.81   1
   0   3   0 38985.4 715.985   9
   0   3   0 40722.4 685.096   1
   0   3   1 283427. 2226.57  10
   0   3   1 289848. 1774.00   1
   0   3   1 285617. 2096.11   9
   0   3   3 162340. 1869.51   6
   0   3   3 173331. 2085.41   9
   0   3   4 43400.3 1095.11   6
   0   3   4 45902.4 1201.95   9
   0   3   5 28421.0 1042.86   9
   0   3   6 39602.6 1309.14   9
   0   3   7 1411.72 274.018  35
   0   3   7 1263.21 253.722  37
   0   3   8 15279.2 832.152  37
   0   3   9 4039.64 367.590  37
   0  -3 -10 14078.4 533.250  39
   0  -4  12 6379.29 351.288  13
   0  -4  12 6947.62 386.611  20
   0  -4  11 145.380 88.4488  20
   0  -4  11 164.055 91.1409  27
   0  -4  11 166.984 77.8863  13
   0  -4  10 66673.3 1657.62  13
   0  -4  10 64383.2 1668.81  27
   0  -4  10 62728.6 1723.49  20
   0  -4   9 292.978 138.754  20
   0  -4   9 199.520 108.082  27
   0  -4   8 7440.03 602.216  27
   0  -4   8 8021.72 617.261   6
   0  -4   8 7604.69 574.148  12
   0  -4   8 8439.10 679.961  20
   0  -4   7 7787.24 573.343   6
   0  -4   6 17009.0 770.958   6
   0  -4   5 10048.1 527.275   8
   0  -4   5 8937.62 501.426   6
   0  -4   4 309558. 2660.41   4
   0   4  -4 307771. 2998.55  10
   0  -4   4 311412. 2608.14   8
   0  -4   4 307475. 2662.34   6
   0  -4   3 54062.6 947.211   8
   0   4  -3 55854.9 1165.38  10
   0   4  -2 440138. 3067.81  10
   0  -4   2 441945. 2706.16   4
   0   4  -2 417278. 2427.27   9
   0   4  -1 62953.6 994.140   9
   0   4  -1 64948.5 1184.28  10
   0   4   0 22976.5 646.231   9
   0   4   0 24012.1 746.684  10
   0   4   1 331639. 2650.45   9
   0   4   1 335315. 2880.14  10
   0   4   2 64479.1 1266.96   9
   0   4   3 40470.5 1112.16   9
   0   4   4 74011.7 1674.88   9
   0   4   5 26.1053 57.9233   9
   0   4   6 5732.77 517.930   9
   0   4   6 7590.94 632.960  35
   0   4   7 2730.27 372.242  35
   0   4   8 753.551 173.783  35
   0  -4  -8 1052.08 209.826  39
   0  -4  -9 7411.60 439.597  39
   0  -5  11 5182.03 385.708  27
   0  -5  11 6168.82 467.121  20
   0  -5  11 6163.76 433.458  13
   0  -5  10 28112.2 1159.08  20
   0  -5  10 26428.2 1021.60  43
   0  -5  10 25905.8 1036.51  27
   0  -5   9 36520.2 1404.44  20
   0  -5   9 36037.2 1319.08  27
   0  -5   9 34828.3 1223.31  12
   0  -5   8 2383.91 341.028  27
   0  -5   8 2542.22 376.792  20
   0  -5   8 2727.18 348.270  12
   0  -5   7-38.1656 74.3824   4
   0  -5   6 25801.3 1013.50   4
   0  -5   5 1758.70 232.023   8
   0   5  -5 1714.60 273.084  10
   0  -5   5 1683.38 234.876   4
   0  -5   4 54256.3 1219.77   4
   0   5  -4 59236.9 1471.00  10
   0  -5   3 253304. 2421.00   4
   0   5  -3 271021. 2928.50  10
   0   5  -2 194121. 2369.11  10
   0   5  -1 8388.57 420.033   9
   0   5  -1 9554.77 536.899  10
   0   5   0 133199. 2071.31  10
   0   5   0 131654. 1787.71   9
   0   5   1 5220.63 378.277   9
   0   5   1 4874.62 410.791  10
   0   5   2 2980.36 313.218   9
   0   5   3 14938.3 739.759   9
   0   5   4 23292.1 1008.54   9
   0  -5  -5 35465.7 1329.65  39
   0   5   5 34471.3 1274.76   9
   0   5   5 35516.8 1318.06  35
   0   5   6 22354.2 1038.99  35
   0  -5  -6 21710.0 1016.97  39
   0   5   7 7159.04 543.575  35
   0  -5  -7 7637.52 558.325  39
   0   5   8 4077.75 338.800  35
   0  -5  -8 4853.61 378.496  39
   0  -6  11 2679.11 296.788  20
   0  -6  11 2669.18 275.984  13
   0  -6  11 2265.51 239.478  43
   0  -6  10 54.9956 80.9630  20
   0  -6  10 341.852 124.382  43
   0  -6   9 25501.0 1021.02  12
   0  -6   9 24779.6 1066.98  27
   0  -6   9 25295.3 1175.13  20
   0  -6   8 518.171 163.714  12
   0  -6   8 224.618 112.114  20
   0  -6   7 195674. 2852.63  12
   0  -6   6 20679.7 954.898   4
   0  -6   5 8384.14 554.978   4
   0   6  -5 9570.20 695.721  10
   0   6  -4 34108.3 1263.92  10
   0   6  -3 16940.3 844.123  10
   0   6  -2 2356.11 316.825  10
   0   6  -1 98.0522 80.2147  10
   0   6  -1 217.016 79.3672   9
   0   6   0 38023.9 1094.93   9
   0   6   0 36900.3 1271.45  10
   0   6   1 11014.0 623.124   9
   0   6   2 14929.1 764.613   9
   0   6   3 99230.2 2076.64   9
   0   6   4 564.622 166.041  35
   0  -6  -4 666.268 188.052  19
   0  -6  -4 706.185 200.665  39
   0   6   5 25876.0 1077.54  35
   0  -6  -5 27281.3 1136.90  39
   0   6   6 165.397 92.8113  35
   0  -6  -6 113.209 60.1663  39
   0  -6  -7 157.983 77.2913  39
   0   6   7 220.390 81.5898  35
   0  -7  11 5097.12 347.386  13
   0  -7  11 4373.20 319.257  43
   0  -7  10 1760.40 248.357  43
   0  -7   9 6615.21 573.903  20
   0  -7   9 7446.03 540.467  12
   0  -7   8 19705.9 896.591  12
   0  -7   8 19585.3 1038.66  20
   0  -7   7 97455.8 2029.65  12
   0   7  -6 255.196 137.389  10
   0  -7   6 283.741 94.9274  12
   0   7  -5 30175.7 1354.17  10
   0   7  -4 56858.7 1819.10  10
   0   7  -3 6543.99 591.577  10
   0   7  -2 112281. 2460.51  10
   0   7  -1 14067.9 870.490  10
   0   7  -1 12657.9 668.273   9
   0   7   0 97085.2 2344.85  10
   0   7   0 100251. 1955.05   9
   0   7   1 23829.6 1010.68   9
   0   7   2 18637.2 956.968  35
   0  -7  -2 20095.8 996.256  19
   0  -7  -2 20818.6 1020.92  39
   0   7   2 21320.6 998.604   9
   0  -7  -2 20117.7 992.678  29
   0   7   3 9403.92 678.880  35
   0  -7  -3 9266.79 678.955  19
   0  -7  -3 9073.18 667.840  39
   0   7   4 57983.6 1619.88  35
   0  -7  -4 56741.4 1623.92  39
   0  -7  -4 54977.6 1592.96  19
   0  -7  -5 17600.4 847.245  39
   0   7   5 16956.0 817.013  35
   0  -7  -5 16030.3 771.868  19
   0   7   6 2301.10 261.761  35
   0  -7  -6 2388.47 277.465  39
   0  -7  -6 2017.31 248.509  29
   0   7   7 648.141 111.657  35
   0  -7  -7 672.779 114.386  29
   0  -8  11 250.803 70.1963  13
   0  -8  10 4342.51 354.833  43
   0  -8   9 108.673 95.0399  12
   0  -8   8 1366.68 240.998  12
   0  -8   7 11481.3 682.416  12
   0  -8   6 1184.35 220.494  12
   0  -8   5 13506.9 825.305  14
   0   8  -5 12601.7 939.825  10
   0  -8   4 9808.30 706.027  14
   0   8  -4 11462.2 885.273  10
   0  -8   4 11303.5 710.654  22
   0   8  -3 15884.5 1027.26  10
   0  -8   3 14174.1 829.985  40
   0  -8   3 13979.0 788.867  22
   0  -8   2 18510.8 913.495  22
   0  -8   2 18600.7 952.635  40
   0   8  -2 19304.4 1144.13  10
   0  -8   1 121932. 2450.20  19
   0  -8   1 124665. 2439.25  29
   0  -8   1 119797. 2431.99  40
   0  -8   0 248391. 3464.68  29
   0  -8   0 243377. 3437.87  19
   0  -8  -1 2450.32 346.913  29
   0  -8  -1 2433.17 343.104  19
   0  -8  -2 8199.43 626.451  29
   0   8   2 8602.11 633.266  35
   0  -8  -2 8626.90 633.395  19
   0   8   3 232.812 109.848  35
   0  -8  -3 302.375 120.411  29
   0  -8  -4 1090.07 206.442  19
   0  -8  -4 973.168 198.470  29
   0   8   4 1182.50 212.302  35
   0   8   5 2507.16 267.334  35
   0  -8  -5 2781.26 284.002  29
   0  -9  10 13.6650 31.4854  43
   0  -9   9 1312.78 202.194  43
   0  -9   9 1418.41 201.447  12
   0  -9   8 88.0346 98.2533  12
   0  -9   7 188.730 96.1029  12
   0  -9   6 8273.21 572.296  12
   0  -9   5 14040.0 826.328  14
   0  -9   4 129083. 2550.11  14
   0  -9   4 128764. 2406.29  22
   0  -9   3 9218.04 637.056  22
   0  -9   3 10163.6 713.495  40
   0  -9   2 6195.31 550.590  40
   0  -9   2 5318.51 490.092  22
   0  -9   2 5845.96 510.059  24
   0  -9   1 28782.4 1178.33  40
   0  -9   0 300.002 121.710  19
   0  -9   0 327.938 128.612  40
   0  -9   0 527.584 156.822  29
   0  -9  -1 1757.64 286.202  40
   0  -9  -1 1587.57 258.516  19
   0  -9  -1 1582.90 260.903  29
   0  -9  -2-9.66368 60.5705  19
   0  -9  -2 29.6330 60.4262  29
   0  -9  -2 37.5221 67.6963  40
   0  -9  -3 138.574 82.1267  40
   0  -9  -3 112.076 82.3284  29
   0   9   3 189.422 75.3710  35
   0  -9  -4 501.569 117.170  40
   0  -9  -4 309.475 89.1853  29
   0   9   4 274.665 81.2777  35
   0 -10   9 139.185 61.6228  12
   0 -10   9 74.7776 46.5683  43
   0 -10   8 16476.3 622.146  32
   0 -10   8 17151.7 673.100  12
   0 -10   7 301.647 107.027  12
   0 -10   6 1677.04 244.277  12
   0 -10   5 5714.95 459.495  12
   0 -10   4 2053.10 286.900  22
   0 -10   3 9778.75 631.416  22
   0 -10   2 7416.05 527.404  24
   0 -10   2 7826.15 573.388  40
   0 -10   2 8290.69 574.730  22
   0 -10   1 28427.6 1044.61  22
   0 -10   1 27553.9 1001.60  24
   0 -10   1 28954.8 1073.75  40
   0 -10   0 26952.0 977.887  22
   0 -10   0 26199.1 988.800  40
   0 -10  -1 3.47114 50.2940  41
   0 -10  -1-38.9878 47.3183  40
   0 -10  -1-27.2800 63.6501  22
   0 -10  -2 2157.73 233.766  22
   0 -10  -2 2205.17 241.406  40
   0 -10  -2 2009.58 225.416  41
   0 -10  -3 1186.36 144.970  22
   0 -11   7 155.762 61.1230  12
   0 -11   6 479.238 115.375  12
   0 -11   5 1214.76 189.136  12
   0 -11   4 4525.82 362.561  12
   0 -11   3 1658.22 226.514  22
   0 -11   2 295.807 102.630  22
   0 -11   1 14053.3 605.692  22
   0 -11   1 12401.6 531.200  24
   0 -11   0 12355.9 493.345  24
   0 -11   0 14743.9 570.805  22
   1 -11  -1 383.023 95.1398  22
   1 -11   0 990.272 161.036  22
   1 -11   1 1010.08 170.842  22
   1 -11   2 1982.02 252.016  22
   1 -11   3 11258.0 587.739  14
   1 -11   4 1519.44 212.554  12
   1 -11   5 287.763 100.142  12
   1 -11   6 21975.0 739.040  12
   1 -11   7 3968.90 288.844  12
   1 -10  -3 127.930 52.5502  41
   1 -10  -3 46.4161 40.3910  22
   1 -10  -3 33.5873 40.2924  40
   1 -10  -2 2622.77 276.844  41
   1 -10  -2 2777.61 288.040  40
   1 -10  -1 2845.55 311.899  41
   1 -10  -1 3062.45 326.594  40
   1 -10  -1 2957.63 313.897  22
   1 -10   0 10625.1 623.679  22
   1 -10   0 11635.9 663.406  40
   1 -10   0 10082.5 621.584  41
   1 -10   0 10813.4 646.408  14
   1 -10   1 5897.49 492.885  40
   1 -10   1 5868.94 480.631  22
   1 -10   1 5970.97 501.536  14
   1 -10   2 477.076 131.010  22
   1 -10   2 471.761 133.759  14
   1 -10   3 54.7105 58.0764  22
   1 -10   3 124.943 98.5265  14
   1 -10   4 13577.6 763.137  14
   1 -10   5 79637.3 1710.53  12
   1 -10   5 81171.8 1815.11  14
   1 -10   6 15008.7 717.466  12
   1 -10   7 486.961 131.075  12
   1 -10   8-33.1430 54.4569  12
  -1  10  -8-58.5233 60.8993  18
   1  -9  -5 6619.48 361.760  40
   1  -9  -5 6285.93 348.904  41
   1  -9  -5 6846.27 370.856  29
  -1   9   5 6868.32 369.301  35
   1  -9  -4 1582.57 216.501  29
   1  -9  -4 1541.99 214.685  40
  -1   9   4 1366.82 202.656  35
   1  -9  -3 13223.3 686.741  40
   1  -9  -3 12627.4 680.648  29
  -1   9   3 14114.6 704.309  35
   1  -9  -2 292.850 111.021  29
   1  -9  -2 317.955 129.977  40
  -1   9   2 269.153 109.414  35
   1  -9  -1 1264.37 237.447  29
   1  -9  -1 1520.09 282.677  14
   1  -9  -1 1626.63 259.887  40
   1  -9   0 6226.05 531.650  40
   1  -9   0 6358.91 549.960  41
   1  -9   0 6684.93 586.663  14
   1  -9   0 6128.42 524.805  29
   1  -9   1 179176. 2878.78  40
   1  -9   1 181119. 2956.06  41
   1  -9   1 182035. 3098.75  14
   1  -9   1 175135. 2756.10  22
   1  -9   2 33930.7 1264.60  40
   1  -9   2 31908.9 1180.81  22
   1  -9   2 33024.0 1305.70  14
   1  -9   3 12880.4 803.435  14
   1  -9   3 12339.9 736.219  22
   1  -9   4 16792.2 852.817  22
   1  -9   4 17843.1 933.375  14
   1  -9   5 4348.05 456.247  14
   1  -9   5 4322.92 422.586  12
   1  -9   6 64975.4 1609.19  12
   1  -9   7 1808.72 258.982  12
   1  -9   8 829.878 170.938  12
  -1   9  -8 602.121 138.095  18
   1  -9   9 88.3078 70.2853  12
  -1   8   6 274.994 86.5205  35
   1  -8  -6 265.991 77.9359  29
   1  -8  -5 22356.1 865.873  29
  -1   8   5 22350.4 858.939  35
   1  -8  -4 14788.5 758.934  19
  -1   8   4 15010.1 776.833  35
   1  -8  -4 14727.4 775.132  29
   1  -8  -3 2954.64 364.474  19
  -1   8   3 2757.74 354.374  35
   1  -8  -3 2715.27 351.482  29
   1  -8  -3 2676.28 364.276  14
   1  -8  -2 11314.9 728.845  29
   1  -8  -2 12506.0 776.456  19
   1  -8  -2 11735.7 791.813  14
  -1   8   2 11924.7 760.493  35
  -1   8   1 4519.98 480.391   9
   1  -8  -1 4612.78 472.975  19
   1  -8  -1 4212.53 474.681  14
   1  -8  -1 4087.87 432.284  29
   1  -8   0 77794.2 2047.06  14
   1  -8   0 81503.0 1926.47  29
   1  -8   0 82306.4 1947.19  19
   1  -8   0 82062.9 1941.71  40
   1  -8   1 59433.2 1766.47  14
   1  -8   1 60751.3 1642.86  29
  -1   8  -1 63893.0 2023.12  10
   1  -8   1 63671.0 1705.02  40
  -1   8  -2 7366.96 691.889  10
  -1   8  -3 109.719 109.732  10
  -1   8  -4 5059.33 567.872  10
   1  -8   4 5358.80 515.433  14
   1  -8   4 5340.13 484.030  22
   1  -8   5 1406.18 249.379  12
   1  -8   5 1525.16 267.358  14
  -1   8  -5 1411.90 293.027  10
   1  -8   6 842.071 183.488  12
   1  -8   7 15040.5 787.708  12
   1  -8   8 27243.9 1019.18  12
   1  -8   9 2368.74 279.892  27
   1  -8   9 3000.63 308.844  12
   1  -8  10 3843.08 314.977  43
  -1   7   7 614.891 127.702  35
   1  -7  -7 574.621 123.625  29
  -1   7   6 2097.58 274.992  35
   1  -7  -6 2011.98 274.269  29
   1  -7  -6 2210.56 281.935  39
   1  -7  -5 21382.0 964.532  39
  -1   7   5 22189.5 963.223  35
   1  -7  -4 33.0382 55.4822  19
  -1   7   4 77.4251 63.5467  35
   1  -7  -4 45.9880 63.2727  39
   1  -7  -3 8655.52 653.758  19
  -1   7   3 8591.28 648.793  35
   1  -7  -3 7647.89 611.366  39
  -1   7   3 8625.13 626.075   9
   1  -7  -2 14534.4 834.556  39
   1  -7  -2 13849.2 811.030  29
  -1   7   2 16273.9 850.506   9
  -1   7   1 1619.58 265.788   9
  -1   7   0 978.847 237.878  10
  -1   7   0 916.755 193.203   9
  -1   7  -1 17884.3 1006.01  10
  -1   7  -2 1453.14 305.789  10
  -1   7  -3 14140.4 871.924  10
  -1   7  -4 64998.1 1922.37  10
  -1   7  -5 10777.8 769.649  10
   1  -7   5 9172.93 632.370   4
   1  -7   6 291.781 110.599  12
   1  -7   7 185293. 2813.35  12
   1  -7   8 108398. 2125.40  12
   1  -7   9 428.316 123.766  20
   1  -7   9 385.486 126.953  12
   1  -7   9 227.849 83.3890  27
   1  -7  10 14542.6 693.683  20
   1  -7  10 15619.0 683.552  43
   1  -7  10 15409.9 673.655  27
   1  -7  11 9690.15 428.922  13
   1  -6  -8 652.140 132.072  29
   1  -6  -8 503.059 117.378  39
  -1   6   8 378.446 99.0626  35
  -1   6   7 1770.90 258.660  35
   1  -6  -7 1779.58 250.169  39
   1  -6  -6 10007.3 663.334  39
  -1   6   6 10620.8 691.232  35
  -1   6   5 13540.0 797.192  35
   1  -6  -5 13630.8 803.984  39
  -1   6   4 65282.5 1729.15   9
  -1   6   4 63969.6 1750.76  35
   1  -6  -4 64210.8 1761.13  39
  -1   6   3 26452.0 1036.59   9
  -1   6   2 11633.8 652.317   9
  -1   6   1 67008.0 1477.45   9
  -1   6   1 62094.2 1702.33  10
  -1   6   0 1024.06 178.595   9
  -1   6   0 1192.65 240.650  10
  -1   6  -1 35400.6 1255.68  10
  -1   6  -1 36432.2 1024.00   9
  -1   6  -2 48.6713 93.9990  10
  -1   6  -3 42117.0 1390.17  10
   1  -6   3 37613.2 1055.67   4
   1  -6   4 242020. 2784.28   4
  -1   6  -4 276818. 3664.88  10
  -1   6  -5 55.8408 83.8315  10
   1  -6   5 67.8845 59.6374   4
   1  -6   6 1590.77 269.649   4
   1  -6   7 55147.6 1538.57  12
   1  -6   8 14186.5 900.887  20
   1  -6   8 14512.6 782.655  12
   1  -6   9 5395.90 483.767  27
   1  -6   9 5198.24 515.471  20
   1  -6  10 911.906 198.318  20
   1  -6  10 703.032 155.309  43
   1  -6  10 868.896 179.001  27
   1  -6  11 11855.4 500.328  27
   1  -6  11 13145.1 580.905  20
  -1   5   9 1172.22 156.467  15
   1  -5  -9 1961.23 208.804  39
  -1   5   8 11899.1 638.030  35
   1  -5  -8 12371.0 658.616  39
   1  -5  -7 33391.0 1214.12  39
  -1   5   7 34847.1 1262.36  35
   1  -5  -6 2581.99 350.012  39
  -1   5   6 2815.82 377.704  35
  -1   5   5 3030.91 375.528   9
  -1   5   5 2744.33 368.053  35
  -1   5   4 97520.9 1993.77   9
  -1   5   3 76120.9 1622.61   9
  -1   5   2 10531.0 551.171   9
  -1   5   1 34117.9 931.220   9
  -1   5   1 35234.3 1151.10  10
  -1   5   0 191927. 2593.53  10
  -1   5   0 184748. 2041.95   9
  -1   5  -1 89.4560 56.5642   9
  -1   5  -1 85.2169 64.4301  10
   1  -5   2 71155.6 1241.16   4
  -1   5  -2 75586.2 1596.30  10
  -1   5  -3 136091. 2253.88  10
   1  -5   3 133744. 1803.83   4
   1  -5   4 1817.84 226.244   4
  -1   5  -4 1781.13 266.090  10
   1  -5   5 35787.6 1090.22   4
  -1   5  -5 37034.4 1198.64  10
   1  -5   5 38206.7 1150.46   6
   1  -5   6 5271.51 466.753   4
   1  -5   6 5221.81 461.389   6
   1  -5   7 7107.84 579.954   6
   1  -5   8 1400.97 269.165  27
   1  -5   8 998.247 235.329  20
   1  -5   8 1473.35 249.385  12
   1  -5   9 5645.47 507.010  27
   1  -5   9 5994.18 564.033  20
   1  -5  10 1830.38 279.404  20
   1  -5  10 1819.72 259.815  13
   1  -5  10 1591.75 250.847  27
   1  -5  11 50.3450 57.1644  20
   1  -5  11 39.8205 49.5551  27
   1  -5  11 11.7499 58.3483  13
   1  -4  -9 1400.81 212.177  39
  -1   4   8 13591.8 768.036  35
  -1   4   8 14127.9 783.608  37
  -1   4   7 2410.14 343.461  37
  -1   4   7 553.865 182.671  35
  -1   4   6 6239.90 527.426   9
  -1   4   6 6994.02 600.452  35
  -1   4   5 19028.6 872.605   9
  -1   4   4 5707.61 440.878   9
  -1   4   3 60683.6 1304.07   9
  -1   4   2 1960.32 211.432   9
  -1   4   1 13559.7 510.108   9
  -1   4   1 13203.7 603.377  10
  -1   4   0 74051.7 1128.33   1
  -1   4   0 78801.6 1154.77   9
  -1   4  -1 43099.4 850.785   9
   1  -4   1 43061.4 826.922   4
  -1   4  -1 42194.0 1020.78  10
  -1   4  -2 271298. 2698.91  10
   1  -4   2 290908. 2259.18   4
  -1   4  -3 86981.5 1615.26  10
   1  -4   3 90243.3 1356.85   4
  -1   4  -4 94905.0 1715.86  10
   1  -4   5 5285.69 406.061   6
   1  -4   6 10308.8 632.052   6
   1  -4   6 8575.03 556.249   5
   1  -4   7 13693.1 796.770   6
   1  -4   8 23130.3 1146.03  20
   1  -4   8 23713.0 1063.54  27
   1  -4   8 22258.8 1057.45   6
   1  -4   8 22038.9 1053.72  36
   1  -4   9 39954.8 1371.33  36
   1  -4   9 41616.0 1379.82  27
   1  -4   9 39044.4 1432.60  20
   1  -4  10 4383.93 413.524  27
   1  -4  10 5230.73 437.640  13
   1  -4  10 5282.59 480.003  20
   1  -4  11 14298.8 612.312  27
   1  -4  11 13949.5 644.882  20
   1  -4  11 15141.5 629.024  13
  -1   3  10 2535.39 263.755  37
   1  -3 -10 2718.34 270.526  39
  -1   3   9 3818.69 397.218  37
  -1   3   8 12815.3 803.055  37
  -1   3   7 7668.92 638.514  37
  -1   3   7 6722.39 562.043   6
  -1   3   7 6445.97 586.908  35
  -1   3   6 6329.87 510.447   6
  -1   3   5 2259.25 277.145   6
  -1   3   5 1936.36 256.955   9
  -1   3   4 259370. 2652.53   6
  -1   3   4 260235. 2690.62   9
  -1   3   3 2865.78 245.953   6
  -1   3   3 2860.03 253.327   9
  -1   3   2 106701. 1365.21   9
  -1   3   1 353.363 55.9245   1
  -1   3   1 268.316 80.9346  10
  -1   3   1 323.430 66.1095   9
  -1   3   0 234882. 2114.92  10
  -1   3   0 218206. 1634.15   9
  -1   3  -2 235.786 79.7800  10
  -1   3  -3 103900. 1550.75  10
   1  -3   3 113864. 1380.92   5
   1  -3   4 22639.3 684.848   5
   1  -3   4 24130.5 749.739   6
   1  -3   5 89877.5 1613.92   6
   1  -3   5 85008.3 1498.90   5
   1  -3   6 651.470 158.305   6
   1  -3   6 679.389 156.500   5
   1  -3   7 24011.7 1027.71   6
   1  -3   7 21100.3 962.524   5
   1  -3   8 1230.70 237.519  27
   1  -3   8 1065.51 232.416   6
   1  -3   8 1207.17 246.051  36
   1  -3   8 1155.18 254.858  20
   1  -3   9 106.623 116.633  20
   1  -3   9 16.0730 99.1588  36
   1  -3   9 128.292 80.4355  13
   1  -3   9 47.5981 83.4910  27
   1  -3  10 3908.36 385.480  13
   1  -3  10 4251.91 429.015  20
   1  -3  10 4003.66 387.740  27
   1  -3  11 1613.53 210.158  13
   1  -3  11 2096.63 251.830  20
   1  -3  11 1955.06 228.073  27
   1  -2 -11 2362.31 216.077  39
  -1   2  10 11770.4 650.958  37
  -1   2   9 10531.4 702.135  37
  -1   2   8 21679.8 1070.47  13
  -1   2   8 19793.3 1016.57  37
  -1   2   7 42090.5 1388.60   6
  -1   2   6 149201. 2336.92   6
  -1   2   5 178453. 2255.69   9
  -1   2   5 185768. 2307.34   6
  -1   2   4 23927.3 734.293   6
  -1   2   4 24161.0 739.650   9
  -1   2   3 95319.7 1289.55   9
  -1   2   3 94909.5 1269.51   6
  -1   2   2 12857.5 419.189   9
  -1   2   2 13821.6 179.891   2
  -1   2   2 13045.8 413.181   6
   1  -2   0 23739.8 411.565   4
   1  -2   1 181393. 1245.95   5
   1  -2   2 69229.6 873.486   5
   1  -2   2 67627.8 565.550   3
  -1   2  -3 7355.65 331.953  10
   1  -2   3 9362.51 366.255   5
   1  -2   3 8337.68 327.480   9
   1  -2   3 10284.1 325.773   3
   1  -2   4 899.568 135.832   5
   1  -2   4 247.618 71.1529   6
   1  -2   5 108442. 1667.09   5
   1  -2   5 112203. 1754.50   6
   1  -2   6 27308.0 976.731   6
   1  -2   6 26711.6 938.365   5
   1  -2   7 13913.8 770.717   6
   1  -2   7 13256.8 761.249   5
   1  -2   8 3583.04 402.186  27
   1  -2   8 3828.96 431.412   6
   1  -2   8 4126.74 432.457  13
   1  -2   8 3707.91 428.053  36
   1  -2   8 3650.33 450.656  20
   1  -2   9 18683.8 898.955  13
   1  -2   9 19574.7 1015.53  20
   1  -2   9 19124.5 914.748  27
   1  -2  10 14401.6 786.606  20
   1  -2  10 13383.7 701.563  27
   1  -2  10 13909.9 714.210  13
   1  -2  11 1847.24 226.066  37
   1  -2  11 1970.44 233.067  20
   1  -2  11 1827.31 216.753  13
  -1   1  11 741.699 149.028  37
  -1   1  10 4450.65 423.336  13
  -1   1  10 4720.48 444.916  37
  -1   1   9 1786.76 304.139  13
  -1   1   9 2225.80 334.442  37
  -1   1   8 23431.9 1098.70  13
  -1   1   8 24448.8 1101.93   6
  -1   1   8 22735.8 1050.78  27
  -1   1   7 377.898 131.914   6
  -1   1   6 4821.16 395.959   6
  -1   1   5 664.551 128.465   6
  -1   1   4 16733.4 565.361   6
  -1   1   4 15924.0 535.752   9
  -1   1   3 152964. 1459.70   6
  -1   1   3 149252. 1404.23   9
  -1   1   3 153175. 1613.76   3
  -1   1   2 395849. 2090.00   3
  -1   1  -3 1351.07 137.443   2
   1  -1   3 1113.03 131.605   6
   1  -1   3 1191.70 130.323   9
   1  -1   4 1703.18 178.685   9
   1  -1   4 1668.89 187.154   6
   1  -1   5 119861. 1833.96   6
   1  -1   6 316.602 106.676   5
   1  -1   6 270.053 115.189   6
   1  -1   7-7.70813 60.1110   6
   1  -1   7 253.081 125.367   5
   1  -1   8 4414.28 481.617   6
   1  -1   8 4326.12 436.201  27
   1  -1   8 4480.14 451.177  13
   1  -1   8 4738.53 517.020  20
   1  -1   9 37255.2 1389.60  20
   1  -1   9 34819.1 1209.21  27
   1  -1   9 34773.4 1228.05  13
   1  -1  10 54.6816 55.9684  27
   1  -1  10 150.823 82.2408  20
   1  -1  11 1122.33 163.739  37
   1  -1  11 1007.38 150.714  20
  -1   0  11 2020.27 259.320  37
  -1   0  10 217.703 93.5757  13
  -1   0  10 68.2058 54.3323  37
  -1   0   9 3232.81 392.767  27
  -1   0   9 3084.98 397.152  13
  -1   0   8 1616.73 274.988   6
  -1   0   7 1212.04 218.087   6
  -1   0   6 70313.6 1456.77   6
  -1   0   5 40031.8 965.919   6
  -1   0   4 108651. 1207.02   7
  -1   0   4 129325. 1485.97   6
  -1   0   3 445342. 2334.48   3
  -1   0   3 435143. 2390.92   8
  -1   0   2 156743. 1092.52   3
   1   0   1 41943.1 534.858   2
   1   0   2 85218.7 994.419   9
   1   0   2 80337.4 967.796   6
   1   0   3 29623.4 688.314   9
   1   0   3 30726.6 712.985   6
   1   0   4 22068.0 684.534   9
   1   0   4 23136.1 724.760   6
   1   0   5 153949. 2054.93   9
   1   0   5 154701. 2151.69   6
   1   0   6 44649.2 1298.00   6
   1   0   7 8598.17 632.333   5
   1   0   7 10142.1 690.687   6
   1   0   8 1468.97 263.317  13
   1   0   8 2004.79 305.108  27
   1   0   8 1240.32 276.882  20
   1   0   9 34021.3 1280.69  20
   1   0   9 33163.5 1189.65  13
   1   0   9 32180.0 1141.46  27
   1   0  10-84.6302 88.5593  13
   1   0  10 14.4168 40.0537  20
   1   0  10 92.6098 65.9750  37
  -1  -1  12 175.324 68.7787  37
  -1  -1  11 235.782 108.477  37
  -1  -1  11 256.982 105.654  13
  -1  -1  11 274.504 94.9603  34
  -1  -1  10 3987.52 426.775  27
  -1  -1  10 3750.04 432.305  20
  -1  -1  10 3894.13 421.341  13
  -1  -1   9 25897.9 1200.77  20
  -1  -1   9 26997.4 1155.55  13
  -1  -1   9 25164.7 1117.97  27
  -1  -1   8 38263.9 1305.94   6
  -1  -1   7 36819.3 1178.15   6
  -1  -1   6 13071.7 571.573   5
  -1  -1   6 13257.5 620.996   6
  -1  -1   5 74690.0 1305.76   6
  -1  -1   5 73033.5 1289.22   8
  -1  -1   5 74433.6 1155.67   5
  -1  -1   4 50097.7 925.122   6
  -1  -1   4 49822.1 911.283   8
  -1  -1   4 47089.7 892.186   3
  -1  -1   4 50184.4 796.388   5
  -1  -1   3 113521. 1176.32   6
  -1  -1   3 113292. 973.431   5
   1   1  -2 204534. 1234.82   1
   1   1   0 81.8639 25.9645   1
  -1  -1  -1 28449.2 473.329   1
  -1  -1  -2 138095. 1196.26   1
   1   1   2 138448. 1257.27   2
   1   1   2 137957. 1388.71   9
   1   1   3 403.341 89.6137   9
   1   1   3 445.890 89.5652   6
   1   1   4 45442.1 1074.67   9
   1   1   4 43397.4 1023.62   6
   1   1   5 1695.56 232.713   6
   1   1   5 1648.23 234.839   9
   1   1   6 1119.77 213.302   6
   1   1   7 99274.8 2130.77   6
   1   1   7 103134. 2227.40  13
   1   1   7 102114. 2184.07  27
   1   1   8 87160.3 2009.20  13
   1   1   8 88953.9 2176.95  20
   1   1   8 86403.4 1963.75  27
   1   1   9 8783.68 587.100  13
   1   1   9 8848.51 607.507  37
   1   1  10 6676.95 428.557  37
  -1  -2  12 27.8792 39.4554  37
  -1  -2  12-25.7384 52.9618  13
  -1  -2  12 124.277 65.2591  34
  -1  -2  11 13535.3 735.283  37
  -1  -2  11 14126.8 747.745  20
  -1  -2  11 14288.3 723.171  34
  -1  -2  11 13407.3 698.812  13
  -1  -2  10 12260.6 749.737  27
  -1  -2  10 12189.2 744.325  13
  -1  -2  10 12108.4 796.968  20
  -1  -2   9 108215. 2322.75  27
  -1  -2   9 114881. 2553.03  20
  -1  -2   9 114692. 2367.79  13
  -1  -2   8 33882.4 1241.43   6
  -1  -2   7 54828.4 1433.47   6
  -1  -2   6 2717.96 284.710   6
  -1  -2   6 2563.88 254.616   5
  -1  -2   5 22254.0 653.093   5
  -1  -2   5 22583.4 718.197   8
  -1  -2   5 23158.6 738.959   6
  -1  -2   4 95191.9 1179.13   5
  -1  -2   4 96958.1 1311.40   6
   1   2  -3 153296. 1314.29   3
  -1  -2   3 154158. 1392.24   6
  -1  -2   2 30728.0 530.992   4
   1   2  -2 29961.3 567.383   1
   1   2  -1 101083. 957.851   1
   1   2   0 72574.4 827.738   1
  -1  -2   0 77448.3 900.167   1
  -1  -2  -1 47082.2 740.934   1
   1   2   1 44612.0 790.508   9
   1   2   2 101505. 1207.97   6
  -1  -2  -2 103534. 1193.31   1
   1   2   3 208345. 2058.20   6
   1   2   3 224819. 2300.71   9
   1   2   4 132542. 1882.38   6
   1   2   4 138105. 2018.76   9
   1   2   5 366.824 112.009   9
   1   2   6 5347.32 474.655   9
   1   2   7 127632. 2629.58  35
   1   2   7 134576. 2539.00  13
   1   2   8 1930.62 291.083  37
   1   2   9 3909.67 365.277  37
  -1  -2 -10 657.846 116.418  39
  -1  -3  12 1374.27 185.266  34
  -1  -3  12 1210.99 168.411  13
  -1  -3  12 1338.42 179.441  37
  -1  -3  12 1401.12 194.021  20
  -1  -3  11 33184.0 1100.38  13
  -1  -3  11 32925.3 1153.09  37
  -1  -3  11 30808.0 1035.18  27
  -1  -3  11 35372.0 1212.12  20
  -1  -3  10 20691.5 966.392  13
  -1  -3  10 20100.7 1023.20  20
  -1  -3  10 20291.2 964.569  27
  -1  -3   9 50493.8 1583.45  27
  -1  -3   9 46272.4 1512.45   6
  -1  -3   8 33584.0 1242.26   6
  -1  -3   7 2435.49 303.548   6
  -1  -3   6 115389. 1882.28   8
  -1  -3   6 109015. 1828.68   6
  -1  -3   5 54175.4 1149.75   8
  -1  -3   5 52965.3 1141.38   6
   1   3  -4 202965. 2050.85  10
  -1  -3   4 205601. 1926.61   4
  -1  -3   4 199711. 1912.25   8
  -1  -3   3 92700.7 1216.60   8
  -1  -3   3 93007.6 1180.60   4
   1   3  -2 21283.1 561.360   1
  -1  -3   2 23301.5 564.237   8
   1   3  -1 585770. 2858.27   1
   1   3  -1 568779. 2701.91   9
   1   3   0 331149. 2252.26   9
   1   3   0 320320. 2148.00   1
   1   3   1 277707. 2253.37   9
   1   3   2 104159. 1513.67   9
   1   3   3 13690.7 618.850   9
   1   3   4 19460.6 831.484   9
   1   3   5 41463.0 1325.76   9
   1   3   6 400.256 152.897  35
   1   3   6 291.300 104.449   9
   1   3   7 5177.75 514.952  35
   1   3   8 7867.75 556.747  35
  -1  -3  -9 85.8470 53.6982  39
  -1  -4  12 11681.1 559.493  20
  -1  -4  12 11312.8 532.668  34
  -1  -4  11 145.008 76.1533  13
  -1  -4  11 150.748 99.6313  20
  -1  -4  10 231.045 101.292  20
  -1  -4  10 255.533 101.135  43
  -1  -4   9 257.887 122.871  20
  -1  -4   8 16123.1 858.764   6
  -1  -4   7 11612.6 666.384   6
  -1  -4   7 10434.9 650.688   4
  -1  -4   6 49200.3 1280.97   8
  -1  -4   6 42676.0 1190.71   4
  -1  -4   5 30610.3 899.311   8
  -1  -4   5 29483.6 891.909   4
   1   4  -5 27401.3 901.824  10
   1   4  -4 319468. 2914.23  10
  -1  -4   4 312953. 2576.00   8
  -1  -4   3 325672. 2489.75   8
  -1  -4   3 320217. 2447.63   4
  -1  -4   2 9939.60 415.991   8
   1   4  -1 256611. 2147.24   9
  -1  -4   1 255913. 2118.72   8
   1   4   0 116110. 1551.57   9
   1   4   1 28821.8 851.406   9
   1   4   2 12252.1 600.966   9
   1   4   3 166953. 2400.02   9
   1   4   4 33963.7 1188.24   9
   1   4   5 12676.7 801.567  35
   1   4   5 12741.0 772.407   9
   1   4   6 677.522 190.056  35
  -1  -4  -7 495.588 140.338  39
   1   4   7 239.050 113.406  35
   1   4   8 9109.25 528.580  35
  -1  -4  -8 9620.75 557.272  39
  -1  -5  12 16643.8 625.782  34
  -1  -5  12 15223.9 570.517  13
  -1  -5  11 37.1242 75.2494  20
  -1  -5  11 34.7778 61.1449  13
  -1  -5  11 58.8660 49.3751  43
  -1  -5  10-14.5133 70.0510  20
  -1  -5  10 12.2557 55.7990  43
  -1  -5   9 3095.20 378.693  12
  -1  -5   9 3803.43 453.934  20
  -1  -5   8 33773.5 1232.22  12
  -1  -5   8 32660.0 1351.47  20
  -1  -5   7 165730. 2656.85   8
  -1  -5   7 135725. 2480.75   4
  -1  -5   6 4873.93 435.373   4
  -1  -5   6 3430.02 357.083   8
   1   5  -5 92540.2 1864.04  10
  -1  -5   5 96883.3 1686.37   8
  -1  -5   4 21200.4 729.467   8
   1   5  -4 22353.1 865.302  10
  -1  -5   3 7857.75 432.163   8
   1   5  -3 8197.23 503.817  10
   1   5  -2 109331. 1832.58  10
  -1  -5   2 105846. 1529.17   8
   1   5  -1 5143.72 406.341  10
   1   5  -1 4712.64 333.430   9
   1   5   0 45016.7 1234.65  10
   1   5   0 42129.4 1072.62   9
   1   5   1 65693.9 1441.14   9
   1   5   2 14705.0 733.043   9
   1   5   3 785.328 183.940   9
  -1  -5  -4 15168.5 890.033  39
   1   5   4 14317.3 832.471  35
   1   5   4 14382.8 822.065   9
   1   5   5 4364.56 455.917  35
  -1  -5  -5 5301.92 522.678  39
  -1  -5  -6 426.489 139.235  39
   1   5   6 57.6624 110.812  35
   1   5   7 4583.31 400.128  35
  -1  -5  -7 4719.54 406.688  39
   1   5   8 3394.88 264.300  35
  -1  -5  -8 3610.35 274.536  39
  -1  -6  12 18838.2 620.812  34
  -1  -6  11-72.6359 60.2077  43
  -1  -6  10 3112.84 383.717  20
  -1  -6  10 3355.88 372.327  43
  -1  -6   9 6940.20 552.569  12
  -1  -6   9 7660.98 655.000  20
  -1  -6   8 254617. 3841.97  20
  -1  -6   8 264022. 3456.88  12
   1   6  -6 105.837 108.886  10
  -1  -6   6 82.9642 55.3292   4
   1   6  -5 8174.33 627.029  10
   1   6  -4 16538.1 840.254  10
   1   6  -3 2827.27 335.339  10
   1   6  -2 239.422 112.585  10
   1   6  -1 17934.0 863.610  10
   1   6  -1 18997.0 752.802   9
   1   6   0 1059.72 193.077   9
   1   6   0 1037.25 214.831  10
   1   6   1 10563.2 639.230   9
   1   6   2 18174.2 897.255   9
  -1  -6  -3 2510.21 359.996  19
   1   6   3 2685.07 367.761  35
   1   6   3 2812.85 367.297   9
  -1  -6  -3 2551.39 364.620  39
  -1  -6  -4 758.281 200.078  19
  -1  -6  -4 637.726 180.757  39
   1   6   4 421.761 159.754  35
  -1  -6  -5 43522.0 1412.56  39
  -1  -6  -5 41615.9 1332.76  19
   1   6   5 42215.0 1333.90  35
   1   6   6 1417.84 225.017  35
  -1  -6  -6 1447.44 233.111  39
  -1  -6  -7 3169.70 275.299  29
   1   6   7 2947.82 264.637  35
  -1  -6  -7 2710.69 248.942  39
  -1  -7  11 1192.69 182.806  43
  -1  -7  10 801.145 178.751  12
  -1  -7  10 730.037 173.920  43
  -1  -7   9 30575.7 1117.14  12
  -1  -7   9 27553.8 1012.79  32
  -1  -7   8 11572.0 717.308  12
  -1  -7   7 2023.06 334.580  28
  -1  -7   7 1859.83 282.682  12
   1   7  -6 9249.98 769.159  10
  -1  -7   6 9142.70 633.564  12
   1   7  -5 114559. 2630.50  10
   1   7  -4 11298.1 793.445  10
   1   7  -3 69.4973 95.0379  10
   1   7  -2 146.464 101.827  10
   1   7  -1 155596. 2897.30  10
   1   7   0 22276.0 960.434   9
  -1  -7  -1 52931.3 1661.56  29
  -1  -7  -1 52905.1 1593.50  19
  -1  -7  -2 59.5915 89.4523  29
  -1  -7  -2 188.332 98.2908  39
  -1  -7  -2 73.9588 83.1670  19
   1   7   2 186.933 94.3162  35
  -1  -7  -3 18.9064 71.1940  19
   1   7   3 84.0795 59.5145  35
  -1  -7  -3-0.76830 79.7175  39
   1   7   4 7493.93 561.593  35
  -1  -7  -4 6851.98 552.129  39
  -1  -7  -4 6818.41 540.067  19
  -1  -7  -5 9800.47 559.138  19
  -1  -7  -5 10242.7 599.331  39
   1   7   5 10502.8 599.798  35
  -1  -7  -5 10265.4 602.586  29
   1   7   6 221.003 72.8886  35
  -1  -7  -6 212.550 79.4815  29
  -1  -8  11 16213.2 579.100  43
  -1  -8  10 11836.7 591.997  12
  -1  -8  10 11811.3 605.802  43
  -1  -8   9 9294.96 610.852  43
  -1  -8   9 9775.60 600.100  12
  -1  -8   9 10216.3 581.877  32
  -1  -8   8 290.320 107.505  12
  -1  -8   7 4923.17 461.435  12
  -1  -8   6 539.043 151.079  12
  -1  -8   6 582.191 178.077  24
  -1  -8   5 66198.5 1738.95  24
  -1  -8   5 72397.6 1861.12  22
   1   8  -5 68081.9 2217.53  10
  -1  -8   4 29856.0 1167.72  24
  -1  -8   4 32751.3 1258.97  22
   1   8  -4 32151.0 1459.65  10
  -1  -8   3 7965.48 603.028  24
   1   8  -3 7661.83 704.600  10
  -1  -8   3 8539.25 639.194  22
  -1  -8   3 7171.29 594.215  40
   1   8  -2 84461.5 2340.81  10
  -1  -8   2 87725.8 2055.78  22
  -1  -8   2 80569.5 2026.92  19
  -1  -8   2 77803.5 1977.76  40
  -1  -8   1 28677.8 1203.42  19
  -1  -8   1 28287.9 1200.10  29
  -1  -8   1 27821.7 1188.96  40
  -1  -8   0 39106.2 1412.71  29
  -1  -8   0 36988.8 1357.90  19
  -1  -8  -1 4853.41 490.949  29
  -1  -8  -1 4413.34 456.854  19
  -1  -8  -2 762.929 184.288  19
   1   8   2 920.310 205.434  35
  -1  -8  -2 672.610 179.413  29
  -1  -8  -3 3495.27 378.562  29
   1   8   3 3705.64 377.907  35
  -1  -8  -3 3442.26 368.531  19
  -1  -8  -4 3097.66 307.446  19
   1   8   4 3408.90 325.824  35
  -1  -8  -4 2759.65 298.839  29
   1   8   5 7732.72 406.820  35
  -1  -8  -5 7445.62 400.131  29
  -1  -9  10 4258.52 306.516  12
  -1  -9  10 4438.19 321.205  43
  -1  -9   9 224.288 69.7244  43
  -1  -9   9 258.624 90.5167  32
  -1  -9   9 229.438 84.5909  12
  -1  -9   8 20039.8 842.427  12
  -1  -9   8 17488.1 816.469  43
  -1  -9   7 10981.6 660.314  12
  -1  -9   6 70431.7 1703.53  24
  -1  -9   6 73028.5 1741.32  12
  -1  -9   5 4826.53 459.763  24
  -1  -9   4 9098.70 658.184  22
  -1  -9   4 8515.84 619.360  24
  -1  -9   3 2461.23 345.529  40
  -1  -9   3 2547.03 344.974  22
  -1  -9   3 2280.75 320.349  24
  -1  -9   2 1196.57 236.135  22
  -1  -9   2 1335.59 257.360  40
  -1  -9   2 915.111 202.207  24
  -1  -9   1 2049.72 305.436  22
  -1  -9   1 1900.68 299.090  40
  -1  -9   1 2232.53 322.934  19
  -1  -9   0 11818.7 732.617  29
  -1  -9   0 12207.5 725.317  19
  -1  -9   0 11191.5 700.415  40
  -1  -9  -1 375.638 127.810  29
  -1  -9  -1 555.095 153.824  40
  -1  -9  -1 633.364 167.875  19
  -1  -9  -2 866.137 173.294  19
  -1  -9  -2 883.526 180.338  29
  -1  -9  -2 884.947 176.990  40
  -1  -9  -3 1880.09 228.337  29
   1   9   3 1880.66 213.051  35
  -1  -9  -3 1963.57 228.137  19
  -1  -9  -3 1789.44 220.664  40
  -1 -10   9 907.253 132.791  32
  -1 -10   9 1034.94 147.135  12
  -1 -10   8 3801.68 314.901  32
  -1 -10   8 3766.30 320.156  12
  -1 -10   7 606.475 144.991  12
  -1 -10   6 9117.14 565.832  12
  -1 -10   5 28251.6 1012.68  12
  -1 -10   5 27149.5 980.380  24
  -1 -10   4 1552.03 238.116  24
  -1 -10   4 1640.23 256.235  22
  -1 -10   3 17388.1 802.965  24
  -1 -10   3 16666.1 805.374  22
  -1 -10   2 2906.33 332.856  22
  -1 -10   2 2530.53 308.517  40
  -1 -10   2 3019.68 333.677  24
  -1 -10   1 54.0240 50.2630  24
  -1 -10   1 159.371 84.7195  22
  -1 -10   1-33.8079 74.0158  40
  -1 -10   0 24.3867 46.3959  24
  -1 -10   0-8.01101 46.0054  40
  -1 -10  -1 7365.14 435.418  22
  -1 -10  -1 7388.21 439.453  40
  -1 -10  -2 11732.7 479.298  24
  -1 -10  -2 10962.7 453.563  40
  -1 -10  -2 10713.6 441.395  22
  -1 -11   7 5376.32 334.703  12
  -1 -11   6 5755.08 372.488  12
  -1 -11   5 2500.14 255.897  12
  -1 -11   4 2871.43 277.039  12
  -1 -11   4 2590.02 249.248  24
  -1 -11   3-29.6472 59.7371  24
  -1 -11   2 8389.17 453.212  22
  -1 -11   2 8496.35 446.659  24
  -1 -11   1 11361.0 487.707  24
  -1 -11   1 10811.6 476.548  22
  -2  12  -3 6505.85 337.449  38
   2 -11  -1 5256.21 330.342  14
   2 -11  -1 5639.75 347.665  41
  -2  11   0 423.159 108.349  38
   2 -11   0 223.947 85.1813  41
   2 -11   0 419.222 111.485  14
   2 -11   0 369.297 108.017  22
   2 -11   1 2235.19 256.098  22
   2 -11   1 2417.88 267.788  14
   2 -11   2 245.622 86.2771  22
   2 -11   2 189.497 82.4420  14
   2 -11   3 2295.06 248.054  12
   2 -11   3 1949.11 250.104  14
   2 -11   4 27349.3 862.862  12
   2 -11   4 27561.9 921.745  14
   2 -11   5 14067.8 592.431  12
  -2  11  -5 13400.5 583.344  38
   2 -11   6 1704.49 195.099  12
  -2  11  -6 1727.43 199.497  18
  -2  11  -7 12218.2 468.379  18
   2 -10  -3 14628.6 608.436  41
   2 -10  -3 14970.5 617.184  40
   2 -10  -3 14232.1 595.426  22
   2 -10  -2-42.2984 80.0206  22
   2 -10  -2-25.2209 56.2782  41
   2 -10  -2 44.8032 57.9666  14
   2 -10  -2 84.8956 74.8795  40
   2 -10  -1 3307.59 347.895  40
   2 -10  -1 3191.53 340.461  22
   2 -10  -1 3056.75 331.327  41
   2 -10  -1 2837.42 332.465  14
   2 -10   0 6141.14 485.503  22
   2 -10   0 5926.45 487.642  40
   2 -10   0 6164.97 489.246  41
   2 -10   0 6349.53 512.493  14
   2 -10   1 1721.57 271.735  40
   2 -10   1 1817.63 274.627  22
   2 -10   1 1894.58 275.907  41
   2 -10   1 2302.71 324.575  14
   2 -10   2 1620.13 258.468  22
   2 -10   2 1706.53 272.116  14
   2 -10   3 17418.6 835.707  22
   2 -10   3 16440.5 841.153  14
   2 -10   4 443.593 143.402  14
   2 -10   4 627.872 155.870  12
   2 -10   5 22150.0 885.151  12
   2 -10   6 7736.85 494.493  12
  -2  10  -7 1947.62 230.498  18
   2 -10   7 2112.23 240.181  12
   2 -10   8 23.4947 43.1871  27
  -2  10  -8 12.4792 34.4481  18
   2 -10   8 8.82431 47.2460  12
   2  -9  -5 7429.91 411.718  40
  -2   9   5 8208.45 441.078  35
   2  -9  -5 8003.43 431.925  29
   2  -9  -5 7975.53 431.041  41
   2  -9  -4 1.64227 60.8104  29
   2  -9  -4 133.874 82.6354  40
  -2   9   4 24.8551 66.4617  35
   2  -9  -4-13.2074 65.1251  41
   2  -9  -4-6.48662 64.6134  14
   2  -9  -3 21380.9 903.408  29
   2  -9  -3 21105.1 889.364  40
   2  -9  -3 20136.5 905.883  14
  -2   9   3 21547.9 897.336  35
   2  -9  -2 1090.16 213.207  40
   2  -9  -2 1409.10 244.699  29
  -2   9   2 1496.87 251.104  35
   2  -9  -2 1306.95 255.770  14
   2  -9  -1 8300.93 619.286  41
   2  -9  -1 6973.57 557.778  40
   2  -9  -1 7665.40 587.937  29
   2  -9  -1 7240.41 607.473  14
   2  -9   0 260209. 3401.93  40
   2  -9   0 266140. 3695.15  14
   2  -9   0 262257. 3547.87  41
   2  -9   1 107.457 96.9167  14
   2  -9   1 164.404 75.2921  40
   2  -9   1 114.218 89.5933  41
   2  -9   1 166.227 136.495  22
   2  -9   2 7266.90 572.922  22
   2  -9   2 7683.25 611.385  14
   2  -9   2 7492.07 593.582  41
   2  -9   3 75.4634 67.3043  22
   2  -9   3 161.624 95.8181  14
   2  -9   4 22655.8 981.132  12
   2  -9   4 22347.6 1012.77  14
   2  -9   5 22203.4 961.987  12
   2  -9   5 22037.9 982.962  14
   2  -9   6 18673.9 853.779  12
   2  -9   7 12653.6 663.436  12
  -2   9  -8 443.169 102.886  18
   2  -9   8 581.707 139.773  12
   2  -9   9 1603.54 184.592  27
   2  -8  -6 611.357 128.474  14
  -2   8   6 737.090 144.188  35
   2  -8  -6 614.083 131.754  29
   2  -8  -5 712.910 165.491  29
  -2   8   5 725.026 171.700  35
  -2   8   4 5534.99 481.103  35
   2  -8  -4 5838.74 504.290  29
   2  -8  -3 52481.8 1562.01  29
  -2   8   3 52152.8 1558.71  35
  -2   8   2 4784.68 479.128  35
   2  -8  -2 4859.09 501.078  14
   2  -8  -2 4649.13 472.248  29
  -2   8   1 53421.8 1597.88  35
   2  -8  -1 57816.2 1664.70  29
   2  -8  -1 57331.8 1758.50  14
   2  -8  -1 58305.3 1656.66  40
   2  -8   0 31455.6 1237.45  41
   2  -8   0 32065.7 1296.69  14
   2  -8   0 30453.1 1193.22  40
  -2   8   0 29182.8 1275.90  10
   2  -8   0 31519.4 1215.17  29
   2  -8   1 15016.9 823.086  22
   2  -8   1 15311.1 847.041  40
   2  -8   1 17066.7 932.789  14
   2  -8   1 14913.6 848.924  41
  -2   8  -1 15847.7 953.580  10
   2  -8   2 15363.6 825.156  40
  -2   8  -2 14996.6 924.020  10
   2  -8   2 15577.9 878.167  14
   2  -8   3 43390.9 1404.50  22
  -2   8  -3 43541.9 1575.24  10
   2  -8   3 43033.7 1425.82  14
   2  -8   4 5385.42 499.930  14
   2  -8   4 4993.45 465.627  12
  -2   8  -4 5244.68 550.053  10
   2  -8   5 6096.06 518.721  14
   2  -8   5 6328.72 526.675  12
   2  -8   6 42558.8 1351.31  12
   2  -8   7 13244.6 731.571  12
   2  -8   8 16860.3 770.312  12
   2  -8   9 4883.61 380.689  27
  -2   7   7 465.001 122.437  35
   2  -7  -7 353.281 108.028  39
   2  -7  -7 178.232 78.6070  29
  -2   7   6 1247.34 220.440  35
   2  -7  -6 1146.21 214.967  29
   2  -7  -6 1099.80 214.738  39
   2  -7  -5 95035.3 2093.19  39
  -2   7   5 92882.3 2005.07  35
   2  -7  -5 92924.1 2063.37  29
  -2   7   4 9614.48 669.545  35
   2  -7  -4 9688.67 686.518  29
   2  -7  -4 9668.87 693.638  39
   2  -7  -3 1791.93 297.759  19
  -2   7   3 2015.20 320.510  35
   2  -7  -3 1830.33 300.608  39
  -2   7   3 1772.89 293.196   9
   2  -7  -3 1647.24 282.907  29
  -2   7   2 11826.5 730.348   9
  -2   7   0 21229.4 1056.55  10
  -2   7  -1 49337.2 1596.03  10
  -2   7  -2 12106.1 786.933  10
  -2   7  -3 1854.15 303.940  10
   2  -7   4 5756.73 497.110   4
  -2   7  -4 6151.47 550.583  10
   2  -7   5 1923.60 290.842  14
  -2   7  -5 2137.28 326.678  10
   2  -7   6 24975.1 1044.82  12
   2  -7   7 14342.3 785.695  12
  -2   7  -7 13397.1 757.140  18
   2  -7   8 24781.3 996.732  12
   2  -7   9 2430.68 289.994  27
   2  -7   9 2413.80 286.680  36
   2  -7  10 4457.32 329.200  13
   2  -7  10 4403.44 327.332  27
   2  -7  10 3396.33 277.915  43
   2  -6  -8 302.180 99.8328  29
   2  -6  -8 208.948 84.8213  39
  -2   6   8 151.087 79.0691  35
   2  -6  -7 4.30024 55.3194  39
  -2   6   7 74.5403 83.0963  35
   2  -6  -6 4578.85 460.071  39
  -2   6   6 4490.72 459.407  35
  -2   6   5 3661.83 420.078  35
   2  -6  -5 3704.18 432.631  39
  -2   6   4 426.895 135.752  35
  -2   6   4 421.470 152.069   9
   2  -6  -4 434.625 151.427  39
  -2   6   3 22198.1 951.912   9
  -2   6   2 33612.8 1101.17   9
  -2   6   1 21862.2 866.442   9
  -2   6   1 19082.6 914.417  10
  -2   6   0 155.047 104.238  10
  -2   6  -1 224893. 3131.82  10
  -2   6  -2 344150. 3878.25  10
   2  -6   3 40364.9 1159.35   4
  -2   6  -3 45231.9 1413.59  10
  -2   6  -4 2538.82 332.514  10
   2  -6   4 2382.52 300.110   4
  -2   6  -5 141437. 2389.78  10
   2  -6   5 140171. 2438.97   6
   2  -6   6 20025.0 970.176   6
   2  -6   7 700.971 182.366  12
   2  -6   8 12742.3 754.812  27
   2  -6   8 11071.4 767.695  20
   2  -6   8 13098.3 745.731  12
   2  -6   9 10196.9 624.683  36
   2  -6   9 10299.9 630.034  27
   2  -6   9 9380.48 643.541  20
   2  -6  10 1012.47 170.514  13
   2  -6  10 861.952 166.066  20
   2  -6  10 816.503 145.089  36
   2  -6  10 1293.65 198.496  27
   2  -5  -9 175.401 75.4851  39
   2  -5  -8 3854.50 386.191  39
  -2   5   8 3579.33 376.168  37
  -2   5   8 3773.40 381.693  35
  -2   5   7 554.382 177.838  37
   2  -5  -7 445.114 134.241  39
  -2   5   7 453.319 142.831  35
   2  -5  -6 1331.45 258.560  39
  -2   5   6 1133.89 255.464  35
  -2   5   5 10421.5 680.972   7
  -2   5   5 10449.5 681.193   9
  -2   5   4 51437.9 1404.78   9
  -2   5   3 6519.26 468.416   9
  -2   5   2 215950. 2473.01   9
  -2   5   1 1997.72 269.068  10
  -2   5   1 2376.85 251.460   9
  -2   5   0 30451.6 1045.49  10
  -2   5  -1 151236. 2278.25  10
   2  -5   2 6880.65 416.181   4
  -2   5  -2 6932.55 495.685  10
  -2   5  -3 37729.1 1141.43  10
   2  -5   3 36597.0 1025.15   4
   2  -5   4 36514.0 1083.12   4
  -2   5  -4 41645.7 1229.01  10
   2  -5   5 5452.51 464.464   6
   2  -5   6 8669.62 625.786   6
   2  -5   7 7229.77 569.022  12
   2  -5   7 6811.78 628.128  20
   2  -5   7 7463.75 611.518   6
   2  -5   8 93403.5 2296.32  20
   2  -5   8 93653.1 2055.98  27
   2  -5   9 10292.0 643.338  27
   2  -5   9 10686.3 715.762  20
   2  -5   9 11024.5 675.366  36
   2  -5  10 5421.05 407.914  13
   2  -5  10 4346.97 355.080  36
   2  -5  10 5042.37 393.978  27
   2  -5  10 4610.38 402.439  20
   2  -4 -10 4938.14 335.556  39
  -2   4  10 4604.59 321.379  37
  -2   4   9 1169.89 205.719  37
   2  -4  -9 918.365 187.281  39
  -2   4   8 5405.50 510.144  37
  -2   4   7 20123.8 1033.93  37
  -2   4   7 19283.6 1004.87  35
  -2   4   6 30153.2 1142.63   7
  -2   4   5 30454.8 1074.78   9
  -2   4   4 16413.0 726.747   9
  -2   4   3 158176. 2070.24   9
  -2   4   2 98981.1 1481.79   9
  -2   4   2 90457.3 1527.19  10
  -2   4   1 66475.7 1140.20   9
  -2   4   1 66038.1 1340.28  10
  -2   4   0 11142.8 549.774  10
  -2   4  -1 24457.4 806.235  10
   2  -4   1 25415.6 674.131   4
   2  -4   2 5026.19 317.280   4
  -2   4  -2 4607.30 358.428  10
  -2   4  -3 38337.7 1024.75  10
  -2   4  -4 38541.4 1015.14  10
   2  -4   4 37496.0 1008.67   5
   2  -4   5 56861.5 1360.50   5
   2  -4   5 64247.1 1520.54   6
   2  -4   6 2179.38 294.719   5
   2  -4   6 2253.58 311.529   6
   2  -4   7 2240.06 361.150  20
   2  -4   7 1911.14 294.760  12
   2  -4   7 1594.01 283.768   6
   2  -4   8 6789.89 577.948  36
   2  -4   8 6486.78 535.402  27
   2  -4   8 6410.60 604.592  20
   2  -4   9 30694.0 1143.93  36
   2  -4   9 30204.2 1217.06  20
   2  -4   9 29436.7 1097.01  27
   2  -4   9 32321.2 1156.65  13
   2  -4  10 3423.98 331.217  13
   2  -4  10 3649.51 338.603  27
   2  -4  10 3271.09 352.709  20
   2  -4  11 23661.0 707.634  20
   2  -4  11 23666.8 663.556  27
  -2   3  10 7872.48 477.995  15
  -2   3  10 9486.82 560.497  37
  -2   3   9 6306.53 537.976  37
  -2   3   8 9302.93 689.850  37
  -2   3   7 308107. 3812.82   6
  -2   3   7 304622. 3992.85  37
  -2   3   6 68821.1 1653.72   6
  -2   3   6 67462.8 1595.23   7
  -2   3   5 280.130 99.3388   9
  -2   3   5 318.730 111.867   7
  -2   3   5 492.529 126.103   6
  -2   3   4 38801.5 1014.43   6
  -2   3   4 39586.1 1017.64   9
  -2   3   3 9401.01 449.123   9
  -2   3   2 8981.06 394.974   9
  -2   3   2 7767.83 367.177   3
  -2   3   2 9036.52 407.431  10
  -2   3   1 28499.0 755.363  10
  -2   3   1 29665.5 679.810   9
  -2   3   1 28162.8 525.373   3
  -2   3   0 3362.97 253.254  10
   2  -3   0 3591.06 203.018   4
  -2   3  -1 13392.0 502.316  10
   2  -3   2 18732.0 550.956   5
  -2   3  -2 17137.9 589.636  10
  -2   3  -3 162221. 1801.89  10
   2  -3   3 172179. 1863.62   5
   2  -3   4 86937.7 1452.60   5
   2  -3   5 33163.7 1045.15   6
   2  -3   5 29985.5 944.627   5
   2  -3   6 65448.4 1568.70   5
   2  -3   6 73689.5 1721.28   6
   2  -3   7 66731.1 1811.83  36
   2  -3   7 64236.5 1904.15  20
   2  -3   7 66871.9 1777.78   6
   2  -3   7 63941.3 1678.76  27
   2  -3   8 2783.39 388.773  20
   2  -3   8 3034.45 376.236  13
   2  -3   8 2494.00 328.660  27
   2  -3   8 2852.10 371.067  36
   2  -3   9 17261.4 904.934  20
   2  -3   9 18200.8 883.402  36
   2  -3   9 16557.1 810.689  27
   2  -3   9 18283.5 875.366  13
   2  -3  10 298.148 100.413  27
   2  -3  10 540.570 142.359  20
   2  -3  10 396.292 113.892  13
  -2   2  11 4071.95 326.937  37
  -2   2  10 8242.49 578.152  37
  -2   2  10 6559.92 486.400  15
  -2   2   9 10808.3 732.857  37
  -2   2   8 177057. 3010.87  37
  -2   2   8 178856. 3004.54   6
  -2   2   7 197990. 2966.01   6
  -2   2   6 1735.60 257.599   6
  -2   2   5 64778.2 1359.59   6
  -2   2   5 65845.0 1335.57   7
  -2   2   4 135012. 1686.26   9
  -2   2   4 138783. 1773.32   7
  -2   2   3 80552.1 1180.99   6
  -2   2   3 79530.1 1163.64   9
  -2   2   2 105266. 411.240   1
  -2   2   2 103944. 456.936   1
  -2   2   2 105160. 1116.95  10
  -2   2   2 114390. 1196.60   3
  -2   2   2 115869. 1257.02   9
  -2   2   1 1484.15 98.2410   2
  -2   2   1 1451.72 130.552   7
  -2   2   1 1298.78 128.674  10
  -2   2  -1 25798.2 576.348   2
  -2   2  -1 26043.5 586.283  10
   2  -2   2 165387. 1516.36   5
  -2   2  -2 163236. 1540.87  10
   2  -2   3 16941.9 552.331   5
  -2   2  -3 16701.1 508.810  10
   2  -2   3 17138.4 560.434   9
   2  -2   4 59907.7 1183.78   9
   2  -2   4 57680.2 1211.35   6
   2  -2   5 45857.3 1144.43   5
   2  -2   5 50387.0 1268.44   6
   2  -2   6 4666.76 417.131   5
   2  -2   6 5559.02 473.314   6
   2  -2   7 125.107 81.0678  27
   2  -2   7 178.286 78.2636   6
   2  -2   7 135.225 78.6311  36
   2  -2   7 115.231 58.7505  13
   2  -2   8 24513.2 1041.95  27
   2  -2   8 24322.8 1071.04  13
   2  -2   8 23669.8 1118.25  20
   2  -2   8 25125.6 1087.71  36
   2  -2   9 880.725 188.602  27
   2  -2   9 849.813 181.681  13
   2  -2   9 741.879 203.328  20
   2  -2  10 4755.64 402.581  20
   2  -2  10 4924.08 391.531  13
   2  -2  10 4374.85 360.560  27
  -2   1  11 24724.7 888.332  37
  -2   1  10 7267.78 565.088  37
  -2   1  10 6318.14 521.726  13
  -2   1   9 1437.30 267.883  34
  -2   1   9 1555.35 278.042  37
  -2   1   9 1468.74 277.577  13
  -2   1   8 30726.7 1238.41  37
  -2   1   8 27807.7 1174.04  34
  -2   1   7 7604.24 551.615   6
  -2   1   6 7482.39 485.548   6
  -2   1   5 91997.6 1489.89   6
  -2   1   5 94385.7 1462.25   7
  -2   1   4 45273.2 921.638   6
  -2   1   4 40744.9 803.012   9
  -2   1   3 358.978 66.5772   9
  -2   1   3 309.444 72.6864   3
  -2   1   3 430.178 78.3376   8
  -2   1   3 355.393 73.7457   6
  -2   1   2 76970.7 497.577   1
  -2   1  -1 82537.0 929.186  10
  -2   1  -2 58186.2 829.396  10
   2  -1   2 62491.9 953.382   9
   2  -1   3 641.848 111.938   9
   2  -1   4 46094.8 1097.59   6
   2  -1   4 47540.7 1076.16   9
   2  -1   5 16001.0 694.190   9
   2  -1   5 17296.7 763.321   6
   2  -1   6 7051.31 523.740   5
   2  -1   6 7660.24 565.750   6
   2  -1   7 18780.9 931.935  27
   2  -1   7 19188.5 957.147  13
   2  -1   7 18835.1 943.568  36
   2  -1   7 20503.7 999.642   6
   2  -1   8-22.4983 99.0372  27
   2  -1   8 71.4047 88.8774  13
   2  -1   8 121.658 97.6924  20
   2  -1   9 1822.55 278.182  13
   2  -1   9 1778.73 289.338  20
   2  -1   9 2342.20 300.991  27
   2  -1  10 241.719 90.3991  20
   2  -1  10 204.757 70.2168  13
  -2   0  12 10430.9 482.612  37
  -2   0  11 268.793 100.525  37
  -2   0  11 252.449 87.2996  34
  -2   0  11 28.9333 53.1255  13
  -2   0  10 16832.8 884.638  13
  -2   0  10 17028.0 915.456  37
  -2   0  10 17790.2 899.555  34
  -2   0   9 4238.64 463.828  13
  -2   0   9 4703.75 482.319  34
  -2   0   9 4440.83 480.488  37
  -2   0   9 4274.19 459.087  27
  -2   0   8 560.763 166.535   6
  -2   0   7 17336.6 799.640   6
  -2   0   6 2875.69 288.121   6
  -2   0   5 301725. 2676.75   8
  -2   0   5 294382. 2579.16   6
  -2   0   4 515755. 2974.97   6
  -2   0   4 522978. 2837.90   7
   2   0  -3 4693.09 159.550   1
  -2   0   3 4209.94 230.488   8
  -2   0   3 4438.90 244.619   6
  -2   0   3 4931.22 247.049   7
   2   0  -3 4402.53 252.917   3
  -2   0   2 55272.6 599.911   1
   2   0  -2 53973.7 722.172   3
   2   0   0 182729. 1241.03   2
   2   0   1 321474. 1969.08   2
   2   0   2 36408.6 803.255   2
   2   0   2 45765.5 858.831   9
   2   0   3 73196.3 1226.00   6
   2   0   3 76218.6 1256.24   9
   2   0   4 24779.7 809.902   9
   2   0   4 24561.9 819.002   6
   2   0   5 35629.2 1116.06   6
   2   0   5 34198.7 1071.69   9
   2   0   6 42219.2 1326.48   6
   2   0   7 103812. 2269.64  13
   2   0   7 101906. 2183.08  27
   2   0   8 44722.3 1454.88  13
   2   0   8 44821.1 1411.12  27
   2   0   8 47971.7 1587.81  20
   2   0   9 440.885 139.805  13
   2   0   9 682.705 170.140  20
   2   0  10 666.938 126.850  37
   2   0  10 703.175 134.130  20
  -2  -1  12 81.2212 61.3162  37
  -2  -1  12 103.293 62.7356  34
  -2  -1  11 7994.35 541.598  13
  -2  -1  11 9140.13 615.023  37
  -2  -1  11 8985.71 581.568  34
  -2  -1  10 5383.88 499.139  13
  -2  -1  10 5871.76 557.529  37
  -2  -1  10 5634.97 515.970  34
  -2  -1   9 50979.2 1594.43  13
  -2  -1   9 50501.7 1584.36   6
  -2  -1   8 273.529 112.938   6
  -2  -1   7 231.843 99.3749   6
  -2  -1   6 57091.1 1302.82   8
  -2  -1   6 55576.0 1264.24   6
  -2  -1   5 379765. 2939.78   6
  -2  -1   5 388204. 2961.41   8
   2   1  -4 164044. 1383.20   1
  -2  -1   4 160566. 1494.03   7
  -2  -1   4 165680. 1652.64   8
  -2  -1   3 34378.4 652.148   6
   2   1  -3 39718.0 629.111   1
  -2  -1   3 38304.1 679.811   7
   2   1  -3 35153.8 673.978   3
  -2  -1   3 39809.4 738.217   8
  -2  -1   3 33621.7 475.431   4
  -2  -1   2 294124. 1733.74   1
   2   1  -2 296729. 1624.68   1
   2   1  -1 506116. 2140.27   1
   2   1   1 77580.3 1023.84   2
   2   1   1 74921.9 1037.91   9
   2   1   2 138304. 1588.48   9
   2   1   2 128350. 1432.44   6
   2   1   3 40444.6 982.570   9
   2   1   3 42050.2 967.194   6
   2   1   4 41797.0 1135.43   9
   2   1   4 39982.8 1066.62   6
   2   1   5 32733.5 1080.94   6
   2   1   5 33762.3 1142.31   9
   2   1   6 136215. 2416.57   9
   2   1   7 8701.83 657.896  13
   2   1   7 6015.01 533.440  27
   2   1   8 564.426 158.300  13
   2   1   8 408.420 135.930  20
   2   1   9 2600.88 287.838  20
   2   1   9 2575.19 285.641  37
  -2  -2  12 4653.93 359.198  34
  -2  -2  12 4358.97 345.742  37
  -2  -2  11 36440.7 1249.02  37
  -2  -2  11 36630.5 1245.13  20
  -2  -2  11 38529.4 1240.31  34
  -2  -2  11 34886.3 1153.57  13
  -2  -2  10 61876.1 1720.23  13
  -2  -2  10 61582.3 1810.92  20
  -2  -2  10 62581.9 1820.35  37
  -2  -2   9 1817.64 332.728  20
  -2  -2   9 1681.51 287.277   6
  -2  -2   8 7687.29 571.024   6
  -2  -2   7 1134.41 199.567   6
  -2  -2   7 1489.88 245.742   8
  -2  -2   6 83740.2 1552.52   8
  -2  -2   6 83713.5 1561.83   6
  -2  -2   5 5284.68 338.633   8
  -2  -2   5 5009.09 339.366   6
  -2  -2   4 92480.6 1248.51   8
  -2  -2   4 92909.6 1243.66   6
  -2  -2   4 93871.5 1110.92   4
  -2  -2   3 118603. 1096.26   4
  -2  -2   3 120435. 1323.08   8
   2   2  -3 116839. 1290.59   1
  -2  -2   3 120563. 1303.70   7
   2   2  -2 36898.2 684.484   1
  -2  -2   2 37864.9 710.050   8
  -2  -2   2 38548.0 718.907   7
   2   2  -1 20259.1 496.167   1
  -2  -2   1 20418.6 530.482   1
   2   2  -1 19086.8 475.783   9
   2   2   0 374185. 2350.74   9
   2   2   1 188699. 1831.43   9
   2   2   2 427414. 3070.90   9
   2   2   3 4748.80 363.456   9
   2   2   4 31229.6 1065.88   9
   2   2   5 2392.88 316.150   9
   2   2   6 30055.3 1276.63  35
   2   2   6 29307.2 1225.77  13
   2   2   7 4767.26 489.826  35
  -2  -2  -9 1777.71 205.695  39
  -2  -3  12 752.972 144.548  34
  -2  -3  12 699.342 132.590  13
  -2  -3  11 2444.72 304.418  13
  -2  -3  11 2909.33 361.712  20
  -2  -3  10 4274.98 473.913  20
  -2  -3  10 4317.27 447.917  13
  -2  -3   9 1785.68 290.013  43
  -2  -3   9 2064.97 340.816  20
  -2  -3   9 1629.77 274.743   6
  -2  -3   8 252.198 93.5154   6
  -2  -3   7 52.5435 46.3500   6
  -2  -3   7 124.915 123.746   8
  -2  -3   6 9827.68 542.403   8
  -2  -3   6 8992.61 511.417   6
  -2  -3   5 672.636 117.963   4
  -2  -3   5 661.706 127.724   8
  -2  -3   4 112.749 60.1297   8
  -2  -3   4 62.0391 38.7325   4
  -2  -3   3 447681. 2833.11   8
  -2  -3   2 23841.1 638.301   8
   2   3  -1 1761.72 170.888   9
   2   3   0 42129.1 908.020   9
   2   3   1 5570.49 362.070   9
   2   3   2 11402.2 561.178   9
   2   3   3 1528.25 227.120   9
   2   3   4 1141.41 220.951   9
   2   3   5 197.475 104.260   9
   2   3   5 181.587 96.5853  35
   2   3   6 7669.93 630.684  35
   2   3   7 6188.89 525.291  35
   2   3   8 4174.77 354.957  35
  -2  -3  -8 4762.29 380.408  39
  -2  -4  12 869.923 159.715  34
  -2  -4  12 633.106 122.795  13
  -2  -4  11 21156.0 886.493  13
  -2  -4  11 20335.9 837.725  43
  -2  -4  11 22297.4 985.753  20
  -2  -4  10 4826.91 500.603  20
  -2  -4  10 4497.15 452.127  43
  -2  -4   9-1.34501 68.6904  20
  -2  -4   9 16.3209 57.7986  32
  -2  -4   9-79.6709 114.530  12
  -2  -4   9 187.951 107.366  43
  -2  -4   7 100079. 2019.37   8
  -2  -4   6 25748.6 915.542   8
  -2  -4   5 3132.76 289.213   8
  -2  -4   5 3103.50 277.589   4
  -2  -4   4 5945.64 388.272   8
  -2  -4   3 293201. 2582.80   8
  -2  -4   2 45090.9 991.082   8
   2   4  -1 25573.5 741.965   9
   2   4   0 2.21843 39.3597   9
   2   4   1 4851.29 372.307   9
   2   4   2 10737.3 610.915   9
   2   4   3 4440.29 424.122   9
   2   4   4 62654.5 1693.90   9
   2   4   4 56737.1 1654.73  35
   2   4   5 60661.1 1726.27  35
  -2  -4  -6 1403.29 259.525  39
   2   4   6 1219.65 239.513  35
   2   4   7 8436.85 552.459  35
  -2  -4  -7 8887.48 555.601  39
   2   4   8 9270.97 440.955  35
  -2  -5  12 697.563 124.786  13
  -2  -5  12 837.162 153.596  34
  -2  -5  11 7453.10 510.247  43
  -2  -5  11 7122.68 499.360  13
  -2  -5  10 46721.0 1335.13  32
  -2  -5  10 47446.8 1450.02  43
  -2  -5  10 45644.4 1492.99  20
  -2  -5   9 15929.0 858.913  12
  -2  -5   9 15453.1 903.688  20
  -2  -5   9 14813.7 843.034  43
  -2  -5   9 14999.7 792.934  32
  -2  -5   8 47859.5 1481.47  12
  -2  -5   8 54081.9 1629.89  28
  -2  -5   8 51646.3 1686.96  20
  -2  -5   8 51880.3 1487.91  32
  -2  -5   7 244870. 3261.44   8
  -2  -5   6 5124.04 436.664   8
  -2  -5   5 28645.7 944.424   8
   2   5  -5 29202.1 1060.63  10
  -2  -5   4 3409.01 319.344   8
  -2  -5   3 59.8729 39.5979   8
  -2  -5   2 24820.6 820.122   8
   2   5  -1 1863.86 229.485   9
  -2  -5   1 2229.43 253.090   8
   2   5   0 273.640 97.1874   9
   2   5   1 69963.5 1604.39   9
   2   5   2 10875.5 676.803   9
   2   5   3 7072.82 598.138  35
  -2  -5  -3 5957.55 556.389  39
   2   5   3 7789.65 603.500   9
  -2  -5  -4 91413.0 2193.62  39
   2   5   4 90053.7 2096.14  35
   2   5   5 5414.64 487.306  35
  -2  -5  -5 5801.34 520.726  39
  -2  -5  -6 4997.11 417.164  19
  -2  -5  -6 4733.72 420.000  39
   2   5   6 5604.63 455.313  35
  -2  -5  -7 5647.07 358.036  39
   2   5   7 6259.04 402.708  35
  -2  -6  12 10416.5 478.965  34
  -2  -6  12 9661.59 437.180  43
  -2  -6  11 3460.64 335.437  43
  -2  -6  10 9479.73 630.342  43
  -2  -6  10 9346.59 582.916  32
  -2  -6   9 273.451 119.115  32
  -2  -6   9 255.551 111.094  43
  -2  -6   9 68.4907 108.111  12
  -2  -6   8 154942. 2677.07  12
  -2  -6   8 153600. 2753.52  28
  -2  -6   7 3254.78 398.100   8
  -2  -6   7 2328.21 345.432  28
  -2  -6   6 1348.48 235.113   8
   2   6  -6 1694.94 296.750  10
   2   6  -5 611.393 180.356  10
  -2  -6   5 419.952 128.185   8
  -2  -6   4 184905. 2503.57   8
   2   6  -4 187861. 2897.43  10
  -2  -6   3 15627.9 722.438   8
   2   6  -3 15355.0 804.242  10
   2   6  -2 7.17673 111.482  10
   2   6  -1 94865.9 2082.06  10
   2   6   0 84297.3 1812.45   9
   2   6   0 81147.7 1948.93  10
   2   6   1 21336.5 968.110   9
  -2  -6  -2 3230.03 409.464  39
   2   6   2 3503.22 421.218  35
   2   6   2 4320.41 457.191   9
  -2  -6  -3 11720.9 777.672  39
   2   6   3 11850.1 768.910  35
   2   6   4 23273.8 1025.88  35
  -2  -6  -4 23832.5 1040.34  19
  -2  -6  -4 23166.0 1045.92  39
   2   6   5 37618.0 1177.23  35
  -2  -6  -5 35376.6 1146.19  39
  -2  -6  -5 35187.4 1137.34  19
  -2  -6  -6 2303.91 228.398  19
   2   6   6 3057.09 286.498  35
  -2  -6  -6 2936.64 279.963  29
  -2  -7  11 10369.3 535.980  43
  -2  -7  10 2831.75 316.574  12
  -2  -7  10 3136.17 345.655  43
  -2  -7  10 3118.61 321.025  32
  -2  -7   9 22503.6 967.579  12
  -2  -7   9 21436.1 989.889  43
  -2  -7   9 21695.3 915.975  32
  -2  -7   8 2567.98 364.214  28
  -2  -7   8 2136.50 308.820  12
  -2  -7   8 2078.92 328.903  43
  -2  -7   7 464.015 158.977  24
  -2  -7   7 435.773 155.428  28
  -2  -7   7 362.275 135.490  12
  -2  -7   6 49.1081 75.1502  28
  -2  -7   6 159.073 79.8692  24
  -2  -7   6 114.276 82.7666  12
   2   7  -6 202.504 134.071  10
   2   7  -5 414.565 178.550  10
   2   7  -4 82447.3 2088.84  10
   2   7  -3 9790.62 722.402  10
   2   7  -2 1602.14 299.037  10
   2   7  -1 190127. 3203.92  10
  -2  -7   0 140754. 2687.87  19
  -2  -7   0 128661. 2584.44  29
  -2  -7  -1 151.048 112.724  19
  -2  -7  -1 164.742 107.154  29
  -2  -7  -2 820.335 196.473  19
  -2  -7  -2 703.326 189.597  29
   2   7   2 609.762 180.424  35
   2   7   3 4332.16 437.361  35
  -2  -7  -3 4234.98 428.606  19
  -2  -7  -3 3978.06 422.425  29
  -2  -7  -4 79.7669 69.5200  29
  -2  -7  -4 176.316 87.9308  19
   2   7   4-14.1526 48.7989  35
  -2  -7  -5 8.59859 54.6055  19
   2   7   5 80.0987 53.1737  35
  -2  -7  -5 80.3650 50.6548  29
  -2  -8  11 4123.77 300.507  43
  -2  -8  10 564.538 131.401  12
  -2  -8  10 659.954 154.829  43
  -2  -8  10 513.299 121.857  32
  -2  -8   9 8663.61 558.112  12
  -2  -8   9 9038.37 597.041  43
  -2  -8   9 9374.50 566.355  32
  -2  -8   8 17225.1 843.471  12
  -2  -8   8 16443.5 863.068  43
  -2  -8   7 4121.93 427.295  12
  -2  -8   7 3902.07 418.571  24
  -2  -8   7 4405.69 460.511  28
  -2  -8   6 41715.9 1386.17  12
  -2  -8   6 43235.6 1409.19  24
  -2  -8   5 8056.79 609.921  24
  -2  -8   5 8882.57 657.551  22
  -2  -8   4-42.7105 82.8990  24
  -2  -8   4-140.360 102.259  22
  -2  -8   3 2394.92 340.668  22
  -2  -8   3 2704.96 353.419  24
  -2  -8   2 21920.4 1043.05  22
  -2  -8   2 19426.6 994.926  19
  -2  -8   1 18633.0 969.471  29
  -2  -8   1 19362.3 997.691  19
  -2  -8   0 3490.48 414.327  19
  -2  -8   0 3256.15 406.323  29
  -2  -8  -1 1651.90 277.211  29
  -2  -8  -1 1529.35 272.537  19
  -2  -8  -2 642.170 155.033  29
  -2  -8  -2 769.623 178.201  19
   2   8   3 34878.7 1038.79  35
  -2  -8  -3 35104.6 1062.84  29
  -2  -8  -4 1845.99 204.786  19
   2   8   4 1952.63 209.246  35
  -2  -8  -4 1625.63 189.245  29
  -2  -9  10 1097.06 156.910  43
  -2  -9  10 1282.70 161.367  32
  -2  -9  10 1203.42 158.504  12
  -2  -9   9 1834.05 229.840  12
  -2  -9   9 2096.46 240.310  32
  -2  -9   9 1839.32 233.647  43
  -2  -9   8 68.1402 62.3434  12
  -2  -9   7 6824.86 512.755  24
  -2  -9   7 6637.46 507.451  12
  -2  -9   6 12242.6 709.447  24
  -2  -9   6 11782.8 698.361  12
  -2  -9   5 19336.9 915.831  24
  -2  -9   4 1426.33 244.129  24
  -2  -9   4 1712.30 278.280  22
  -2  -9   3 8043.08 590.931  24
  -2  -9   3 8585.67 623.781  22
  -2  -9   2 5932.73 511.301  22
  -2  -9   2 5679.86 489.571  24
  -2  -9   2 6168.65 529.113  19
  -2  -9   1 7061.39 541.537  22
  -2  -9   1 6192.91 518.783  19
  -2  -9   0 577.587 152.030  22
  -2  -9   0 482.141 140.873  19
  -2  -9   0 505.081 141.102  40
  -2  -9  -1 5785.01 432.615  40
  -2  -9  -1 6471.32 470.679  19
  -2  -9  -2 1104.97 161.014  22
  -2  -9  -2 1241.31 184.356  19
  -2  -9  -2 869.354 148.131  40
  -2 -10   9 1301.27 154.682  12
  -2 -10   9 1445.66 168.170  32
  -2 -10   8 8448.01 456.634  12
  -2 -10   8 9588.30 483.942  32
  -2 -10   7 53.6078 39.5643  24
  -2 -10   7 121.085 68.2835  12
  -2 -10   6 183.520 90.8930  24
  -2 -10   6 391.496 123.499  12
  -2 -10   5 21141.3 852.352  24
  -2 -10   5 20690.1 839.322  12
  -2 -10   4 11644.6 642.305  24
  -2 -10   3 1453.73 227.316  24
  -2 -10   3 1714.03 243.160  22
  -2 -10   2 2678.10 296.553  24
  -2 -10   2 2416.91 273.819  22
  -2 -10   1 821.865 163.685  24
  -2 -10   1 832.869 152.976  22
  -2 -10   0 2042.12 214.621  22
  -2 -10   0 2514.94 253.729  24
  -2 -10  -1-36.2722 48.2222  24
  -2 -11   7 748.097 120.055  32
  -2 -11   6 7880.75 400.392  12
  -2 -11   5-16.0920 40.3993  24
  -2 -11   5 30.3941 52.2292  12
  -2 -11   4 757.711 131.473  24
  -2 -11   4 521.370 110.609  12
  -2 -11   3 1062.49 154.458  24
  -2 -11   2 3088.17 245.853  24
   3 -11  -1 4646.87 311.457  22
   3 -11  -1 4600.33 327.269  14
   3 -11   0 14855.6 601.871  22
  -3  11   0 14596.6 596.409  38
   3 -11   0 15664.8 656.389  14
   3 -11   1 4577.87 348.400  22
  -3  11  -1 4718.44 361.531  38
   3 -11   1 4763.80 375.921  14
  -3  11  -2 3608.82 320.299  38
   3 -11   2 3551.37 329.522  14
  -3  11  -3 14410.7 633.302  38
   3 -11   3 13552.2 635.383  14
  -3  11  -4 333.518 104.557  18
  -3  11  -4 217.300 81.4658  38
  -3  11  -5 3897.52 286.175  38
  -3  11  -5 4706.05 332.412  18
  -3  11  -6 11180.0 458.897  18
   3 -10  -4 16823.5 568.072  41
   3 -10  -3 15018.7 607.156  22
   3 -10  -3 15642.1 631.948  40
   3 -10  -3 15929.4 643.280  41
   3 -10  -3 15286.8 652.356  14
   3 -10  -2 188.452 75.3506  22
   3 -10  -2 206.259 84.7296  40
   3 -10  -2 160.067 77.8216  41
   3 -10  -2 206.768 91.2472  14
   3 -10  -1 3704.67 355.243  22
   3 -10  -1 3873.28 385.891  40
   3 -10  -1 3848.79 383.154  14
  -3  10   1 3909.23 357.089  38
   3 -10  -1 3793.87 369.874  41
   3 -10   0 50377.1 1354.15  22
   3 -10   0 49472.2 1380.73  41
   3 -10   0 47567.9 1387.45  14
   3 -10   1 56932.6 1470.47  22
   3 -10   1 60057.9 1572.40  14
   3 -10   2 4027.53 403.346  14
   3 -10   2 3813.50 378.386  22
   3 -10   3 2875.40 339.227  14
   3 -10   4 2854.50 323.657  14
  -3  10  -5 24294.6 859.910  38
  -3  10  -6 636.115 133.340  18
  -3  10  -7 194.702 61.6998  18
   3  -9  -5 7558.28 445.722  14
  -3   9   5 8705.51 469.450  35
   3  -9  -5 8512.35 460.252  41
  -3   9   4 3998.42 362.155  35
   3  -9  -4 3584.25 338.771  40
   3  -9  -4 3775.90 354.583  41
   3  -9  -4 3562.85 334.272  29
   3  -9  -4 3905.57 374.879  14
   3  -9  -3 38103.7 1190.14  41
   3  -9  -3 37656.4 1200.38  40
  -3   9   3 39542.0 1233.29  35
   3  -9  -3 37089.1 1182.10  29
   3  -9  -3 35574.3 1217.95  14
   3  -9  -2 2370.26 330.004  14
   3  -9  -2 2090.22 297.490  41
   3  -9  -2 2243.59 314.857  40
  -3   9   2 2149.26 300.515  35
  -3   9   1 1964.15 296.637  35
   3  -9  -1 1627.20 268.134  41
   3  -9  -1 1736.51 287.574  14
   3  -9  -1 1697.61 274.548  40
   3  -9   0 166693. 2708.32  22
   3  -9   0 175076. 2820.51  40
   3  -9   0 175225. 2827.51  41
   3  -9   0 166600. 2810.97  14
   3  -9   1 49278.0 1474.15  22
   3  -9   1 50187.1 1535.34  41
   3  -9   1 46882.4 1478.83  14
   3  -9   2 41893.4 1366.25  22
   3  -9   2 40783.4 1345.29  14
   3  -9   3 1442.22 256.033  14
   3  -9   4 157.889 90.9872  14
   3  -9   5 5649.16 483.923  14
   3  -9   6 4781.85 404.325  12
  -3   9  -6 5389.26 438.464  18
   3  -9   7 23696.5 832.674  12
  -3   9  -7 25926.7 891.276  18
   3  -9   8 8812.07 476.240  27
  -3   9  -8 8892.16 445.984  18
  -3   8   7 3363.84 249.735  35
   3  -8  -6 2747.14 275.458  41
  -3   8   6 3241.50 308.777  35
   3  -8  -6 2462.36 255.830  29
   3  -8  -6 2803.62 292.831  14
   3  -8  -5 1646.58 239.729  29
   3  -8  -5 1464.19 225.642  40
  -3   8   5 1762.43 262.643  35
   3  -8  -4 137520. 2410.56  40
   3  -8  -4 140610. 2442.65  29
   3  -8  -3 1118.50 230.612  29
   3  -8  -3 1616.62 272.562  40
  -3   8   3 1408.36 262.294  35
   3  -8  -2 988.738 206.533  41
  -3   8   2 1255.45 248.697  35
   3  -8  -2 1164.55 234.627  14
   3  -8  -2 964.154 206.357  40
   3  -8  -2 1006.47 222.680  29
   3  -8  -1 191.901 117.744  29
   3  -8  -1 191.720 58.2970  41
   3  -8  -1 251.328 116.714  40
  -3   8   1 310.928 122.584  35
   3  -8  -1 184.469 107.628  14
   3  -8   0 1424.55 262.479  41
   3  -8   0 1609.73 274.490  40
   3  -8   0 1492.48 265.701  14
   3  -8   1 6429.72 536.122  22
   3  -8   1 7524.74 601.197  41
  -3   8  -1 7717.75 626.988  10
   3  -8   1 8069.66 614.064  14
   3  -8   1 7487.15 591.532  40
  -3   8  -2 68721.9 1851.81  10
   3  -8   2 69469.5 1829.70  41
   3  -8   2 68676.5 1793.26  14
   3  -8   3 665.029 175.739  22
   3  -8   3 704.968 187.393  14
  -3   8  -3 932.040 220.777  10
   3  -8   4 59277.3 1652.60  14
   3  -8   5 134.905 99.7949  14
   3  -8   6 56100.9 1495.76  12
  -3   8  -6 58021.1 1548.35  18
   3  -8   7 94043.1 1823.73  12
  -3   8  -7 96872.7 1876.15  18
   3  -8   8 17736.9 756.827  27
  -3   8  -8 16938.8 686.549  18
   3  -8   9 1865.27 193.889  13
   3  -8   9 1730.86 190.815  36
   3  -8   9 2127.07 223.508  27
  -3   7   8 703.299 119.983  15
  -3   7   7 3750.03 342.470  35
   3  -7  -6 3554.32 368.797  29
  -3   7   6 3651.78 381.182  35
   3  -7  -6 3798.78 390.117  39
   3  -7  -5 24887.0 1072.71  39
  -3   7   5 24210.4 1030.42  35
   3  -7  -5 23649.8 1029.64  29
   3  -7  -4 33954.9 1289.80  39
  -3   7   4 33277.1 1232.33  35
   3  -7  -4 34043.3 1274.70  29
  -3   7   3 9163.02 661.027   7
  -3   7   3 9139.50 659.453  35
   3  -7  -3 7613.15 603.356  29
  -3   7   2 8133.02 605.625   7
  -3   7   1 48388.1 1452.23  10
  -3   7   1 52715.2 1461.08   7
  -3   7   0 3653.48 419.646  10
  -3   7  -1 9677.43 669.990  10
  -3   7  -2 7282.43 581.026  10
  -3   7  -3 37977.7 1316.12  10
  -3   7  -4 71057.8 1818.36  10
   3  -7   5 366.957 145.094   6
   3  -7   5 917.075 208.905  14
   3  -7   6 1995.81 292.444  12
  -3   7  -6 1978.88 296.351  18
  -3   7  -7 195971. 2788.14  18
   3  -7   7 193658. 2786.35  12
   3  -7   8 981.189 195.153  27
   3  -7   9 8524.32 491.599  27
   3  -7   9 8318.75 463.481  13
   3  -7   9 7882.75 464.535  36
  -3   6   9 11692.3 470.826  15
   3  -6  -8 2672.85 284.343  39
  -3   6   8 2415.90 267.881  35
  -3   6   8 2227.83 256.313  23
  -3   6   7 7450.90 554.248  35
   3  -6  -7 6484.64 512.245  39
   3  -6  -6 5635.44 514.563  39
  -3   6   6 5889.81 530.379  35
   3  -6  -5 830.041 196.549  39
  -3   6   5 1018.32 233.202  35
  -3   6   4 14808.9 827.755  35
  -3   6   4 16740.5 869.561   7
  -3   6   3 6177.62 500.505   7
  -3   6   2 48147.5 1353.61   7
  -3   6   1 6305.49 489.357  10
  -3   6   1 6856.63 483.168   7
  -3   6   0 29179.9 1058.68  10
  -3   6   0 26711.8 903.472   7
  -3   6  -1 5141.50 452.220  10
   3  -6   2 74131.2 1572.42   4
  -3   6  -2 86852.6 1837.41  10
   3  -6   3 86402.4 1818.13   4
  -3   6  -3 104190. 2025.85  10
  -3   6  -4 15498.6 782.480  10
   3  -6   4 14222.9 786.244   4
   3  -6   5 6803.98 565.498   6
   3  -6   6 16663.4 859.142  12
   3  -6   6 17356.2 982.338  11
  -3   6  -6 18289.0 902.831  18
   3  -6   6 15434.2 879.120   6
   3  -6   7 2008.97 295.683  12
  -3   6  -7 1531.89 245.299  18
   3  -6   8 2741.46 329.509  27
   3  -6   8 2730.00 342.499  36
   3  -6   9 29595.2 958.919  27
   3  -6   9 30105.2 943.759  13
   3  -6   9 29353.3 966.188  36
   3  -6  10 21439.6 658.981  27
  -3   5   9 2593.26 280.986  15
   3  -5  -9 2187.50 247.168  39
   3  -5  -8 3324.51 361.484  39
  -3   5   8 3946.14 412.206  37
  -3   5   8 3443.31 372.437  35
  -3   5   7 40667.4 1432.61  37
   3  -5  -7 38529.3 1344.66  39
  -3   5   7 42259.3 1431.90  35
  -3   5   6 2825.33 396.316  37
   3  -5  -6 2916.39 381.545  39
  -3   5   6 3465.34 425.366  35
  -3   5   6 3050.18 372.878   7
  -3   5   5 1139.76 226.520   7
  -3   5   5 1158.52 227.548   9
  -3   5   4 38455.6 1260.83   9
  -3   5   4 37743.3 1217.46   7
  -3   5   3 1828.93 261.886   7
  -3   5   3 1633.57 244.181   9
  -3   5   2 13639.7 648.472   7
  -3   5   2 14169.5 654.632  10
  -3   5   1 12847.3 593.271   7
  -3   5   1 12926.4 632.737  10
  -3   5   0 55606.6 1322.58  10
  -3   5   0 54807.4 1162.70   7
   3  -5   1 165.712 66.3385   4
  -3   5  -1 282.788 99.7997  10
  -3   5  -2 48844.1 1222.71  10
   3  -5   2 43728.8 1116.06   4
  -3   5  -3 184974. 2460.47  10
   3  -5   3 167683. 2336.43   4
  -3   5  -4 68679.2 1517.22  10
   3  -5   5 20141.3 945.166   6
   3  -5   6 28238.1 1244.97  11
   3  -5   6 29254.4 1192.94   6
   3  -5   7 2829.85 403.375  20
   3  -5   8 64.9491 70.7772  27
   3  -5   8-81.0573 112.681  20
   3  -5   8-28.8262 59.3969  36
   3  -5   9 6923.26 481.666  27
   3  -5   9 7517.31 495.675  13
   3  -5   9 6754.67 516.485  20
   3  -5   9 6896.48 487.859  36
   3  -5  10 25221.8 786.963  20
   3  -5  10 23228.1 705.456  13
  -3   4  10 3682.31 307.936  15
   3  -4 -10 3495.24 287.284  39
  -3   4  10 4310.04 343.287  37
  -3   4   9 1034.76 216.360  37
   3  -4  -9 896.229 180.704  39
  -3   4   8 30217.5 1227.77  37
  -3   4   7 27162.2 1205.29  37
  -3   4   7 24907.9 1135.66  35
  -3   4   6 9326.04 626.833   7
  -3   4   5 27619.4 1040.70   9
  -3   4   5 28513.5 1056.44   7
  -3   4   4 1782.40 251.810   9
  -3   4   4 2502.22 293.520   7
  -3   4   3 11944.6 593.812   9
  -3   4   3 11355.0 559.935   7
  -3   4   2 120633. 1713.94  10
  -3   4   2 118290. 1699.66   7
  -3   4   1 77689.3 1365.24  10
  -3   4   1 76168.9 1291.60   7
  -3   4   0 32066.7 785.801   7
  -3   4   0 32836.5 892.352  10
  -3   4  -1 24006.0 759.902  10
   3  -4   1 29725.2 786.856   4
  -3   4  -2 6054.81 391.922  10
  -3   4  -3 143.503 69.9446  10
   3  -4   4 18908.4 791.338   5
  -3   4  -4 20459.2 754.225  10
   3  -4   5 168313. 2589.16   5
   3  -4   5 186281. 2737.86   6
   3  -4   6 13174.1 782.051   6
   3  -4   7 16078.0 857.663  27
   3  -4   7 15629.4 956.886  20
   3  -4   8 9488.64 631.589  27
   3  -4   8 9430.97 634.446  13
   3  -4   8 10472.1 683.272  36
   3  -4   8 9967.72 723.508  20
   3  -4   9 26774.9 957.641  27
   3  -4   9 25716.1 942.182  13
   3  -4   9 25264.9 1013.86  20
   3  -4   9 25669.6 950.958  36
   3  -4  10 465.723 103.713  13
   3  -4  10 708.020 139.970  20
   3  -4  10 673.287 127.949  27
  -3   3  11 1252.75 167.399  37
  -3   3  10 6774.17 494.254  37
  -3   3  10 6572.67 479.291  15
  -3   3   9 4087.30 440.311  37
  -3   3   8 107344. 2335.24  37
  -3   3   7 95540.5 2218.06  37
  -3   3   6 53495.1 1419.37   7
  -3   3   5 42270.8 1180.65   9
  -3   3   5 46068.5 1236.48   7
  -3   3   4 52531.0 1207.73   9
  -3   3   4 51756.2 1209.31   7
  -3   3   3 8461.36 436.805   7
  -3   3   2 67161.8 1121.82  10
  -3   3   2 52477.9 1021.72   7
  -3   3   1 53994.8 1001.81  10
  -3   3   1 74727.4 1124.00   7
  -3   3   0 535671. 3141.17  10
  -3   3   0 526651. 2835.81   7
  -3   3  -1 25555.5 701.185  10
  -3   3  -2 246272. 2258.37  10
   3  -3   2 232686. 2165.13   5
  -3   3  -3 43363.5 982.098  10
   3  -3   3 40495.1 994.548   5
   3  -3   3 43510.2 1042.21   9
   3  -3   4 105753. 1784.62   5
   3  -3   4 105371. 1783.42   9
   3  -3   5 66534.4 1571.81   5
   3  -3   5 75045.9 1700.23   6
   3  -3   6 2254.67 319.253   6
   3  -3   7 2333.44 331.401  27
   3  -3   7 2370.80 336.097  13
   3  -3   7 2417.62 382.590  20
   3  -3   7 2081.66 314.527  36
   3  -3   8 18789.8 897.618  27
   3  -3   8 18716.9 905.518  13
   3  -3   8 19051.3 914.624  36
   3  -3   8 19455.9 1005.11  20
   3  -3   9 18715.6 808.490  13
   3  -3   9 19142.0 882.772  20
   3  -3   9 19881.2 830.289  27
   3  -3  10 6136.09 400.940  20
   3  -3  10 6598.64 385.397  27
  -3   2  11 1235.87 190.013  37
  -3   2  11 709.057 132.025  15
  -3   2  10 2607.94 330.458  37
  -3   2  10 2545.92 323.900  15
  -3   2   9 20013.1 991.739  37
  -3   2   9 20992.0 1007.68  34
  -3   2   8 221.984 129.184  37
  -3   2   8 178.394 90.5059  34
  -3   2   8 161.735 76.7408   6
  -3   2   7 2597.91 335.619   6
  -3   2   6 41500.6 1214.40   6
  -3   2   6 42546.3 1187.56   7
  -3   2   5 53978.1 1234.43   6
  -3   2   5 56403.0 1253.03   7
  -3   2   4 1881.50 207.750   7
  -3   2   3 446.645 80.9139  10
  -3   2   3 634.436 113.610   7
  -3   2   2 16780.1 509.667  10
  -3   2   2 16936.7 516.720   7
  -3   2   1 29854.5 662.948  10
  -3   2   1 28253.9 633.816   7
  -3   2   0 22627.3 568.169  10
  -3   2   0 22247.4 539.976   7
   3  -2   0 22087.0 470.042   5
  -3   2  -1 615723. 2751.63   7
   3  -2   2 131249. 1540.70   5
  -3   2  -2 129792. 1539.68  10
   3  -2   2 131652. 1629.46   9
   3  -2   3 2985.92 266.073   5
  -3   2  -3 3038.79 248.453  10
   3  -2   3 3259.33 284.181   9
   3  -2   4 3393.97 334.970   6
   3  -2   4 3667.08 324.716   5
   3  -2   4 3685.22 332.321   9
   3  -2   5 156891. 2389.11   5
   3  -2   5 155495. 2341.77   9
   3  -2   6 8734.50 643.835   6
   3  -2   7 20057.5 970.656  27
   3  -2   7 19778.0 969.363  13
   3  -2   7 19550.5 935.303  36
   3  -2   7 19733.2 999.799  42
   3  -2   8 25045.7 1027.31  27
   3  -2   8 24119.0 1035.33  13
   3  -2   8 25181.6 1030.17  36
   3  -2   8 23896.4 1082.82  20
   3  -2   9 7232.62 526.532  20
   3  -2   9 7496.98 494.313  27
   3  -2   9 7134.99 489.791  13
   3  -2  10 467.976 112.797  20
  -3   1  11 8191.30 504.251  34
  -3   1  11 9670.89 592.048  37
  -3   1  10-55.8558 62.8559  34
  -3   1  10 52.2932 96.8827  15
  -3   1  10 33.8073 65.6373  37
  -3   1   9 2783.78 388.178  15
  -3   1   9 2877.17 388.212  37
  -3   1   9 1980.65 313.927  34
  -3   1   8 3533.45 407.723   6
  -3   1   8 2963.42 392.817  37
  -3   1   8 3235.07 398.846  34
  -3   1   7 31330.1 1119.16   6
  -3   1   6 31990.5 1027.56   6
  -3   1   6 33776.9 988.343   7
  -3   1   5 3012.08 278.696   8
  -3   1   5 2882.27 276.489   6
  -3   1   5 2988.95 269.502   7
  -3   1   4 22926.7 695.102   6
  -3   1   4 23872.2 696.877   7
  -3   1   3 1350.66 137.434   8
  -3   1   3 1492.88 158.409   7
   3  -1  -2 828.063 89.3507   2
  -3   1   2 902.894 111.647  10
   3  -1  -2 970.521 113.635   3
  -3   1   2 806.814 83.8324   1
  -3   1   1 13877.9 427.381  10
  -3   1   1 14216.0 424.672   7
  -3   1  -1 2268.06 185.055  10
  -3   1  -1 2291.42 174.550   7
   3  -1   1 2440.53 200.364   9
   3  -1   2 126737. 1608.42   9
   3  -1   3 293.871 86.1157   9
   3  -1   4 12869.4 646.256   6
   3  -1   4 12557.4 621.340   9
   3  -1   5 14759.2 735.620   5
   3  -1   5 15586.3 757.462   9
   3  -1   5 16344.2 804.886   6
   3  -1   6 4263.23 443.399  36
   3  -1   6 4303.32 451.335   6
   3  -1   6 3847.02 429.282  42
   3  -1   7 89344.4 2038.02  27
   3  -1   7 90969.8 2117.47  13
   3  -1   7 87294.7 1941.42  36
   3  -1   7 92113.5 2148.26  42
   3  -1   8 26150.5 1059.93  13
   3  -1   8 25820.9 1114.00  20
   3  -1   8 26250.9 1032.28  27
   3  -1   9 14871.0 725.148  20
   3  -1   9 15012.2 674.065  27
   3  -1   9 13314.6 646.086  13
  -3   0  12 2611.43 253.980  37
  -3   0  11 15127.0 788.128  37
  -3   0  11 15825.1 767.509  34
  -3   0  10 353.958 143.810  37
  -3   0  10 340.184 143.947  34
  -3   0   9 1722.83 292.048  34
  -3   0   9 2201.55 345.304  15
  -3   0   9 1806.37 321.484  37
  -3   0   8 3151.97 380.378   6
  -3   0   7 123945. 2179.89   6
  -3   0   6 118362. 1912.94   8
  -3   0   6 118970. 1923.05   6
  -3   0   5 5424.67 370.090   6
  -3   0   5 5452.49 350.127   7
  -3   0   4 223342. 2017.64   8
  -3   0   4 230313. 2073.23   7
  -3   0   4 225556. 2104.66   6
  -3   0   3 39651.6 785.442   8
  -3   0   3 37340.0 762.971   7
  -3   0   2 107876. 1209.97   8
  -3   0   2 107406. 1198.99   7
  -3   0   1 17887.8 471.361   1
  -3   0   1 19382.4 507.372   7
   3   0  -1 18048.3 473.781   2
   3   0   0 73.0777 38.8721   9
   3   0   0 21.9103 27.0581   2
   3   0   1 17424.1 549.870   9
   3   0   2 32266.8 837.775   9
   3   0   3 31209.7 905.083   6
   3   0   3 34636.5 969.705   9
   3   0   4 7551.85 498.241   6
   3   0   4 7279.97 491.814   9
   3   0   5 1816.17 265.968   6
   3   0   5 1677.14 264.562   9
   3   0   6 25849.8 1139.99  13
   3   0   6 28191.6 1185.14  42
   3   0   6 29708.6 1165.48  36
   3   0   6 25487.6 1178.28  35
   3   0   6 26385.1 1115.32  27
   3   0   7 215441. 3241.73  42
   3   0   7 213884. 3112.13  27
   3   0   7 210186. 3204.44  13
   3   0   8 13171.4 767.692  20
   3   0   8 13334.1 707.659  27
   3   0   8 12507.0 711.417  13
   3   0   9 14169.4 651.199  20
  -3  -1  12 367.846 104.037  34
  -3  -1  12 205.912 88.0321  37
  -3  -1  11 474.541 146.871  34
  -3  -1  11 509.165 135.040  37
  -3  -1  10 26897.3 1198.35  37
  -3  -1  10 26737.9 1131.20  34
  -3  -1   9 3709.30 456.724  37
  -3  -1   9 3383.13 409.677   6
  -3  -1   8 109355. 2198.25   6
  -3  -1   7 14315.4 741.543   8
  -3  -1   7 14988.8 748.291   6
  -3  -1   6 2129.15 258.747   8
  -3  -1   6 2712.48 279.341   6
  -3  -1   5 3862.80 301.345   8
  -3  -1   5 4111.33 311.563   6
  -3  -1   5 3796.22 285.746   7
  -3  -1   4 536590. 3216.23   8
  -3  -1   4 535566. 3140.27   7
  -3  -1   3 21232.9 596.111   8
  -3  -1   3 18099.1 522.655   1
  -3  -1   3 21273.9 592.353   7
   3   1  -3 19022.0 501.442   1
  -3  -1   2 15430.1 491.309   8
  -3  -1   2 15594.7 490.157   7
  -3  -1   1 19823.3 549.975   7
   3   1  -1 21351.6 561.658   9
   3   1   0 109609. 1366.12   9
   3   1   1 9408.05 436.691   9
   3   1   2 1304.63 179.535   9
   3   1   3 41798.9 1121.58   9
   3   1   4 70045.6 1617.48   9
   3   1   5 47364.0 1444.19   9
   3   1   6 23803.3 1085.66  42
   3   1   6 24239.5 1147.59  35
   3   1   6 23396.2 1041.41  27
   3   1   6 22281.3 1069.88  13
   3   1   7 57800.8 1657.97  35
   3   1   8 2583.53 318.562  20
  -3  -2  12 7221.63 464.692  34
  -3  -2  11 42304.5 1321.03  34
  -3  -2  11 40998.4 1327.93  37
  -3  -2  10 18643.3 998.821  20
  -3  -2   9 68009.3 1826.00   6
  -3  -2   9 70878.8 1820.15  43
  -3  -2   8 14484.2 787.657   6
  -3  -2   7 1693.83 269.793   8
  -3  -2   7 788.903 163.767   6
  -3  -2   6 39381.4 1085.33   8
  -3  -2   6 39424.8 1059.93   6
  -3  -2   5 193242. 2144.68   8
  -3  -2   5 184411. 2053.77   7
  -3  -2   4 64390.3 1175.85   8
  -3  -2   4 65499.1 1155.02   7
  -3  -2   3 17016.8 568.920   7
  -3  -2   3 17501.3 576.738   8
  -3  -2   2 2795.32 223.863   8
  -3  -2   2 2795.06 223.515   7
   3   2  -2 2552.40 188.574   9
   3   2  -1 1351.67 154.329   9
   3   2   0 69784.4 1183.43   9
   3   2   1 49464.4 1090.70   9
   3   2   2 175742. 2226.88   9
   3   2   3 116208. 2008.24   9
   3   2   4 1209.04 228.522   9
   3   2   5 14107.0 864.734  35
   3   2   5 12670.7 772.074   9
   3   2   6 34282.7 1326.28  35
   3   2   7 655.232 168.462  35
   3   2   8 9206.32 495.646  35
   3   2   8 8128.57 478.116  20
  -3  -3  12 30.4514 44.3831  34
  -3  -3  11 3953.33 419.355  20
  -3  -3  11 3674.01 393.298  34
  -3  -3  10 15296.3 905.596  20
  -3  -3  10 14600.5 815.296  43
  -3  -3   9 2413.07 374.507  20
  -3  -3   9 2340.25 338.778  43
  -3  -3   9 2131.70 301.589  32
  -3  -3   8 731.740 202.765   8
  -3  -3   7 24821.4 976.785   8
  -3  -3   6 5432.28 411.847   8
  -3  -3   5 175055. 2120.86   8
  -3  -3   4 167.220 68.1031   8
  -3  -3   3 1651.08 192.978   8
  -3  -3   2 75890.7 1308.78   8
   3   3  -1 115126. 1575.24   9
   3   3   0 9220.82 484.846   9
   3   3   1 32899.9 990.521   9
   3   3   2 2713.38 308.009   9
   3   3   3 69627.1 1676.17   9
   3   3   4 20133.1 996.052  35
   3   3   4 21311.8 993.060   9
   3   3   5 4213.12 457.903  35
   3   3   6 51499.3 1544.11  35
   3   3   7 438.410 124.982  35
  -3  -4  12 1005.78 175.530  34
  -3  -4  11 67.3695 68.6448  43
  -3  -4  11 57.3173 91.7813  34
  -3  -4  10 241.307 110.843  20
  -3  -4  10 440.939 141.088  43
  -3  -4   9 19493.0 1029.22  20
  -3  -4   9 17825.9 921.696  43
  -3  -4   9 18507.1 893.043  32
  -3  -4   9 17907.7 972.411  28
  -3  -4   8 143910. 2611.99   8
  -3  -4   7 1016.85 212.334   8
  -3  -4   6 9452.39 568.387   8
  -3  -4   5 1325.13 209.682   8
  -3  -4   4 118620. 1837.80   8
  -3  -4   3 61408.3 1296.01   8
  -3  -4   2 131544. 1902.90   8
   3   4  -1 2030.14 232.853   9
   3   4   0 36246.3 1067.17   9
   3   4   1 19894.5 849.318   9
   3   4   2 20267.1 908.427   9
   3   4   3 2009.96 322.611  35
  -3  -4  -3 1743.27 305.593  21
   3   4   3 2038.53 308.301   9
   3   4   4 36611.6 1336.77  35
   3   4   5 41017.2 1367.31  35
   3   4   6 31867.1 1092.64  35
   3   4   7 542.313 117.782  35
  -3  -5  12 1212.76 181.860  34
  -3  -5  12 1241.32 169.334  43
  -3  -5  11 12312.8 661.487  43
  -3  -5  11 12320.8 689.656  34
  -3  -5  10 6988.61 530.152  32
  -3  -5  10 7339.89 562.404  43
  -3  -5   9 102926. 2155.84  43
  -3  -5   9 104321. 2100.23  32
  -3  -5   9 102447. 2286.36  28
  -3  -5   8 82462.5 1852.70  32
  -3  -5   8 88382.3 2126.11   8
  -3  -5   8 82388.1 1987.58  43
  -3  -5   8 84923.7 2067.20  28
  -3  -5   7 29224.2 1147.77   8
   3   5  -6 2389.48 332.619  10
  -3  -5   6 2413.39 299.327   8
  -3  -5   5 99174.3 1888.86   8
  -3  -5   4 85250.4 1724.50   8
  -3  -5   3 191.483 93.1044   8
  -3  -5   2 6144.93 460.364   8
  -3  -5   1 9638.02 588.544   8
   3   5   0 6624.07 505.112   9
   3   5   1 561.563 152.068   9
  -3  -5  -2 11016.2 765.024  21
   3   5   2 10045.6 721.615  35
   3   5   2 11759.8 753.335   9
   3   5   3 24704.8 1113.33  35
   3   5   4 7715.23 596.074  35
   3   5   5-36.9549 68.4431  35
  -3  -5  -6 271.323 78.2647  19
   3   5   6 326.240 102.523  35
  -3  -6  12 3723.04 282.090  43
  -3  -6  11 344.779 107.894  43
  -3  -6  11 5.02526 48.5227  34
  -3  -6  10 228.901 107.960  43
  -3  -6  10 590.015 147.323  32
  -3  -6   9 15905.8 862.721  43
  -3  -6   9 15747.5 806.128  32
  -3  -6   9 16147.2 872.244  28
  -3  -6   8 7157.70 601.177  43
  -3  -6   8 7124.42 591.003  28
  -3  -6   8 6706.83 524.398  32
  -3  -6   7 344.946 132.151  24
  -3  -6   7 80.7614 69.7734   8
  -3  -6   7 303.445 132.249  43
  -3  -6   7 210.035 106.353  28
  -3  -6   6 12260.2 729.812   8
   3   6  -6 11782.7 798.056  10
  -3  -6   5 5523.40 472.431   8
   3   6  -5 5743.41 546.549  10
  -3  -6   4 42074.7 1308.50   8
  -3  -6   3 330.556 95.9140   8
  -3  -6   2 46713.6 1379.97   8
  -3  -6   1 28403.7 1091.61   8
  -3  -6   0 80534.6 2083.88  21
  -3  -6   0 80264.8 1891.19   8
   3   6   0 78263.3 1852.81   9
  -3  -6  -1 20161.7 999.361  25
   3   6   1 18780.3 954.479   9
   3   6   2 196.322 64.9362  35
   3   6   3 6404.56 540.860  35
  -3  -6  -4 4471.61 403.636  25
  -3  -6  -4 4151.17 401.130  19
   3   6   4 4533.87 416.969  35
  -3  -6  -4 4375.63 400.281  29
  -3  -6  -5 1065.54 166.993  25
   3   6   5 1222.15 186.745  35
  -3  -6  -5 1116.74 175.621  19
  -3  -7  11 5120.76 375.183  43
  -3  -7  10 6543.19 491.732  43
  -3  -7  10 6690.29 465.946  32
  -3  -7   9 199.950 103.244  43
  -3  -7   9 394.584 126.088  32
  -3  -7   9 356.690 137.364  28
  -3  -7   8 2862.44 386.848  28
  -3  -7   8 2027.36 315.998  43
  -3  -7   7 220.452 110.780  24
  -3  -7   7 218.664 100.175  43
  -3  -7   7 420.967 142.949  28
  -3  -7   6 8967.59 636.597  24
   3   7  -6 7782.60 693.068  10
  -3  -7   6 9299.90 707.568  28
  -3  -7   5 11578.3 717.964  24
   3   7  -5 10999.7 814.624  10
  -3  -7   5 10885.7 754.427  28
  -3  -7   4 31003.1 1253.57  25
  -3  -7   4 30931.0 1169.83  24
   3   7  -4 30805.9 1323.67  10
  -3  -7   3 37094.8 1366.15  25
  -3  -7   3 40797.4 1359.65  24
   3   7  -3 40521.0 1521.11  10
  -3  -7   2 21642.3 1039.72  25
   3   7  -2 22760.0 1144.48  10
  -3  -7   1 4059.15 448.221  25
  -3  -7   1 3699.14 445.998  19
  -3  -7   0 28217.9 1169.41  25
  -3  -7   0 27826.2 1197.91  19
  -3  -7  -1 597.405 173.060  25
  -3  -7  -1 540.862 167.859  19
   3   7   2 2549.71 321.778  35
  -3  -7  -2 2574.50 323.196  25
  -3  -7  -2 2254.31 315.829  19
  -3  -7  -3 16433.6 743.796  25
   3   7   3 16954.7 768.944  35
  -3  -7  -3 18343.3 807.686  19
  -3  -7  -4 324.568 93.0135  19
   3   7   4 254.507 89.5465  35
  -3  -8  11 5376.85 332.185  43
  -3  -8  10 21694.6 800.155  43
  -3  -8  10 22107.5 768.088  32
  -3  -8   9 762.358 172.022  43
  -3  -8   9 654.529 153.833  32
  -3  -8   8 19281.1 884.671  43
  -3  -8   8 20661.8 952.509  28
  -3  -8   7 4887.63 465.258  24
  -3  -8   7 4678.83 444.785  12
  -3  -8   7 4603.66 473.992  28
  -3  -8   6 27227.8 1096.08  24
  -3  -8   6 27313.0 1167.40  28
  -3  -8   6 25836.2 1088.73  12
  -3  -8   5 62.7504 72.3084  24
  -3  -8   4 24490.9 1023.54  24
  -3  -8   3 1397.50 257.644  25
  -3  -8   3 1055.86 205.812  24
  -3  -8   2 9225.41 639.095  24
  -3  -8   1 4025.48 438.869  19
  -3  -8   0 55737.9 1579.14  19
  -3  -8  -1 900.316 199.147  19
  -3  -8  -2 114.599 76.7746  19
  -3  -8  -3 5967.55 368.289  19
  -3  -9  10 10148.7 442.399  32
  -3  -9   9 108.200 64.3275  32
  -3  -9   8 11540.5 584.845  12
  -3  -9   8 12931.0 631.213  32
  -3  -9   7 13582.8 683.080  12
  -3  -9   7 14615.5 734.510  24
  -3  -9   6 996.698 200.449  24
  -3  -9   6 638.293 159.099  12
  -3  -9   5 7567.65 545.098  24
  -3  -9   4 9093.34 597.069  24
  -3  -9   3-22.8558 62.9751  24
  -3  -9   2 470.657 138.252  24
  -3  -9   1 465.963 124.826  24
  -3  -9   1 329.643 112.492  19
  -3  -9   0 1899.61 245.816  24
  -3  -9   0 1622.50 227.415  19
  -3  -9  -1 15246.4 613.744  24
  -3  -9  -1 14324.8 603.127  19
  -3 -10   8 557.254 115.232  32
  -3 -10   7 45.6447 57.4023  24
  -3 -10   7 95.0588 55.4014  12
  -3 -10   6 976.197 173.675  24
  -3 -10   6 730.179 143.737  12
  -3 -10   5 69.8699 50.3287  24
  -3 -10   5-61.8301 51.1168  12
  -3 -10   4 1556.70 218.970  24
  -3 -10   3 6571.80 435.684  24
  -3 -10   2 124.756 64.4929  24
  -3 -10   1 6845.21 392.640  24
   4 -11  -1 97.6912 47.3362  14
  -4  11   0 11092.6 502.183  38
   4 -11   0 10979.5 522.177  14
  -4  11  -1 5.23699 54.7947  38
   4 -11   1 138.970 74.8269  14
  -4  11  -2 266.682 90.4447  26
  -4  11  -2 322.068 97.0432  38
   4 -11   2 343.628 102.901  14
   4 -11   3 2110.02 234.416  14
  -4  11  -3 1926.99 208.403  18
  -4  11  -3 2276.17 236.588  38
  -4  11  -4 482.172 99.2844  38
  -4  11  -4 591.754 116.015  18
  -4  11  -5 2587.67 219.641  18
   4 -10  -4 2756.24 229.696  41
   4 -10  -4 3185.56 254.961  14
   4 -10  -3 7043.02 424.585  41
   4 -10  -3 7424.32 449.036  14
   4 -10  -2 356.899 117.030  41
   4 -10  -2 370.381 119.750  14
  -4  10   1 39788.1 1118.43  38
   4 -10  -1 40940.0 1172.04  41
   4 -10  -1 39124.2 1174.07  14
  -4  10   0 11835.6 645.632  38
   4 -10   0 11705.4 659.328  14
  -4  10  -1 53025.1 1365.75  38
   4 -10   1 52782.7 1405.54  14
   4 -10   2 2322.21 294.216  14
  -4  10  -2 2232.16 282.615  18
  -4  10  -2 2706.58 307.144  38
  -4  10  -3 8448.61 536.884  38
  -4  10  -3 8687.19 548.966  18
   4 -10   3 8003.65 539.098  14
  -4  10  -4 3849.44 342.689  38
  -4  10  -4 3827.28 357.297  18
   4 -10   4 3997.26 369.298  14
  -4  10  -5 8111.73 478.965  18
  -4  10  -6 392.696 98.1914  18
   4 -10   7 2814.97 227.265  27
   4  -9  -5 35083.1 919.491  41
   4  -9  -5 35149.8 974.374  14
   4  -9  -4 10060.8 567.833  41
   4  -9  -4 9323.41 563.123  14
   4  -9  -3 12642.7 685.514  41
   4  -9  -3 11728.9 682.947  14
   4  -9  -2 3951.37 395.950  41
   4  -9  -2 4053.52 398.933  40
   4  -9  -2 3704.41 395.376  14
   4  -9  -1 17241.4 855.717  41
   4  -9  -1 17081.7 856.144  40
  -4   9   1 18181.8 871.420  38
   4  -9  -1 17187.7 873.638  14
   4  -9   0 783.268 193.749  14
   4  -9   0 933.030 197.816  41
  -4   9   0 1233.00 246.120  38
   4  -9   1 2122.45 311.952  14
  -4   9  -2 4458.74 429.117  38
   4  -9   2 4776.46 461.957  14
  -4   9  -3 4205.13 435.942  26
  -4   9  -3 3805.12 396.071  38
   4  -9   3 3621.75 398.532  14
  -4   9  -4 1233.82 220.244  38
  -4   9  -4 1466.44 251.111  18
   4  -9   4 1156.81 222.494  14
  -4   9  -5 21020.8 859.457  18
  -4   9  -6 8538.23 515.465  18
  -4   9  -7 120.757 89.2051  18
   4  -9   8 29869.2 736.965  27
   4  -8  -7 5452.10 335.452  14
  -4   8   6 12122.9 596.340  35
   4  -8  -6 11283.5 590.850  14
  -4   8   5 14602.3 722.523  35
   4  -8  -5 14551.7 722.357  41
  -4   8   4 4243.59 414.814  35
   4  -8  -4 4222.51 421.371  41
   4  -8  -4 3826.09 401.356  14
   4  -8  -3 2137.97 312.544  41
  -4   8   3 2347.60 318.382  35
   4  -8  -3 2136.02 320.309  14
   4  -8  -2 7651.92 586.939  41
  -4   8   2 7766.32 601.172  38
  -4   8   2 7496.54 592.393  35
   4  -8  -2 7357.29 594.305  14
   4  -8  -1 6992.41 558.525  41
   4  -8  -1 6574.60 559.130  40
   4  -8  -1 7492.64 603.321  14
   4  -8   0 5355.67 492.279  41
   4  -8   0 5697.97 514.010  40
   4  -8   0 5218.65 509.442  14
  -4   8  -1 5104.82 486.608  10
   4  -8   1 5447.75 517.176  14
   4  -8   2 20136.1 976.769  14
  -4   8  -3 5819.67 532.752  26
  -4   8  -3 4943.79 472.824  38
   4  -8   3 5077.76 483.161  14
  -4   8  -4 24695.6 1022.43  18
   4  -8   4 24980.3 1066.18  14
  -4   8  -5 41143.6 1279.83  18
  -4   8  -6 2945.53 330.416  18
  -4   8  -7 20795.9 800.380  18
   4  -8   8 21166.9 716.160  27
   4  -8   8 21397.0 730.298  36
  -4   7   8 2254.55 221.676  15
  -4   7   7 12929.3 637.307  35
   4  -7  -6 24.1154 56.2760  41
  -4   7   6-17.9710 53.4400  35
   4  -7  -5 1186.12 226.079  41
  -4   7   5 1303.57 242.752  35
   4  -7  -4 341.302 144.224  41
  -4   7   4 119.455 77.5212  35
   4  -7  -3 15181.4 848.721  41
  -4   7   3 14669.0 829.506  35
  -4   7   3 14905.6 840.581   7
   4  -7  -2 9930.95 681.581  41
  -4   7   2 9467.42 663.742  38
  -4   7   2 10366.1 697.715  35
  -4   7   2 11670.5 721.871   7
  -4   7   1 541.126 153.746   7
  -4   7   1 480.173 140.222  10
  -4   7   0 4571.19 446.293  10
  -4   7  -1 18650.6 909.962  10
  -4   7  -2 17540.8 868.255  10
  -4   7  -3 10436.6 710.271  26
   4  -7   3 10521.4 771.987  11
  -4   7  -3 11523.2 720.011  10
  -4   7  -3 9453.22 648.319  38
   4  -7   3 9724.77 675.468  14
  -4   7  -4 91609.6 2095.47  26
   4  -7   4 93935.5 2306.96  11
  -4   7  -4 85871.5 1969.83  10
  -4   7  -4 89135.2 1953.48  18
   4  -7   4 91954.7 2061.63  14
   4  -7   5 905.626 219.308  11
  -4   7  -5 1237.50 234.271  18
   4  -7   6 13586.2 830.416  11
  -4   7  -6 14473.7 771.460  18
  -4   7  -7 15199.2 727.042  18
   4  -7   8 7695.52 476.396  27
   4  -7   8 7955.32 494.065  36
   4  -7   9-70.1315 58.4718  27
   4  -7   9 30.2120 31.6782  36
  -4   6   9 21364.3 664.445  15
  -4   6   8 1413.12 213.397  23
  -4   6   8 1392.10 207.482  35
  -4   6   7 8943.39 620.041  23
  -4   6   7 9195.89 617.955  35
  -4   6   6 1109.31 240.593  23
  -4   6   6 1074.92 232.673  35
  -4   6   5 4038.04 455.334  23
  -4   6   5 3431.41 405.133  35
  -4   6   4 7067.46 578.456  35
  -4   6   4 7434.12 573.691   7
  -4   6   3 56085.5 1537.55   7
  -4   6   2 83.0687 73.7588   7
  -4   6   1 10.6106 43.0045   7
  -4   6   1 57.8612 65.6021  10
  -4   6   0 91060.6 1851.65  10
  -4   6  -1 14620.7 740.750  10
  -4   6  -2 10043.7 627.430  10
  -4   6  -3 8405.81 579.336  10
   4  -6   4 18703.3 1012.68  11
  -4   6  -4 18730.9 871.288  10
  -4   6  -4 17251.9 857.093  18
   4  -6   5 4048.15 475.623  11
  -4   6  -5 4030.36 421.304  18
   4  -6   5 3108.24 397.416   6
   4  -6   6 157.145 102.592  11
  -4   6  -6 447.088 141.375  18
   4  -6   7 15867.9 801.723  27
  -4   6  -7 16900.6 795.675  18
   4  -6   8 8409.83 524.474  27
   4  -6   8 8887.35 551.262  36
   4  -6   9 9626.81 469.701  27
   4  -6   9 9654.73 465.977  36
  -4   5   9 6851.51 464.713  23
  -4   5   9 6694.76 457.418  15
  -4   5   8 2245.04 311.982  37
  -4   5   7 22163.8 1037.53  35
  -4   5   7 23222.2 1086.30  37
  -4   5   6 19336.9 1025.26  37
  -4   5   6 19060.4 987.361  35
  -4   5   5 41643.1 1444.89  35
  -4   5   5 48085.4 1448.09   7
  -4   5   4 15454.9 774.450   7
  -4   5   3 31793.5 1062.35   7
  -4   5   2 13001.2 637.924  10
  -4   5   2 13923.4 673.513   7
  -4   5   1 43332.6 1166.16  10
  -4   5   1 42652.8 1123.38   7
  -4   5   0 18653.6 775.054  10
  -4   5  -1 132277. 2034.70  10
  -4   5  -2 1396.99 220.304  10
  -4   5  -3 101779. 1868.11  10
   4  -5   3 82970.0 1794.52   4
  -4   5  -4 28143.1 1015.16  10
   4  -5   5 20926.5 1055.39  11
  -4   5  -5 20340.7 955.006  18
   4  -5   5 19085.4 964.692   6
  -4   5  -6 26530.2 1078.40  18
   4  -5   7 26685.6 1057.96  27
   4  -5   7 27331.5 1084.37  36
   4  -5   8 1482.44 232.171  27
   4  -5   8 1271.23 216.833  36
   4  -5   8 1174.18 217.772  20
   4  -5   9 12627.1 560.945  27
   4  -5   9 11757.0 537.362  36
  -4   4  10 29882.8 913.193  23
  -4   4  10 30913.0 923.260  15
  -4   4   9 4482.82 422.442  15
  -4   4   9 4960.30 456.362  37
  -4   4   8 125415. 2485.78  37
  -4   4   7 162486. 2894.40  37
  -4   4   6 19571.5 998.866  37
  -4   4   6 22058.8 977.631   7
  -4   4   5 43849.7 1310.66   7
  -4   4   4 10416.7 599.776   7
  -4   4   3 41660.3 1120.93   7
  -4   4   2 3653.83 309.522  10
  -4   4   2 3405.33 303.104   7
  -4   4   1 1176.48 178.413  10
  -4   4   1 1218.05 179.841   7
  -4   4   0 26818.5 834.238  10
  -4   4   0 25909.4 762.459   7
  -4   4  -1 357319. 3058.18  10
  -4   4  -2 60551.3 1310.17  10
  -4   4  -3 30831.3 977.223  10
   4  -4   3 28435.7 983.928   9
   4  -4   4 15298.1 788.635   5
   4  -4   4 16233.1 782.181   9
   4  -4   5 20939.1 1022.95  11
   4  -4   5 21532.3 1004.93   6
   4  -4   6 25559.6 1096.61  27
  -4   4  -6 25579.8 1063.29  18
   4  -4   6 23069.2 1164.92  20
   4  -4   7 39833.1 1322.73  27
   4  -4   7 39634.0 1453.71  20
   4  -4   7 40780.8 1325.41  36
   4  -4   8 13466.4 700.324  27
   4  -4   8 12956.0 687.530  36
   4  -4   8 12643.2 731.770  20
   4  -4   9 1625.91 218.244  20
   4  -4   9 1679.77 207.148  27
  -4   3  11 20366.2 668.569  23
  -4   3  11 16620.9 587.533  15
  -4   3  10 1975.71 272.473  37
  -4   3  10 2232.15 288.198  15
  -4   3   9 8262.38 618.513  37
  -4   3   9 9167.16 656.377  15
  -4   3   8 149566. 2710.40  37
  -4   3   7 2986.04 363.515   7
  -4   3   7 2733.60 369.410  37
  -4   3   7 2806.92 380.973  34
  -4   3   6 26654.3 1028.84   7
  -4   3   5 18102.9 788.999   7
  -4   3   4 27380.1 893.426   7
  -4   3   3 62391.9 1209.43  10
  -4   3   3 65184.6 1279.93   7
  -4   3   2 4210.55 311.729  10
  -4   3   2 4266.90 314.763   7
  -4   3   1 155071. 1845.94  10
  -4   3   1 151439. 1797.21   7
  -4   3   0 71477.9 1248.07  10
  -4   3   0 68546.7 1154.22   7
  -4   3  -1 61822.1 1208.91  10
  -4   3  -2 22149.7 752.123  10
   4  -3   2 17831.4 669.724   5
  -4   3  -3 20936.0 763.337  10
   4  -3   3 22285.3 844.924   9
   4  -3   4 45408.0 1322.14   5
   4  -3   4 48111.6 1339.95   9
   4  -3   5 47.6307 70.0528   6
   4  -3   6 7927.85 605.220  27
   4  -3   6 8000.65 609.490  36
   4  -3   7 955.084 208.584  27
   4  -3   7 1207.68 260.656  20
   4  -3   7 1440.06 250.971  36
   4  -3   7 927.611 200.761  42
   4  -3   8 8762.95 557.983  27
   4  -3   8 8180.38 551.488  42
   4  -3   8 9129.82 568.671  36
   4  -3   8 8620.06 609.473  20
   4  -3   9 3477.52 317.894  20
   4  -3   9 3723.95 301.124  27
  -4   2  11 5227.82 384.549  15
  -4   2  11 5940.39 426.632  37
  -4   2  10 296.689 108.526  37
  -4   2  10 398.111 141.238  15
  -4   2   9 122.387 104.092  34
  -4   2   9 105.799 81.1060  37
  -4   2   9 25.9771 90.4736  15
  -4   2   8 12092.2 806.183  37
  -4   2   8 11890.9 785.975  34
  -4   2   7 7302.09 537.146   7
  -4   2   6 66361.3 1538.26   7
  -4   2   5 6237.96 443.356   7
  -4   2   4 1767.21 214.556   7
  -4   2   3 54782.4 1101.52   7
  -4   2   2 6254.44 354.251  10
  -4   2   2 5698.98 339.861   7
  -4   2   1 594901. 3417.63  10
  -4   2   1 601187. 3385.50   7
  -4   2   0 191262. 1947.85  10
  -4   2   0 189249. 1853.57   7
   4  -2   1 148591. 1651.13   5
  -4   2  -1 157634. 1849.82  10
   4  -2   2 3880.18 306.150   5
  -4   2  -2 4057.38 314.871  10
   4  -2   2 3958.88 325.785   9
   4  -2   3 19805.0 778.830   5
   4  -2   3 20899.5 818.948   9
   4  -2   4 19765.7 860.885   5
   4  -2   4 21307.8 914.541   6
   4  -2   4 20177.2 871.330   9
   4  -2   5 42.8456 50.3183   9
   4  -2   5 10.1872 71.9595   6
   4  -2   6 10321.9 692.660  27
   4  -2   6 11787.2 742.598  36
   4  -2   6 11472.7 748.602  42
   4  -2   7 10241.2 663.589  27
   4  -2   7 9485.93 639.567  36
   4  -2   7 10641.9 698.625  42
   4  -2   8 29531.3 1024.65  42
   4  -2   8 30014.3 1112.53  20
   4  -2   8 30034.6 1009.37  27
   4  -2   9 10317.4 523.146  20
  -4   1  12 109.319 52.9404  37
  -4   1  11-59.4627 67.6359  34
  -4   1  11 60.9109 73.9275  15
  -4   1  11-36.2653 66.7625  37
  -4   1  10 17.8199 64.8398  37
  -4   1  10 121.162 88.2506  34
  -4   1  10 90.9769 85.3468  15
  -4   1   9 130688. 2663.23  37
  -4   1   9 127961. 2527.18  34
  -4   1   9 136399. 2670.73  15
  -4   1   8 13448.0 844.586  15
  -4   1   8 12562.1 844.281  37
  -4   1   8 12471.3 783.713  34
  -4   1   7 417.759 128.938   6
  -4   1   6 45857.4 1210.90   7
  -4   1   5 137352. 1948.54   7
  -4   1   4 146169. 1853.46   7
  -4   1   3 211444. 2042.44   7
  -4   1   2 37907.5 837.371   7
  -4   1   1 302634. 2342.37   7
  -4   1   0 42627.7 904.365   7
   4  -1   0 40120.9 911.552   9
   4  -1   1 60051.8 1166.72   9
   4  -1   2 66566.3 1349.70   9
   4  -1   3 124927. 2037.23   9
   4  -1   3 119748. 1970.52   6
   4  -1   4 7653.40 543.430   5
   4  -1   4 8806.24 580.272   6
   4  -1   4 8825.72 589.195   9
   4  -1   5 136.083 95.4059   9
   4  -1   5 88.4784 68.5574   6
   4  -1   5 22.6411 68.6470  35
   4  -1   5 178.024 111.577  36
   4  -1   6 162602. 2752.00  36
   4  -1   6 164551. 2846.49  42
   4  -1   6 160327. 2946.09  35
   4  -1   7 7204.62 570.091  42
   4  -1   7 6217.00 503.284  27
   4  -1   8 7038.75 515.038  20
   4  -1   8 6826.18 455.835  27
   4  -1   9 144.968 63.6176  20
  -4   0  12 12993.9 567.138  37
  -4   0  11 2297.10 308.580  37
  -4   0  11 2193.96 286.697  15
  -4   0  11 2141.98 286.982  34
  -4   0  10 18045.9 952.506  15
  -4   0  10 18587.1 980.833  37
  -4   0  10 18174.6 919.326  34
  -4   0   9 37210.3 1444.79  37
  -4   0   9 35407.4 1315.28  34
  -4   0   8 32820.9 1224.75   6
  -4   0   7 60676.0 1543.46   8
  -4   0   7 62961.8 1576.34   6
  -4   0   6 330878. 3306.18   6
  -4   0   6 324361. 3274.54   8
  -4   0   6 333561. 3161.03   7
  -4   0   5 51325.0 1159.95   8
  -4   0   5 55445.9 1205.69   7
  -4   0   4 5226.83 340.545   8
  -4   0   4 5560.15 357.991   7
  -4   0   3 1475.15 169.699   8
  -4   0   3 1580.03 176.257   7
  -4   0   2 12296.8 483.006   8
  -4   0   2 12402.3 483.869   7
  -4   0   1 385.417 85.4016   7
   4   0  -1 1073.18 146.207   9
  -4   0   0 55.0025 39.9378   7
   4   0   0 185.892 70.6798   9
   4   0   1 193157. 2182.24   9
   4   0   2 43117.5 1114.95   9
   4   0   3 4159.53 379.453   9
   4   0   4 1450.13 244.477   9
   4   0   5 993.943 214.667   9
   4   0   5 1289.58 239.392  42
   4   0   5 1168.95 244.276  36
   4   0   5 717.463 190.101  35
   4   0   6 8752.11 647.392  42
   4   0   6 8395.46 668.061  35
   4   0   7 4460.13 436.787  35
   4   0   8 393.495 119.964  20
  -4  -1  12 0.17117 59.5023  34
  -4  -1  11 304.769 101.566  37
  -4  -1  11 390.730 125.186  34
  -4  -1  10 44608.8 1535.77  37
  -4  -1  10 46409.8 1464.43  34
  -4  -1  10 48657.1 1583.31  15
  -4  -1   9 21012.8 1024.05  34
  -4  -1   9 21358.6 1095.96  15
  -4  -1   8 36700.4 1277.87   6
  -4  -1   7 24777.6 996.826   8
  -4  -1   7 23832.6 947.656   6
  -4  -1   6 11538.8 595.283   6
  -4  -1   6 11197.2 601.510   8
  -4  -1   6 11307.0 577.327   7
  -4  -1   5 14533.6 619.903   8
  -4  -1   5 15045.2 630.396   7
  -4  -1   4 216971. 2303.14   8
  -4  -1   4 219737. 2298.83   7
  -4  -1   3 68182.7 1232.47   8
  -4  -1   3 67111.9 1209.84   7
  -4  -1   2 19472.1 651.190   8
  -4  -1   2 19408.5 633.371   7
   4   1  -2 18653.7 594.117   9
  -4  -1   1 953.743 144.998   7
   4   1  -1 1149.66 160.616   9
   4   1   0 178.737 75.9487   9
   4   1   1 24033.5 809.413   9
   4   1   2 97950.9 1755.37   9
   4   1   3 13772.1 724.200   9
   4   1   4 69093.7 1743.22   9
   4   1   5 47539.8 1473.65  42
   4   1   5 50614.4 1643.52  35
   4   1   6 28572.6 1181.22  35
   4   1   7-11.7404 52.5096  35
   4   1   8 735.916 140.494  20
  -4  -2  12 1868.21 237.566  34
  -4  -2  11 690.082 164.800  34
  -4  -2  10 13354.5 768.855  43
  -4  -2  10 13893.0 830.537  34
  -4  -2   9 6080.59 536.442  43
  -4  -2   9 6181.38 570.824  34
  -4  -2   9 5909.85 580.398  15
  -4  -2   8 12621.6 771.493   8
  -4  -2   7 21978.4 934.913   8
  -4  -2   6 46835.1 1246.00   8
  -4  -2   5 22559.1 812.987   8
  -4  -2   5 22609.2 798.264   7
  -4  -2   4 5547.01 383.026   8
  -4  -2   4 5780.09 385.377   7
  -4  -2   3 166428. 2045.90   8
  -4  -2   3 166856. 1997.06   7
  -4  -2   2 1549.96 193.277   8
  -4  -2   2 1480.44 189.522   7
   4   2  -1 196665. 2157.81   9
   4   2   0 35572.4 980.005   9
   4   2   1 197870. 2517.24   9
   4   2   2 99.5480 72.5791   9
   4   2   3-2.56788 70.7706   9
   4   2   4 128177. 2462.56  42
   4   2   4 129375. 2565.00  35
   4   2   4 126374. 2472.08   9
   4   2   5 20213.2 1002.18  35
   4   2   6 144.889 80.8545  35
   4   2   7 39.1780 52.4901  35
  -4  -3  12 11525.8 597.020  34
  -4  -3  11 37153.2 1159.06  43
  -4  -3  11 37606.6 1261.46  34
  -4  -3  10 6923.02 593.206  34
  -4  -3  10 7074.48 564.649  43
  -4  -3   9 625.490 184.858  34
  -4  -3   9 601.735 170.447  43
  -4  -3   9 201.752 77.5484  32
  -4  -3   9 400.315 150.748  28
  -4  -3   8 90322.1 2081.55   8
  -4  -3   7 368.074 132.155   8
  -4  -3   6 992.996 192.487   8
  -4  -3   5 51689.8 1300.83   8
  -4  -3   5 46248.1 1180.94   7
  -4  -3   4 137375. 2015.40   8
  -4  -3   3 148357. 2049.91   8
  -4  -3   2-62.2696 94.3761   8
   4   3  -1 7236.77 454.020   9
   4   3   0 15355.5 707.845   9
   4   3   1 484.272 140.592   9
   4   3   2 19789.5 927.160   9
   4   3   3 103839. 2311.37  35
   4   3   3 104120. 2213.74   9
   4   3   4 77385.5 1920.98  35
   4   3   5 4422.53 444.632  35
   4   3   6 2521.53 304.205  35
   4   3   7 2415.58 232.568  35
  -4  -4  12 5599.53 367.760  43
  -4  -4  12 6333.79 430.747  34
  -4  -4  11 334.171 123.675  43
  -4  -4  11 150.972 93.3369  34
  -4  -4  10 3609.18 395.570  43
  -4  -4  10 3925.47 437.499  34
  -4  -4   9 1798.30 278.416  32
  -4  -4   9 1341.15 248.292  43
  -4  -4   9 1622.92 302.992  28
  -4  -4   8 190636. 3052.06   8
  -4  -4   8 194569. 3226.46  28
  -4  -4   8 194788. 3000.58  43
  -4  -4   8 164878. 3083.27  16
  -4  -4   8 166134. 3050.24  15
  -4  -4   8 192792. 2825.63  32
  -4  -4   7 181666. 2762.97   8
  -4  -4   6 6663.69 499.549   8
  -4  -4   5 86148.4 1788.33   8
  -4  -4   4 1678.20 244.434   8
  -4  -4   3 214997. 2708.85   8
  -4  -4   2 54230.2 1366.49   8
  -4  -4   1-11.9381 52.2629   8
   4   4   0 30032.7 1080.89   9
   4   4   1 1787.49 278.917   9
  -4  -4  -2 2853.30 390.799  21
   4   4   2 2631.68 371.588  35
   4   4   2 2853.10 367.232   9
  -4  -4  -3 71518.5 1951.98  21
   4   4   3 70819.2 1888.28  35
   4   4   4 13000.1 764.507  35
   4   4   5 11622.3 654.486  35
  -4  -4  -6 5373.64 363.232  19
   4   4   6 8696.48 478.586  35
  -4  -5  12 36193.2 921.809  43
  -4  -5  12 29816.8 837.777  34
  -4  -5  11 10039.4 592.459  43
  -4  -5  11 8892.52 559.100  34
  -4  -5  10 4271.56 418.525  43
  -4  -5  10 4710.81 423.086  32
  -4  -5   9 264.861 128.339  43
  -4  -5   9 194.711 104.853  32
  -4  -5   9 332.185 150.496  28
  -4  -5   8 152160. 2730.05  43
  -4  -5   8 158456. 3020.04  16
  -4  -5   8 156305. 2576.24  32
  -4  -5   8 154703. 2831.69  28
  -4  -5   7 145.289 86.9658  24
  -4  -5   7-56.4581 138.470   8
  -4  -5   7-16.5178 71.9074  43
  -4  -5   7 81.8027 68.4842  32
  -4  -5   7-23.9091 82.1700  16
  -4  -5   7-106.567 91.4165  15
  -4  -5   7 19.8539 65.8281  28
  -4  -5   6 2494.22 335.241   8
  -4  -5   5 5621.97 493.346   8
  -4  -5   4 17489.9 848.284   8
  -4  -5   3 48644.8 1411.42   8
  -4  -5   2 13512.1 751.152   8
  -4  -5   1 125072. 2333.44   8
  -4  -5   0 12255.0 801.146  21
  -4  -5   0 12862.6 782.620   8
   4   5   0 11611.6 719.328   9
  -4  -5  -1 11166.0 758.558  21
   4   5   1 10087.7 719.686  35
   4   5   1 11994.9 772.035   9
  -4  -5  -2 28559.6 1216.31  21
   4   5   2 28596.4 1204.16  35
   4   5   3 18982.4 939.175  35
   4   5   4 215.092 108.622  35
  -4  -5  -5 3728.07 324.112  25
  -4  -5  -5 3586.80 313.502  19
   4   5   5 3982.54 331.993  35
  -4  -6  12 1151.93 152.712  43
  -4  -6  11 5034.81 390.966  43
  -4  -6  10 5314.24 453.494  43
  -4  -6  10 5452.95 440.765  32
  -4  -6   9 78.0413 65.2622  43
  -4  -6   9 276.234 112.786  32
  -4  -6   9 181.381 123.678  28
  -4  -6   8 97.8243 74.9339  32
  -4  -6   8 5.79218 72.1525  28
  -4  -6   7 9011.67 636.258  24
  -4  -6   7 9254.70 680.190  43
  -4  -6   7 9655.03 735.132  16
  -4  -6   7 8933.02 679.043  28
  -4  -6   6 116838. 2319.38  24
  -4  -6   6 112752. 2339.33   8
  -4  -6   6 118894. 2504.36  16
  -4  -6   6 118331. 2488.72  28
  -4  -6   5 45326.5 1495.50  25
  -4  -6   5 46138.2 1473.36  24
  -4  -6   5 47639.1 1501.97   8
  -4  -6   5 44481.1 1560.22  16
  -4  -6   5 43154.5 1506.76  28
  -4  -6   4 153.389 116.139  24
  -4  -6   4 79.7297 80.6293   8
  -4  -6   3 5539.63 520.233  25
  -4  -6   3 5164.18 498.031  24
  -4  -6   3 5777.65 518.181   8
  -4  -6   2 18692.8 959.366  25
  -4  -6   2 16338.0 958.454  21
  -4  -6   2 19744.8 977.697   8
  -4  -6   1 248492. 3535.07  25
  -4  -6   1 240805. 3447.13   8
  -4  -6   0 50076.5 1571.53  25
  -4  -6   0 50067.3 1630.77  21
  -4  -6  -1 5049.72 487.594  25
  -4  -6  -2 6557.79 535.052  25
   4   6   2 6182.07 514.777  35
  -4  -6  -3 755.333 163.639  25
  -4  -6  -3 785.153 172.468  19
   4   6   3 978.730 193.211  35
  -4  -6  -4 15144.6 636.332  25
  -4  -6  -4 15141.0 637.374  19
   4   6   4 15986.9 659.993  35
  -4  -7  11 2575.05 253.668  43
  -4  -7  10 19449.0 814.149  43
  -4  -7  10 19099.6 755.972  32
  -4  -7   9 3287.88 365.157  43
  -4  -7   9 3350.63 353.679  32
  -4  -7   9 3501.01 385.298  28
  -4  -7   8 19385.9 892.733  24
  -4  -7   8 18651.9 909.606  43
  -4  -7   8 20120.1 907.511  32
  -4  -7   8 19845.9 970.191  28
  -4  -7   7-62.2017 90.0732  24
  -4  -7   7 151.762 137.934  28
  -4  -7   6 285.898 131.279  24
  -4  -7   6 133.310 92.5474  28
  -4  -7   5 62735.4 1709.29  24
  -4  -7   5 63122.6 1821.60  28
  -4  -7   4 11137.4 755.103  25
  -4  -7   4 12661.0 778.674  24
  -4  -7   4 11037.0 759.552  28
  -4  -7   3 32665.7 1291.59  25
  -4  -7   3 32501.1 1247.67  24
  -4  -7   2 26716.0 1154.94  25
  -4  -7   2 27333.3 1142.12  24
  -4  -7   1 65600.8 1784.08  25
  -4  -7   1 60863.4 1733.99  19
  -4  -7   0 177.639 89.6728  25
  -4  -7   0 57.5534 78.9019  19
  -4  -7  -1 21799.1 934.321  25
  -4  -7  -1 20338.8 917.687  19
  -4  -7  -2 22236.4 859.619  25
  -4  -7  -2 21730.9 858.290  19
  -4  -7  -3 1821.27 209.430  25
  -4  -7  -3 1768.19 209.423  19
   4   7   3 1545.58 191.132  35
  -4  -8  10 208.927 81.9613  43
  -4  -8  10 180.311 77.8773  32
  -4  -8   9 659.263 145.129  43
  -4  -8   9 633.780 141.974  32
  -4  -8   9 913.940 193.987  28
  -4  -8   8 2630.07 307.716  32
  -4  -8   8 3027.28 350.911  28
  -4  -8   7 12751.6 708.536  24
  -4  -8   7 13031.7 763.282  28
  -4  -8   6 43377.8 1330.01  24
  -4  -8   6 43728.9 1434.33  28
  -4  -8   5 1659.14 276.737  24
  -4  -8   4 9499.67 671.093  25
  -4  -8   4 9670.58 651.280  24
  -4  -8   3 2746.80 354.415  25
  -4  -8   3 2796.72 351.589  24
  -4  -8   2 2126.76 302.939  25
  -4  -8   2 1927.97 284.315  24
  -4  -8   1 1918.20 275.183  25
  -4  -8   1 1948.08 275.021  24
  -4  -8   1 1728.40 261.696  19
  -4  -8   0 1089.16 196.952  25
  -4  -8   0 1082.31 191.248  24
  -4  -8   0 992.565 197.533  19
  -4  -8  -1 406.200 109.867  25
  -4  -8  -1 366.236 103.043  24
  -4  -8  -1 520.392 127.721  19
  -4  -8  -2 633.930 118.450  19
  -4  -9   9 12855.2 528.841  32
  -4  -9   8 440.036 119.998  32
  -4  -9   8 551.020 132.193  28
  -4  -9   7 9773.94 558.813  24
  -4  -9   7 8915.50 515.124  32
  -4  -9   6 12374.2 645.345  24
  -4  -9   5 8537.83 545.745  24
  -4  -9   4 6658.93 484.220  24
  -4  -9   3 2835.93 311.637  24
  -4  -9   2 667.695 150.414  24
  -4  -9   1 1627.12 213.184  24
  -4  -9   1 825.117 148.606  19
  -4  -9   0 420.785 97.0701  24
  -4  -9   0 256.762 81.2139  19
  -4 -10   7 545.752 98.4267  32
  -4 -10   6 90.3597 45.3838  24
  -4 -10   5 13523.0 561.858  24
  -4 -10   4 2439.77 241.235  24
  -4 -10   3 61934.5 1134.18  24
  -5  11   1 5114.80 324.485  26
   5 -11  -1 8639.25 402.005  14
  -5  11   0 51374.5 991.823  38
   5 -11   0 53853.3 1065.41  14
  -5  11  -1 22454.9 676.752  38
   5 -11   1 21308.9 686.317  14
  -5  11  -2 334.136 85.6498  26
  -5  11  -2 628.061 115.947  38
   5 -11   2 671.276 122.016  14
  -5  11  -3 1396.20 163.363  38
   5 -10  -3 5560.74 371.497  14
   5 -10  -2 5563.95 401.573  14
  -5  10   1 29338.6 918.127  38
   5 -10  -1 29901.6 973.920  14
  -5  10   0 62471.3 1397.89  38
   5 -10   0 62944.1 1442.02  14
  -5  10  -1 6011.42 459.471  26
  -5  10  -1 4743.25 385.681  38
   5 -10   1 4782.04 400.853  14
  -5  10  -2 126.929 80.5495  26
  -5  10  -2 28.8341 47.5073  38
   5 -10   2 32.1059 52.0104  14
  -5  10  -3 111.155 61.4972  26
  -5  10  -3 53.0833 46.1465  38
  -5  10  -3 44.5252 61.6048  18
   5 -10   3 75.4679 58.4542  14
  -5  10  -4 12074.8 567.546  18
  -5  10  -4 9144.01 461.924  38
  -5  10  -5 2736.60 248.034  18
   5  -9  -5 7605.90 438.263  14
   5  -9  -4 23915.8 835.635  41
   5  -9  -4 25175.5 898.049  14
   5  -9  -3 12528.4 656.901  41
   5  -9  -3 12249.0 672.069  14
   5  -9  -2 10392.0 623.229  41
  -5   9   2 9911.21 591.111  38
   5  -9  -2 11007.8 665.124  14
  -5   9   1 514.982 140.878  38
   5  -9  -1 631.094 166.364  14
   5  -9   0 23900.2 1076.39  11
  -5   9   0 24425.1 977.579  38
   5  -9   0 23528.0 1001.24  14
   5  -9   1 7715.93 617.515  11
  -5   9  -1 7975.21 549.435  38
   5  -9   1 7465.10 561.097  14
  -5   9  -2 4422.01 432.719  26
   5  -9   2 3666.18 415.090  11
  -5   9  -2 3619.78 377.813  38
  -5   9  -2 3996.92 397.079  18
   5  -9   2 3869.16 393.775  14
  -5   9  -3 6098.89 489.412  26
  -5   9  -3 5364.77 438.886  38
  -5   9  -3 5470.38 453.650  18
   5  -9   3 5435.25 455.815  14
  -5   9  -4 27.8664 66.9586  26
  -5   9  -4 107.326 82.0605  18
  -5   9  -5 529.538 130.552  18
  -5   9  -6 23715.3 756.149  18
   5  -8  -7 1602.29 177.663  14
   5  -8  -6 2985.49 295.900  14
   5  -8  -5 7275.33 486.957  41
   5  -8  -5 7062.69 508.126  14
   5  -8  -4 7093.61 525.929  41
   5  -8  -4 7294.48 558.214  14
   5  -8  -3 3945.01 410.565  41
   5  -8  -3 3219.49 386.976  14
   5  -8  -2 139.358 97.6189  41
  -5   8   2 48.6085 69.2235  38
   5  -8  -2 307.155 129.218  14
   5  -8  -1 1761.73 286.205  41
  -5   8   1 1949.96 295.619  38
   5  -8  -1 1820.28 301.565  14
  -5   8   0 16865.7 846.124  38
   5  -8   0 16653.5 900.440  14
   5  -8   1 23808.5 1154.39  11
  -5   8  -1 20272.8 927.870  38
   5  -8   1 21856.0 1014.37  14
  -5   8  -2 4248.03 451.955  26
   5  -8   2 4154.22 482.889  11
  -5   8  -2 4364.82 447.289  18
  -5   8  -2 3968.27 414.725  38
   5  -8   2 3350.22 385.310  14
  -5   8  -3 7476.84 584.333  26
   5  -8   3 6789.36 601.778  11
  -5   8  -3 6435.92 518.372  38
  -5   8  -3 6541.43 538.462  18
   5  -8   3 6055.92 510.574  14
  -5   8  -4 1061.44 208.891  26
   5  -8   4 1197.23 243.810  11
  -5   8  -4 1097.06 210.128  18
   5  -8   5 4113.03 420.628  11
  -5   8  -5 4311.50 388.123  18
  -5   8  -6 47155.6 1201.75  18
   5  -8   7 8938.41 469.391  27
  -5   8  -7 9826.82 479.544  18
   5  -8   7 9214.98 478.482  36
   5  -7  -8 66.5704 43.6013  14
  -5   7   7 3646.30 321.929  23
  -5   7   7 4457.85 359.702  15
  -5   7   5 15742.9 826.265  35
   5  -7  -5 14670.2 778.186  41
   5  -7  -4 1611.00 265.006  41
  -5   7   4 1412.06 253.940  35
   5  -7  -3 1437.29 266.270  41
   5  -7  -3 1674.46 295.642  14
   5  -7  -2 8284.12 624.575  41
  -5   7   2 8187.41 622.626  38
  -5   7   2 8387.69 676.836  31
   5  -7  -2 8319.27 652.099  14
  -5   7   1 9502.38 642.838  10
   5  -7  -1 9995.80 680.163  41
  -5   7   1 10775.9 702.686  38
   5  -7  -1 8979.84 669.667  14
  -5   7   0 332.847 116.549  38
  -5   7   0 297.869 133.597  10
   5  -7   0 154.333 77.4142  14
   5  -7   1 7147.25 632.227  11
  -5   7  -1 7399.17 571.938  10
  -5   7  -1 7307.67 563.752  38
  -5   7  -1 6134.61 539.533  18
   5  -7   1 5925.55 524.814  14
  -5   7  -2 129060. 2505.77  26
   5  -7   2 131375. 2723.79  11
  -5   7  -2 121337. 2320.67  10
  -5   7  -2 127048. 2361.39  38
  -5   7  -2 128423. 2474.80  18
  -5   7  -3 23737.5 1079.50  26
   5  -7   3 22384.6 1122.58  11
  -5   7  -3 21411.1 964.647  38
  -5   7  -3 22711.2 1016.20  18
  -5   7  -4 1828.40 294.076  26
   5  -7   4 1880.40 320.508  11
  -5   7  -4 1834.61 274.858  18
   5  -7   5 82.7865 98.7263  11
  -5   7  -5 83.8368 52.7289  18
  -5   7  -6 3574.88 355.889  18
   5  -7   7 1372.78 202.007  27
   5  -7   7 1421.37 209.935  36
  -5   7  -7 1365.10 196.824  18
   5  -7   8 6892.75 369.983  27
   5  -7   8 6773.00 366.185  36
  -5   6   8 8264.05 516.686  23
  -5   6   8 8377.10 512.007  15
  -5   6   7 4096.61 415.467  23
  -5   6   7 3985.08 400.831  35
  -5   6   7 4963.98 446.352  15
  -5   6   6 431.260 157.016  23
  -5   6   6 753.188 194.289  35
  -5   6   5 16115.7 914.070  23
  -5   6   5 16107.1 887.352  35
  -5   6   5 15568.4 896.792  31
  -5   6   4 10797.5 715.911  35
  -5   6   4 10341.0 737.707  23
  -5   6   4 11611.4 784.470  31
  -5   6   4 12246.9 758.414   7
  -5   6   3 34755.4 1258.00  35
  -5   6   3 33359.8 1328.20  31
  -5   6   2 40124.4 1254.13  10
  -5   6   2 45482.9 1366.82   7
  -5   6   1 7197.27 538.146  10
  -5   6   0 17983.6 851.520  10
  -5   6  -1 6570.73 510.633  10
  -5   6  -2 1987.45 292.738  10
  -5   6  -3 1577.07 277.777  26
   5  -6   3 883.808 192.607   9
   5  -6   3 1142.48 255.868  11
  -5   6  -3 1509.41 260.167  10
  -5   6  -3 1608.23 270.227  18
  -5   6  -4 18521.2 944.649  26
   5  -6   4 19453.9 1018.35  11
  -5   6  -4 18818.9 890.494  18
   5  -6   5 8325.89 645.979  11
  -5   6  -5 7770.73 573.128  18
  -5   6  -6 6796.58 515.518  18
   5  -6   7 120.434 64.2913  27
  -5   6  -7 67.9823 56.6400  18
   5  -6   7-11.8546 87.7230  36
   5  -6   8 5780.06 362.959  27
   5  -6   8 6112.32 373.124  36
  -5   5   9 558.013 131.105  23
  -5   5   9 704.403 153.886  15
  -5   5   8 2688.93 335.327  23
  -5   5   8 2984.16 352.481  15
  -5   5   7 32808.7 1269.67  23
  -5   5   7 31719.5 1225.62  35
  -5   5   6 10698.2 749.365  23
  -5   5   6 10843.6 744.000  35
  -5   5   5 1679.04 301.875  23
  -5   5   5 1710.52 292.771  35
  -5   5   5 2068.30 305.250   7
  -5   5   4 30941.8 1155.86   7
  -5   5   3 38127.5 1233.36   7
  -5   5   2 78378.3 1675.07  10
  -5   5   2 80262.5 1714.55   7
  -5   5   1 8641.42 559.897  10
  -5   5   1 8743.74 537.846   7
  -5   5   0 2476.71 300.050  10
  -5   5  -1 89557.8 1792.08  10
  -5   5  -2 304.839 110.657  10
  -5   5  -3 2164.61 294.217  10
   5  -5   3 1858.77 285.003   9
   5  -5   4 25538.7 1139.87  11
  -5   5  -4 24392.1 1033.61  18
   5  -5   5 61727.7 1748.93  11
  -5   5  -5 64523.4 1678.23  18
   5  -5   6 189.351 93.3781  27
  -5   5  -6-185.325 97.7397  18
   5  -5   7 291.118 99.9196  27
   5  -5   7 248.167 105.954  36
   5  -5   8 6998.30 410.890  27
   5  -5   8 6865.76 416.637  36
  -5   4  10 3516.73 308.517  23
  -5   4  10 3839.19 320.737  15
  -5   4   9 11884.9 683.068  23
  -5   4   9 13197.7 712.564  15
  -5   4   8 547.441 183.576  37
  -5   4   8 894.809 233.684  15
  -5   4   7 105990. 2303.46  37
  -5   4   6 11982.9 777.535  37
  -5   4   6 12821.9 768.519   7
  -5   4   5 296.364 123.958   7
  -5   4   4 17817.8 819.829   7
  -5   4   3 831.933 176.990   7
  -5   4   3 473.700 123.729  10
  -5   4   2 19530.4 792.233  10
  -5   4   2 21706.7 827.302   7
  -5   4   1 51089.1 1275.54  10
  -5   4   1 51162.4 1224.83   7
  -5   4   0 1755.30 232.700  10
  -5   4  -1 82484.7 1634.48  10
  -5   4  -2 6753.67 484.688  10
   5  -4   2 6389.89 492.206   9
  -5   4  -3 70294.4 1614.81  10
   5  -4   3 70078.6 1680.97   9
   5  -4   4 115506. 2398.74  11
  -5   4  -4 115989. 2272.46  18
   5  -4   5 2718.17 369.819  11
  -5   4  -5 2767.87 360.457  18
   5  -4   6 9639.92 635.478  27
  -5   4  -6 9773.16 638.733  18
   5  -4   6 10199.0 671.365  36
   5  -4   7 202.574 96.2573  27
   5  -4   7 229.110 115.791  20
   5  -4   7 276.672 119.147  42
   5  -4   7 289.172 100.905  36
   5  -4   8 6408.01 423.203  20
   5  -4   8 6309.04 398.139  42
   5  -4   8 6816.79 406.315  27
  -5   3  11 456.696 106.277  23
  -5   3  11 334.365 91.6100  15
  -5   3  10 903.243 183.022  23
  -5   3  10 779.215 165.935  37
  -5   3  10 1066.58 195.907  15
  -5   3   9 10466.6 698.401  37
  -5   3   9 11427.9 704.815  15
  -5   3   8 91948.7 2191.44  37
  -5   3   8 98171.7 2209.29  15
  -5   3   7 777.206 187.284   7
  -5   3   7 777.218 207.998  37
  -5   3   7 740.573 209.747  15
  -5   3   6 19500.5 909.850   7
  -5   3   5 1327.03 224.518   7
  -5   3   4 370.065 110.926   7
  -5   3   3 23883.2 847.520   7
  -5   3   2 399.507 106.249   7
  -5   3   2 412.161 110.111  10
  -5   3   1 110701. 1747.66  10
  -5   3   1 105343. 1673.07   7
  -5   3  -1 18875.0 753.816  10
   5  -3   2 4395.12 399.132   9
   5  -3   3 382.501 126.213   9
   5  -3   4 4561.67 488.436  11
  -5   3  -4 4607.90 457.253  18
   5  -3   4 4583.08 467.297   6
   5  -3   4 4477.55 444.204   9
  -5   3  -5 30657.9 1193.70  18
   5  -3   5 30651.0 1212.68  36
   5  -3   6 7817.51 589.077  36
   5  -3   7 13156.7 751.824  20
   5  -3   7 13408.4 716.595  42
   5  -3   7 13497.9 699.909  36
   5  -3   7 14101.9 688.290  27
   5  -3   8 811.526 144.385  42
   5  -3   8 745.305 150.687  20
  -5   2  11 5183.88 387.831  23
  -5   2  11 5628.81 410.288  37
  -5   2  11 5392.20 393.201  15
  -5   2  10 5921.67 508.705  37
  -5   2  10 5726.75 486.612  15
  -5   2   9 6201.90 574.984  37
  -5   2   9 7041.43 580.033  15
  -5   2   8 29742.7 1284.34  37
  -5   2   8 27813.2 1179.88  34
  -5   2   8 29561.1 1210.15  15
  -5   2   7 7499.48 643.496  37
  -5   2   7 7949.70 622.500  34
  -5   2   7 8322.98 592.176   7
  -5   2   7 7803.33 630.746  15
  -5   2   6 6059.53 488.714   7
  -5   2   5 3168.85 331.983   7
  -5   2   4 1101.68 184.763   7
  -5   2   3 159324. 2079.44   7
  -5   2   2 9294.51 494.002   7
  -5   2   1 224786. 2377.29   7
  -5   2   0 298500. 2759.68   7
   5  -2   1 10703.4 579.584   9
   5  -2   2 14413.2 716.601   9
   5  -2   3 80490.5 1805.42   9
  -5   2  -4 3787.07 421.507  18
   5  -2   4 3021.90 378.600  36
   5  -2   4 3575.64 404.279   6
   5  -2   4 3560.73 397.255   9
   5  -2   5 10924.8 717.474  36
   5  -2   5 10956.0 770.616  35
  -5   2  -5 10375.3 692.794  18
   5  -2   6 22421.6 1010.56  42
   5  -2   6 22438.0 988.323  36
   5  -2   7 95455.3 1986.91  20
   5  -2   7 92958.7 1870.72  42
   5  -2   8 2932.98 284.539  20
  -5   1  11 3524.47 341.739  23
  -5   1  11 3580.00 355.992  37
  -5   1  11 3548.30 349.866  15
  -5   1  10 1590.79 281.170  37
  -5   1  10 1500.62 265.478  34
  -5   1  10 1690.37 271.495  15
  -5   1   9 1339.72 276.332  37
  -5   1   9 1496.20 275.519  34
  -5   1   9 1709.61 291.520  15
  -5   1   8 82543.1 2146.65  37
  -5   1   8 81684.7 2000.94  34
  -5   1   8 85285.2 2072.13  15
  -5   1   7 36986.5 1222.76   7
  -5   1   6 7537.73 531.126   7
  -5   1   5 114083. 1935.49   7
  -5   1   4 59860.6 1299.94   7
  -5   1   3 49469.3 1134.21   7
  -5   1   2 3298.61 293.745   7
  -5   1   1 141349. 1908.48   7
   5  -1  -1 132512. 1875.34   9
  -5   1   0 245634. 2539.67   7
   5  -1   0 257944. 2695.41   9
   5  -1   1 3019.15 312.112   9
   5  -1   2 2603.75 308.633   9
   5  -1   3 1068.70 208.916   9
   5  -1   4 169.418 97.7104   9
  -5   1  -4 25.0780 54.4910  18
   5  -1   4 166.322 110.779  36
   5  -1   4-5.46557 84.7422  35
   5  -1   5 36293.0 1282.47  42
   5  -1   5 36522.2 1300.02  36
   5  -1   5 38018.2 1423.96  35
   5  -1   6 127328. 2321.05  42
   5  -1   6 124887. 2407.21  35
   5  -1   7 84123.8 1708.17  42
   5  -1   8 828.689 144.345  20
  -5   0  12 4772.20 353.275  33
  -5   0  11 8.17263 46.8093  37
  -5   0  11 55.2244 61.2561  34
  -5   0  11 55.0142 71.6380  15
  -5   0  10 11094.8 737.909  37
  -5   0  10 11742.3 726.469  34
  -5   0  10 12561.0 787.683  15
  -5   0   9 14293.0 841.120  34
  -5   0   9 14651.4 877.876  15
  -5   0   8 6473.73 547.565  43
  -5   0   8 8284.17 653.470  34
  -5   0   8 7221.50 609.065  15
  -5   0   7 2039.92 281.296   7
  -5   0   6 72493.5 1604.50   7
  -5   0   5 6267.43 445.680   7
  -5   0   4 1768.41 224.638   8
  -5   0   4 1559.76 218.713   7
  -5   0   3 45902.7 1103.55   8
  -5   0   3 49954.5 1151.61   7
  -5   0   2 4047.26 325.940   8
  -5   0   2 4148.74 331.979   7
   5   0  -2 4033.37 315.226   9
  -5   0   1 61318.7 1290.19   7
   5   0  -1 59203.2 1272.11   9
   5   0   0 11347.5 586.189   9
   5   0   1 9696.68 573.196   9
   5   0   2 19118.3 843.011   9
   5   0   3 134405. 2400.11   9
   5   0   4 17121.7 895.168  42
  -5   0  -4 16010.7 879.915  18
   5   0   4 17874.8 968.907  35
   5   0   4 16820.8 885.902   9
   5   0   5 947.433 224.185  35
   5   0   5 1405.09 248.232  42
   5   0   6 64557.6 1602.23  42
   5   0   6 64647.1 1660.76  35
   5   0   7 9968.03 534.655  35
  -5  -1  12 5592.92 389.164  33
  -5  -1  11 20507.5 898.857  34
  -5  -1  11 19553.6 883.483  15
  -5  -1  10 17668.8 855.071  43
  -5  -1  10 19209.8 958.528  34
  -5  -1  10 19573.3 998.165  15
  -5  -1   9 33985.2 1261.48  43
  -5  -1   9 35872.2 1366.74  34
  -5  -1   9 37091.4 1417.39  15
  -5  -1   8 7996.28 617.753   8
  -5  -1   8 9170.58 653.712  43
  -5  -1   8 10754.3 757.809  15
  -5  -1   8 9733.50 717.706  34
  -5  -1   7 193.250 96.0542   8
  -5  -1   6-6.13863 68.1011   7
  -5  -1   6-6.19732 63.1337   8
  -5  -1   5 47721.8 1231.00   8
  -5  -1   5 52537.8 1312.86   7
  -5  -1   4 9100.34 526.759   8
  -5  -1   4 9409.96 536.338   7
  -5  -1   3 32470.3 975.700   8
  -5  -1   3 32491.9 954.043   7
  -5  -1   2 196643. 2403.36   8
   5   1  -2 192233. 2248.68   9
   5   1  -1 79511.9 1514.00   9
   5   1   0 40859.3 1152.22   9
   5   1   1 89747.9 1809.09   9
   5   1   2 134505. 2337.84   9
   5   1   3 283.375 99.1363   9
  -5  -1  -3 254.983 124.826  17
   5   1   3 586.350 173.748  42
  -5  -1  -3 456.297 157.125  18
   5   1   3 535.361 163.211  35
   5   1   4 1183.46 240.043  42
   5   1   4 1415.69 273.238  35
   5   1   5 2921.84 359.016  42
   5   1   5 2685.29 358.274  35
   5   1   6 2303.74 296.826  35
   5   1   7 1508.54 207.628  20
   5   1   7 1289.14 177.392  35
  -5  -2  12-7.62488 48.8661  34
  -5  -2  11 1824.67 251.865  43
  -5  -2  11 1680.09 257.261  34
  -5  -2  11 1788.05 269.994  15
  -5  -2  10 4346.49 437.041  43
  -5  -2  10 4695.73 484.438  34
  -5  -2  10 4834.66 495.405  15
  -5  -2   9 9816.30 677.569  43
  -5  -2   9 10943.9 764.150  34
  -5  -2   9 10727.6 767.747  15
  -5  -2   8 11741.2 761.432   8
  -5  -2   8 11527.4 734.836  43
  -5  -2   8 10372.0 738.370  34
  -5  -2   8 11743.8 800.924  15
  -5  -2   7 19188.6 901.734   8
  -5  -2   6 111715. 2050.11   8
  -5  -2   6 108597. 1995.91   7
  -5  -2   5 47.7912 56.9457   7
  -5  -2   5 81.0625 56.7015   8
  -5  -2   4 4900.98 408.837   8
  -5  -2   4 4256.79 375.128   7
  -5  -2   3 183798. 2457.89   8
  -5  -2   3 176938. 2341.15   7
  -5  -2   2 6499.47 468.101   8
   5   2  -1 55301.4 1322.81   9
   5   2   0 9654.83 593.728   9
   5   2   1 84637.0 1853.76   9
  -5  -2  -2 41475.9 1476.20  17
   5   2   2 41053.2 1455.65  35
   5   2   2 45424.5 1439.21   9
  -5  -2  -3 129.614 90.6797  21
   5   2   3 69.4133 88.7029  42
   5   2   3-15.8979 59.2142  35
   5   2   4 10623.0 698.240  35
   5   2   5 730.859 174.385  35
   5   2   6 2629.00 286.937  35
  -5  -3  12 7726.29 419.790  43
  -5  -3  12 9237.12 510.286  34
  -5  -3  11 15692.4 746.046  43
  -5  -3  11 16068.0 801.325  34
  -5  -3  10 7498.39 571.705  43
  -5  -3  10 7356.67 596.813  34
  -5  -3  10 7092.56 597.508  15
  -5  -3   9 9177.15 643.066  43
  -5  -3   9 9154.22 696.095  34
  -5  -3   9 9142.56 713.761  15
  -5  -3   8 1896.56 301.159  43
  -5  -3   8 1736.79 291.878   8
  -5  -3   8 1468.95 282.474  16
  -5  -3   8 1620.33 262.377  32
  -5  -3   8 1636.05 305.938  15
  -5  -3   8 1655.21 300.988  28
  -5  -3   7 16325.6 850.746   8
  -5  -3   6 181.629 98.9202   8
  -5  -3   5 24005.1 975.028   8
  -5  -3   4 118611. 2126.47   8
  -5  -3   3 60623.7 1494.38   8
  -5  -3   2 2034.85 279.871   8
  -5  -3   1-48.0658 84.0990   8
   5   3   0 14628.3 779.792   9
  -5  -3  -1 4973.20 507.672  21
  -5  -3  -1 4715.64 488.915  17
   5   3   1 5136.32 490.509   9
  -5  -3  -2 15.3751 51.2643  21
   5   3   2 125.496 84.3818  35
   5   3   3 136.066 78.9628  35
  -5  -3  -3 225.093 117.652  21
   5   3   4 32407.5 1178.36  35
   5   3   5 11447.2 626.466  35
   5   3   6 7936.39 424.104  35
  -5  -4  12 2549.00 243.216  43
  -5  -4  12 2003.81 220.835  34
  -5  -4  11 1715.58 237.118  43
  -5  -4  11 1575.86 234.785  34
  -5  -4  10 15847.9 802.954  43
  -5  -4  10 14712.8 833.476  15
  -5  -4  10 14646.8 816.938  28
  -5  -4   9 101350. 2126.34  43
  -5  -4   9 105335. 2404.83  16
  -5  -4   9 102248. 2363.18  15
  -5  -4   9 100608. 2080.51  32
  -5  -4   9 101381. 2310.24  28
  -5  -4   8 3287.77 401.126  43
  -5  -4   8 3722.15 470.610  16
  -5  -4   8 3318.47 443.317  15
  -5  -4   8 3702.43 415.447  32
  -5  -4   8 3217.36 429.494  28
  -5  -4   7 151008. 2707.30  24
  -5  -4   7 147570. 2614.94   8
  -5  -4   7 148145. 2711.12  43
  -5  -4   7 153217. 2916.36  16
  -5  -4   7 153343. 2899.74  15
  -5  -4   7 148290. 2592.01  32
  -5  -4   7 153748. 2861.50  28
  -5  -4   6 668.174 182.410   8
  -5  -4   5 54433.5 1526.66   8
  -5  -4   4 661.431 162.082   8
  -5  -4   3 82.1081 79.2627   8
  -5  -4   2 834.208 191.541   8
  -5  -4   1-38.7509 72.0867   8
  -5  -4   0 37966.4 1367.47  25
  -5  -4   0 37783.6 1388.15  21
   5   4   0 34105.3 1246.02   9
  -5  -4  -1 344.789 147.066  21
   5   4   1 52.2587 64.8663  35
  -5  -4  -2 15997.2 915.527  21
   5   4   2 15628.8 884.763  35
   5   4   3 15610.5 834.180  35
   5   4   4 9821.48 596.294  35
  -5  -4  -5 5857.53 382.295  25
   5   4   5 6035.77 390.052  35
  -5  -5  12 180.933 71.4598  43
  -5  -5  11 429.015 125.545  43
  -5  -5  10 14.5666 57.1037  43
  -5  -5  10 175.238 113.801  28
  -5  -5   9 1225.30 229.751  43
  -5  -5   9 1103.73 252.036  16
  -5  -5   9 1351.25 239.682  32
  -5  -5   9 902.135 214.798  15
  -5  -5   9 906.477 231.628  28
  -5  -5   8 17012.6 914.095  43
  -5  -5   8 18500.2 1016.47  16
  -5  -5   8 17346.9 973.318  15
  -5  -5   8 17301.5 879.774  32
  -5  -5   8 17151.9 943.206  28
  -5  -5   7 21121.8 1022.21  24
  -5  -5   7 21049.4 1021.53  43
  -5  -5   7 21263.0 1090.60  16
  -5  -5   7 20927.4 1077.85  15
  -5  -5   7 21234.8 986.695  32
  -5  -5   7 20779.9 1033.92  28
  -5  -5   6 13860.9 825.777  24
  -5  -5   6 13322.3 793.211   8
  -5  -5   6 12975.9 831.545  16
  -5  -5   6 14348.0 886.652  15
  -5  -5   6 12446.9 751.437  32
  -5  -5   6 12511.6 790.823  28
  -5  -5   5 50364.7 1589.41  25
  -5  -5   5 48467.5 1536.26  24
  -5  -5   5 54173.9 1619.78   8
  -5  -5   5 51716.2 1697.22  16
  -5  -5   5 50573.0 1638.15  15
  -5  -5   4 120039. 2443.47  25
  -5  -5   4 133776. 2508.37   8
  -5  -5   3 19727.6 982.968  25
  -5  -5   3 20570.4 997.898   8
  -5  -5   2 3375.01 407.097  25
  -5  -5   2 3818.07 465.640  21
  -5  -5   2 3752.81 432.072   8
  -5  -5   1 77930.8 1926.01  25
  -5  -5   1 80347.8 2110.26  21
  -5  -5   1 84211.1 2074.85   8
  -5  -5   0 66867.3 1764.24  25
  -5  -5   0 65985.1 1861.24  21
  -5  -5  -1 821.705 187.955  25
  -5  -5  -1 882.607 205.839  21
  -5  -5  -2 2715.08 339.687  25
   5   5   2 2612.74 337.702  35
  -5  -5  -3 19384.8 828.490  25
   5   5   3 18896.1 826.793  35
  -5  -5  -4 20692.4 730.737  25
   5   5   4 19327.6 712.128  35
  -5  -6  11 3585.94 309.740  43
  -5  -6  10 8967.44 564.830  43
  -5  -6  10 8200.64 516.157  32
  -5  -6  10 8600.86 570.841  28
  -5  -6   9 4791.79 447.022  43
  -5  -6   9 5226.90 446.352  32
  -5  -6   9 4867.53 467.546  28
  -5  -6   8 6139.40 530.835  43
  -5  -6   8 6498.62 592.753  16
  -5  -6   8 6787.74 537.558  32
  -5  -6   8 6619.77 559.143  28
  -5  -6   7 7640.73 600.303  24
  -5  -6   7 7562.26 632.001  16
  -5  -6   7 7360.08 573.989  32
  -5  -6   7 7362.43 602.287  28
  -5  -6   6 50.9822 87.8005  24
  -5  -6   6 149.243 117.282  16
  -5  -6   6 38.2997 116.281  28
  -5  -6   5 2619.26 363.872  25
  -5  -6   5 2793.94 373.441  24
  -5  -6   5 2551.58 373.789  16
  -5  -6   4 57321.4 1671.60  25
  -5  -6   4 62036.6 1744.96  24
  -5  -6   4 60000.7 1815.03  16
  -5  -6   3 2053.39 319.616  25
  -5  -6   3 2070.04 322.565  24
  -5  -6   2 37548.8 1338.72  25
  -5  -6   2 37950.0 1359.29  24
  -5  -6   2 36703.0 1434.83  21
  -5  -6   1 77893.0 1928.09  25
  -5  -6   1 80653.5 2073.02  21
  -5  -6   0 1144.79 228.772  25
  -5  -6   0 1407.87 258.345  21
  -5  -6  -1-12.1422 66.3939  25
  -5  -6  -2 20558.6 834.355  25
  -5  -6  -2 18686.3 799.284  19
   5   6   2 18035.9 754.912  35
  -5  -6  -3 1426.91 190.305  25
  -5  -6  -3 1436.03 189.640  19
   5   6   3 1336.88 179.727  35
  -5  -7  11 590.179 110.981  43
  -5  -7  10 134.207 75.1884  43
  -5  -7  10 46.7157 69.5634  32
  -5  -7   9 780.234 167.635  43
  -5  -7   9 976.541 185.194  32
  -5  -7   9 825.962 181.877  28
  -5  -7   8 65482.8 1551.22  32
  -5  -7   8 62807.6 1637.90  28
  -5  -7   7 3771.17 404.520  24
  -5  -7   7 3656.94 384.295  32
  -5  -7   7 3597.87 409.303  28
  -5  -7   6 16739.6 865.248  24
  -5  -7   6 15615.4 874.247  28
  -5  -7   5 2239.16 321.500  24
  -5  -7   5 2279.91 345.801  28
  -5  -7   4 23728.9 1073.49  25
  -5  -7   4 24443.1 1062.41  24
  -5  -7   4 22714.9 1055.66  28
  -5  -7   3-97.2880 113.736  25
  -5  -7   3 200.891 94.3666  24
  -5  -7   2 2640.72 349.546  25
  -5  -7   2 2698.68 337.255  24
  -5  -7   1 5848.11 497.464  25
  -5  -7   1 4914.72 432.874  24
  -5  -7   0 4861.17 425.755  25
  -5  -7   0 4535.17 404.387  19
  -5  -7  -1 1706.95 229.349  25
  -5  -7  -1 1344.96 197.442  19
  -5  -7  -2 3877.14 297.042  25
  -5  -7  -2 2862.49 246.622  19
  -5  -8   9 204.140 81.8007  32
  -5  -8   9 303.718 120.273  28
  -5  -8   8 2784.85 285.389  32
  -5  -8   8 2623.04 310.023  28
  -5  -8   7 761.337 173.879  24
  -5  -8   7 619.075 146.856  32
  -5  -8   7 599.031 152.651  28
  -5  -8   6 22931.2 926.909  24
  -5  -8   6 21373.0 930.304  28
  -5  -8   5 610.156 163.039  24
  -5  -8   5 319.769 120.158  28
  -5  -8   4 81088.7 1753.01  24
  -5  -8   3 5197.35 460.227  25
  -5  -8   3 5251.96 432.838  24
  -5  -8   2 2645.15 314.540  25
  -5  -8   2 2741.89 296.475  24
  -5  -8   1 337.417 108.759  25
  -5  -8   1 158.478 62.5979  24
  -5  -8   0 4279.44 326.760  25
  -5  -8   0 2053.53 211.018  19
  -5  -9   8 6875.51 351.082  32
  -5  -9   8 7583.38 412.246  28
  -5  -9   7 1904.13 217.827  28
  -5  -9   6 4734.71 361.158  24
  -5  -9   5 23148.9 802.965  24
  -5  -9   4 36068.8 974.706  24
  -5  -9   3 4262.16 317.469  24
  -5  -9   2 119.132 55.9679  24
  -6  10   3 5497.73 337.825  26
  -6  10   2 7609.37 437.238  26
   6 -10  -2 7136.79 404.131  14
   6 -10  -1 5569.96 385.958  11
   6 -10  -1 6710.96 409.276  14
   6 -10   0 3476.02 313.290  11
   6 -10   0 3963.48 318.432  14
  -6  10  -1 204.112 93.2450  26
   6 -10   1 94.4422 57.8293  14
  -6  10  -2 13729.2 609.325  26
  -6  10  -3 219.362 76.8465  26
  -6  10  -3 248.855 78.1366  18
  -6  10  -4 105.851 53.3175  18
   6  -9  -5 4622.11 310.455  14
  -6   9   4 13120.6 586.790  30
   6  -9  -4 14544.3 625.318  14
   6  -9  -3 639.931 143.421  14
   6  -9  -2 24601.7 914.391  14
   6  -9  -1 83.7573 81.5961  11
  -6   9   1-65.5811 105.404  38
   6  -9  -1 209.938 99.1075  14
  -6   9   0 739.722 169.686  26
   6  -9   0 569.280 155.801  11
  -6   9   0 342.590 102.729  38
   6  -9   0 481.058 130.341  14
  -6   9  -1 14722.7 746.510  26
   6  -9   1 13441.0 758.059  11
  -6   9  -1 13255.5 664.008  38
  -6   9  -2 547.036 143.050  26
   6  -9   2 509.625 149.163  11
  -6   9  -2 738.255 154.876  38
  -6   9  -2 675.079 154.008  18
  -6   9  -3 1117.22 193.891  26
   6  -9   3 921.344 197.474  11
  -6   9  -3 839.597 162.733  18
   6  -9   4 6238.87 434.003  11
  -6   9  -4 6889.51 434.841  18
  -6   9  -5 81.4817 49.5158  18
   6  -8  -6 69.8855 40.2941  14
   6  -8  -5 1039.06 178.976  14
   6  -8  -4 22526.3 917.656  14
   6  -8  -3 5709.23 483.181  14
  -6   8   2 10605.5 647.091  38
  -6   8   2 10239.5 671.934  30
   6  -8  -2 9718.52 642.600  14
  -6   8   1 94.7195 68.6903  38
   6  -8  -1 24.0034 63.1503  14
   6  -8   0 5092.33 512.960  11
  -6   8   0 4231.68 402.384  38
  -6   8  -1 602.748 172.387  26
   6  -8   1 479.585 156.221  11
  -6   8  -2 3952.15 413.590  26
   6  -8   2 4303.81 462.984  11
  -6   8  -2 3864.65 400.079  18
  -6   8  -2 3959.50 389.147  38
  -6   8  -3 28968.4 1080.41  26
   6  -8   3 28907.1 1140.48  11
  -6   8  -3 28187.8 1034.80  18
   6  -8   4 13038.0 719.647  11
  -6   8  -4 13866.2 679.724  18
  -6   8  -5 634.781 139.323  18
   6  -8   6 2009.45 208.471  27
   6  -8   6 2072.28 217.676  36
  -6   8  -6 2190.50 223.255  18
   6  -7  -7 3340.64 305.199  14
   6  -7  -6 711.553 161.987  14
  -6   7   5 242.245 101.033  31
   6  -7  -5 82.6568 58.1460  14
  -6   7   4 4149.95 448.061  31
   6  -7  -4 4184.62 432.576  14
  -6   7   3 15192.0 815.633  38
  -6   7   3 13901.8 848.249  31
   6  -7  -3 13414.5 803.968  14
  -6   7   2 1576.88 272.252  38
  -6   7   2 1327.63 259.827  31
  -6   7   1 1558.03 257.737  38
  -6   7   1 1248.17 256.399  30
  -6   7   0 38131.1 1260.40  38
  -6   7  -1 6520.59 538.706  26
   6  -7   1 6312.36 584.594  11
  -6   7  -1 6046.83 538.398  18
  -6   7  -1 6203.71 518.275  38
  -6   7  -2 91.4426 86.4660  26
   6  -7   2 75.5701 67.2595  11
  -6   7  -3-20.1935 80.8561  26
   6  -7   3-11.2358 69.0528  11
  -6   7  -3 69.3734 77.3584  18
   6  -7   4 24669.7 1052.11  11
  -6   7  -4 25926.6 990.687  18
   6  -7   5 4198.99 407.807  11
  -6   7  -5 4442.22 383.868  18
   6  -7   6 496.086 116.034  27
  -6   7  -6 552.129 128.942  18
   6  -7   6 705.395 144.240  36
  -6   6   8 52950.5 1240.16  23
  -6   6   8 44847.4 1095.95  15
  -6   6   7 389.654 135.995  23
  -6   6   7 464.275 140.033  31
  -6   6   6 308.301 126.365  23
  -6   6   6 442.630 142.414  31
  -6   6   5 9185.50 682.419  23
  -6   6   5 9064.35 679.296  31
  -6   6   4 74887.2 1985.74  23
  -6   6   4 74325.8 1979.37  31
  -6   6   3 3953.65 427.213  38
  -6   6   3 3736.66 441.799  31
  -6   6   2 19531.0 941.408  38
  -6   6   2 20612.8 1037.54  31
  -6   6   1 32160.4 1180.27  10
  -6   6   1 33278.4 1188.52  38
  -6   6   1 31890.3 1282.81  31
  -6   6   1 32832.7 1301.82  30
  -6   6   0 1751.50 305.387  26
  -6   6   0 1724.09 272.143  10
  -6   6   0 1708.21 274.325  38
  -6   6   0 1382.75 258.810  30
  -6   6  -1 23661.5 1051.34  26
   6  -6   1 23080.9 1090.33  11
  -6   6  -1 23105.1 998.532  10
  -6   6  -1 23715.3 1015.18  38
  -6   6  -1 23593.9 1069.11  18
  -6   6  -2 3339.64 397.584  26
   6  -6   2 4037.28 452.504  11
  -6   6  -2 3105.05 383.501  18
  -6   6  -3 48274.7 1489.77  26
   6  -6   3 48672.0 1551.95  11
  -6   6  -3 48817.9 1469.46  18
   6  -6   4 3291.22 392.711  11
  -6   6  -4 3178.55 360.297  18
   6  -6   5 357.532 125.042  11
  -6   6  -5 228.399 102.929  18
   6  -6   6 507.199 127.763  27
   6  -6   6 630.328 142.183  36
   6  -6   7 41.4009 36.7392  42
  -6   6  -7 36.2445 31.2645  18
   6  -6   7-0.06798 39.0376  36
  -6   5   9 2411.24 260.988  23
  -6   5   9 2675.28 277.052  15
  -6   5   9 2020.94 227.300  31
  -6   5   8 75037.3 1710.23  23
  -6   5   8 75090.5 1666.09  15
  -6   5   8 71251.0 1637.72  31
  -6   5   7 59142.2 1653.45  23
  -6   5   7 58050.5 1601.49  15
  -6   5   7 56366.9 1620.28  31
  -6   5   6 79.3830 65.3057  23
  -6   5   6 13.6042 68.2471  31
  -6   5   5 4689.38 500.630  23
  -6   5   5 5129.81 514.937  31
  -6   5   4 1953.83 325.100  23
  -6   5   4 2398.81 333.599   7
  -6   5   4 1877.71 315.934  31
  -6   5   3 21129.6 1059.80  23
  -6   5   3 20884.1 1029.76  31
  -6   5   2 1850.62 277.841  10
  -6   5   2 2485.87 313.598   7
  -6   5   1 41858.2 1310.30  10
  -6   5   0 168.416 94.5254  10
  -6   5  -1 25402.5 1083.61  26
   6  -5   1 23752.5 1107.19  11
  -6   5  -1 25350.0 1036.43  10
  -6   5  -1 21680.1 1022.46  18
  -6   5  -1 20797.6 1028.23  30
  -6   5  -2 41720.1 1381.65  26
   6  -5   2 41401.0 1464.99  11
  -6   5  -2 41582.0 1361.15  10
  -6   5  -2 45215.3 1459.58  18
   6  -5   2 39934.2 1352.91   9
   6  -5   3 10392.7 722.887  11
  -6   5  -3 11715.7 724.019  18
   6  -5   4 1491.98 261.782  11
  -6   5  -4 1872.71 283.062  18
  -6   5  -5 10103.6 632.757  18
   6  -5   5 10374.9 654.809  36
  -6   5  -6 17191.5 750.707  18
   6  -5   6 17131.6 759.664  36
   6  -5   7 5087.76 353.996  42
   6  -5   7 5455.68 361.699  36
  -6   4  10 298.376 88.2573  23
  -6   4  10 225.801 82.3343  33
  -6   4  10 215.630 74.1995  15
  -6   4  10 145.023 55.6974  31
  -6   4   9 7783.81 533.659  23
  -6   4   9 7102.61 513.751  33
  -6   4   8 43192.2 1391.44  23
  -6   4   8 46864.0 1446.41  15
  -6   4   7 8864.62 655.823  23
  -6   4   7 9772.40 699.412  15
  -6   4   6 1306.69 259.371  23
  -6   4   6 1144.65 253.369  33
  -6   4   6 1038.86 228.531  15
  -6   4   5 1794.35 299.029  23
  -6   4   5 2237.49 318.607   7
  -6   4   4 1290.05 235.105   7
  -6   4   3 2386.23 307.031   7
  -6   4   2 2261.95 286.717   7
  -6   4   1 94195.4 1882.71  10
  -6   4   0 28688.3 1033.49  10
   6  -4   1 14736.9 785.679   9
  -6   4  -2 80550.3 1895.93  26
   6  -4   2 81745.4 2086.71  11
  -6   4  -2 87593.7 2003.44  18
   6  -4   2 83094.3 1921.77   9
   6  -4   3 15318.7 889.115  11
  -6   4  -3 14937.7 810.154  18
   6  -4   3 14105.9 812.165   9
   6  -4   4 6098.51 550.501  11
  -6   4  -4 6338.16 532.831  18
  -6   4  -5 413.807 136.174  18
   6  -4   5 188.266 55.4754  36
   6  -4   6 5886.27 468.518  42
  -6   4  -6 5710.65 434.679  18
   6  -4   6 5724.96 442.497  36
   6  -4   7 1852.30 221.233  42
  -6   3  10 120.375 79.9476  23
  -6   3  10 113.150 65.1831  33
  -6   3  10 119.379 70.6065  15
  -6   3   9 6589.84 539.019  23
  -6   3   9 7843.37 572.064  15
  -6   3   8 11585.1 765.124  23
  -6   3   8 11544.1 751.613  15
  -6   3   7 2650.12 373.582  23
  -6   3   7 2958.94 399.903  15
  -6   3   6 68541.3 1922.37  23
  -6   3   6 70674.2 1786.41   7
  -6   3   5 10505.0 663.234   7
  -6   3   4 8279.14 562.950   7
  -6   3   3 27138.4 994.291   7
  -6   3   2 111148. 1970.43   7
  -6   3   1 191874. 2534.73   7
   6  -3   0 17.4411 46.5524   9
   6  -3   1 14905.6 765.206   9
   6  -3   2 1095.77 225.059   9
   6  -3   3 7696.72 638.276  11
  -6   3  -3 8374.66 616.716  18
   6  -3   3 7725.04 597.738   9
  -6   3  -4 3236.19 382.381  18
   6  -3   4 2768.89 358.718  36
  -6   3  -5 28154.2 1085.21  18
   6  -3   5 27278.9 1061.76  36
   6  -3   5 26891.3 1120.42  35
   6  -3   6 6399.22 502.691  20
   6  -3   6 6906.02 498.450  42
  -6   3  -6 7015.42 478.533  18
   6  -3   6 7231.22 494.538  36
   6  -3   7 1105.17 170.979  20
   6  -3   7 1371.16 189.688  42
  -6   2  11 1608.58 203.075  23
  -6   2  11 1948.52 225.955  15
  -6   2  11 1984.74 237.095  33
  -6   2  10 6879.75 519.589  23
  -6   2  10 7039.68 513.134  15
  -6   2   9 1023.04 233.019  23
  -6   2   9 1224.65 245.554  15
  -6   2   8 8888.31 703.913  23
  -6   2   8 8820.18 697.815  37
  -6   2   8 10526.1 728.808  15
  -6   2   7 432.887 149.214   7
  -6   2   7 389.839 157.579  23
  -6   2   7 738.737 200.666  15
  -6   2   6 22415.7 989.379   7
  -6   2   5 12171.5 694.874   7
  -6   2   4 39259.2 1186.62   7
  -6   2   3 29443.6 1014.31   7
  -6   2   2 6160.20 454.387   7
  -6   2   1 63503.2 1460.32   7
   6  -2  -1 63296.0 1505.18   9
   6  -2   0 4190.12 398.904   9
   6  -2   1 50228.4 1424.99   9
   6  -2   2 26783.6 1083.23   9
   6  -2   3 196.478 102.294   9
   6  -2   3 225.481 90.6223  11
  -6   2  -3 212.613 109.558  18
  -6   2  -3 211.360 95.1161  17
  -6   2  -4 1305.02 248.834  18
   6  -2   4 1444.41 277.644  35
   6  -2   5 11620.3 699.176  42
  -6   2  -5 12954.3 727.829  18
   6  -2   5 11905.0 688.081  36
   6  -2   5 12295.2 762.269  35
   6  -2   6 5971.82 460.297  42
   6  -2   6 5115.74 425.886  35
   6  -2   7 12993.8 578.009  20
  -6   1  11 4920.49 393.154  15
  -6   1  11 4829.92 401.235  33
  -6   1  10 8760.00 606.025  23
  -6   1  10 9726.92 640.134  15
  -6   1   9 15205.5 885.560  23
  -6   1   9 16704.4 927.003  37
  -6   1   9 15829.3 869.769  15
  -6   1   8 615.216 198.771  23
  -6   1   8 615.993 171.780  43
  -6   1   8 722.910 194.040  15
  -6   1   7 10288.2 758.675  23
  -6   1   7 9584.25 681.787  43
  -6   1   7 10320.0 679.005   7
  -6   1   7 11574.8 779.611  15
  -6   1   6 63193.0 1630.30   7
  -6   1   5 1733.30 257.296   7
  -6   1   4 5693.78 449.722   7
  -6   1   3 5970.04 458.189   7
  -6   1   2 67601.1 1520.07   7
   6  -1  -2 55283.1 1362.45   9
  -6   1   1 560.969 138.445   7
   6  -1  -1 541.663 139.291   9
   6  -1   0 71.8709 60.9068   9
   6  -1   1 2820.86 343.338   9
   6  -1   2 272.581 127.177   9
  -6   1  -2 249.683 117.134  18
  -6   1  -3 18085.0 930.362  18
  -6   1  -3 17923.2 975.971  17
   6  -1   3 19470.1 998.030  35
   6  -1   4 14043.4 804.210  42
  -6   1  -4 14390.2 815.011  18
   6  -1   4 15304.2 884.525  35
   6  -1   5 51136.8 1428.97  42
  -6   1  -5 49750.0 1393.63  18
   6  -1   5 52969.6 1540.60  35
   6  -1   6 563.306 150.573  42
   6  -1   6 434.824 124.255  35
   6  -1   7 16455.0 608.676  20
  -6   0  12 650.074 125.833  33
  -6   0  11 3576.67 356.631  15
  -6   0  11 3723.28 375.596  33
  -6   0  10 31819.4 1196.54  15
  -6   0   9 362.850 142.066  43
  -6   0   9 515.516 175.062  34
  -6   0   9 369.212 129.111  15
  -6   0   8 15083.5 844.173  43
  -6   0   8 15375.1 907.325  34
  -6   0   8 15577.9 891.818  15
  -6   0   7 1896.09 298.935  43
  -6   0   7 1590.96 268.771   7
  -6   0   7 2243.10 344.667  34
  -6   0   7 1794.32 311.212  15
  -6   0   6 41038.7 1320.20   7
  -6   0   5 12301.5 698.711   7
  -6   0   4 287651. 3210.16   7
  -6   0   3 65204.4 1515.43   7
  -6   0   2 29131.5 1009.17   7
   6   0  -2 25678.5 929.748   9
  -6   0   1 71500.6 1594.07   7
   6   0  -1 66899.9 1567.24   9
   6   0   0 93.2725 60.0157   9
   6   0   1 38753.2 1298.21   9
   6   0   2 97.2657 83.4301   9
  -6   0  -2 49.3145 95.8796  21
   6   0   2-10.6716 85.1509  42
  -6   0  -2-16.1613 53.7457  18
  -6   0  -2 14.6874 51.9111  17
   6   0   2-27.3715 60.4743  35
   6   0   3 2562.83 353.094  42
  -6   0  -3 2558.08 349.536  18
  -6   0  -3 2189.93 343.962  17
   6   0   3 2398.95 346.035  35
   6   0   4 3302.52 384.390  42
  -6   0  -4 3144.14 378.608  18
  -6   0  -4 3678.43 417.818  17
   6   0   4 3522.92 411.412  35
   6   0   5 2409.30 307.951  42
   6   0   5 3291.03 369.258  35
   6   0   6 12907.0 608.073  35
  -6  -1  12 6572.87 377.169  15
  -6  -1  12 6872.25 395.574  33
  -6  -1  11 891.260 198.630  33
  -6  -1  11 937.777 187.238  15
  -6  -1  10 12228.0 699.420  43
  -6  -1  10 13259.0 780.601  34
  -6  -1  10 13226.7 785.869  15
  -6  -1  10 12271.5 781.945  33
  -6  -1   9 40686.7 1370.81  43
  -6  -1   9 43578.7 1508.59  34
  -6  -1   9 43410.1 1490.22  15
  -6  -1   9 43611.8 1573.45  33
  -6  -1   8 5884.98 529.752  43
  -6  -1   8 6034.91 568.615  34
  -6  -1   8 5562.98 534.872  15
  -6  -1   8 5970.95 590.897  33
  -6  -1   7 565.401 163.056   7
  -6  -1   7 587.840 168.173  43
  -6  -1   7 550.866 191.642  33
  -6  -1   7 760.422 206.649  15
  -6  -1   6 243.051 111.346   7
  -6  -1   5 10298.0 625.800   8
  -6  -1   5 11090.8 671.563   7
  -6  -1   4 76335.3 1692.61   8
  -6  -1   4 80232.3 1738.05   7
  -6  -1   3 118971. 2110.43   8
  -6  -1   3 126875. 2150.27   7
  -6  -1   2 6345.30 489.779   8
  -6  -1   1 26273.4 1032.18   8
   6   1  -1 24491.7 962.716   9
   6   1   0 501.448 151.773   9
  -6  -1  -1 4862.39 508.270  21
  -6  -1  -1 4283.21 451.311  18
  -6  -1  -1 4410.42 476.226  17
   6   1   1 4810.83 499.585  35
  -6  -1  -1 4875.03 505.197  33
   6   1   1 4372.62 447.553   9
  -6  -1  -2 4557.81 485.913  21
   6   1   2 4215.61 451.883  42
  -6  -1  -2 4285.51 461.365  18
  -6  -1  -2 5054.63 514.197  17
   6   1   2 4631.42 491.489  35
   6   1   3 28195.8 1161.17  42
  -6  -1  -3 30104.6 1189.30  18
  -6  -1  -3 30644.1 1261.02  17
   6   1   3 29654.2 1191.29  35
   6   1   4-45.4380 83.5492  42
   6   1   4 223.774 112.145  35
   6   1   5 8281.81 543.193  35
   6   1   6 24843.4 758.074  35
  -6  -2  11 2489.12 286.434  43
  -6  -2  11 2459.59 299.256  34
  -6  -2  11 2557.21 310.519  15
  -6  -2  10 2170.99 302.850  43
  -6  -2  10 2156.35 313.670  34
  -6  -2  10 1883.71 300.657  15
  -6  -2  10 2229.58 330.741  33
  -6  -2   9 12546.2 751.910  43
  -6  -2   9 13047.2 819.097  34
  -6  -2   9 12642.9 822.657  15
  -6  -2   9 12662.9 835.059  33
  -6  -2   8 11751.9 723.504  43
  -6  -2   8 13200.6 837.958  15
  -6  -2   8 12534.5 861.987  33
  -6  -2   7 3001.89 365.924   8
  -6  -2   7 3129.10 384.227  43
  -6  -2   7 3477.54 419.989  15
  -6  -2   7 2915.31 411.228  33
  -6  -2   6 14586.4 787.159   8
  -6  -2   6 14824.4 795.541   7
  -6  -2   5 48014.6 1438.51   8
  -6  -2   5 47315.5 1399.63   7
  -6  -2   4 41972.8 1312.64   8
  -6  -2   4 41335.8 1280.21   7
  -6  -2   3 72170.0 1731.42   8
  -6  -2   2 6049.08 509.334   8
  -6  -2   1 1017.09 215.009   8
  -6  -2   0 81316.7 2044.64  21
  -6  -2   0 78587.0 1922.54  18
  -6  -2   0 85741.3 2131.34  17
  -6  -2   0 79551.5 2098.77  33
   6   2   0 83871.4 1945.02   9
   6   2   1 1368.56 264.743   9
  -6  -2  -1 1273.00 262.715  21
  -6  -2  -1 1458.31 269.002  17
   6   2   1 1334.36 271.971  35
  -6  -2  -2 7099.25 608.410  21
   6   2   2 6297.32 551.356  42
  -6  -2  -2 6662.46 589.334  17
   6   2   2 6991.40 592.341  35
  -6  -2  -3 135.090 60.6149  21
   6   2   3 228.003 111.582  35
   6   2   4 12024.8 678.404  35
   6   2   5 2652.28 275.706  35
  -6  -3  11 7162.14 478.854  43
  -6  -3  11 6287.76 452.482  34
  -6  -3  11 6523.11 479.574  15
  -6  -3  10 102.335 82.0540  43
  -6  -3  10 166.531 104.287  15
  -6  -3   9 4880.44 459.639  43
  -6  -3   9 3794.66 445.523  16
  -6  -3   9 4299.24 482.159  15
  -6  -3   8 291639. 3696.36  43
  -6  -3   8 299378. 4104.23  16
  -6  -3   8 298440. 4006.60  15
  -6  -3   8 290356. 3981.92  28
  -6  -3   7 43584.1 1454.35  43
  -6  -3   7 42767.7 1501.40  15
  -6  -3   7 39313.2 1346.36  32
  -6  -3   7 41877.6 1518.45  28
  -6  -3   6 2565.70 350.211   8
  -6  -3   6 2590.42 353.680  43
  -6  -3   6 2415.95 344.804  15
  -6  -3   5 12707.3 769.335   8
  -6  -3   4 228.010 82.5068   8
  -6  -3   3 500.224 156.467   8
  -6  -3   2 24294.4 1070.44   8
  -6  -3   1 917.897 220.777  25
  -6  -3   1 932.369 221.166  21
  -6  -3   1 773.234 207.226  17
  -6  -3   0 339.442 141.528  25
  -6  -3   0 182.677 103.051  21
  -6  -3   0 145.539 80.0158   8
  -6  -3   0 148.764 114.344  17
  -6  -3  -1 6024.49 555.299  21
   6   3   1 5244.68 521.108  35
  -6  -3  -2 1913.88 310.726  21
   6   3   2 2062.39 312.113  35
  -6  -3  -3 29659.8 1097.96  21
   6   3   3 30142.4 1105.63  35
  -6  -3  -4 147.405 90.2219  25
   6   3   4 151.830 90.2109  35
  -6  -3  -5 303.596 79.2627  25
   6   3   5 315.611 82.3511  35
  -6  -4  12 8732.52 419.297  43
  -6  -4  11 1812.53 236.033  43
  -6  -4  11 1664.86 229.588  15
  -6  -4  10 455.296 142.935  43
  -6  -4  10 328.746 122.839  15
  -6  -4  10 403.361 132.289  28
  -6  -4   9 35486.6 1246.40  43
  -6  -4   9 36058.6 1372.12  16
  -6  -4   9 36409.5 1356.81  15
  -6  -4   9 34404.7 1291.31  28
  -6  -4   8 120911. 2377.68  43
  -6  -4   8 118593. 2551.59  16
  -6  -4   8 115954. 2476.40  15
  -6  -4   8 117127. 2282.79  32
  -6  -4   8 116700. 2513.89  28
  -6  -4   7 17394.5 924.170  43
  -6  -4   7 16344.4 936.177  16
  -6  -4   7 16644.5 932.320  15
  -6  -4   7 17654.6 978.145  28
  -6  -4   6 4480.96 462.915   8
  -6  -4   6 4679.66 503.492  16
  -6  -4   6 5409.97 525.478  15
  -6  -4   5 83815.9 2122.92  25
  -6  -4   5 81110.5 2001.38   8
  -6  -4   5 83665.4 2138.50  16
  -6  -4   5 80913.8 2040.85  15
  -6  -4   4 5920.65 555.390  25
  -6  -4   4 6160.73 543.520   8
  -6  -4   4 6081.48 572.747  16
  -6  -4   3 453.046 174.528  25
  -6  -4   3 368.440 154.828  21
  -6  -4   3 348.982 153.703   8
  -6  -4   2 311.157 117.430  21
  -6  -4   2 140.102 105.408   8
  -6  -4   1 120364. 2481.27  25
  -6  -4   1 115270. 2473.54  21
  -6  -4   0 5546.68 524.394  25
  -6  -4   0 5613.76 528.630  21
  -6  -4  -1 2340.79 328.783  25
  -6  -4  -1 2045.17 313.937  21
   6   4   1 2280.96 320.156  35
  -6  -4  -2 2028.09 283.959  25
  -6  -4  -2 2216.38 307.377  21
   6   4   2 1823.99 273.815  35
  -6  -4  -3 4313.98 376.433  25
   6   4   3 4706.69 394.121  35
  -6  -4  -4 4008.86 299.055  25
   6   4   4 3858.53 293.556  35
  -6  -5  11 118.871 75.1324  43
  -6  -5  10 1527.82 230.236  43
  -6  -5  10 1527.85 237.765  15
  -6  -5  10 1707.61 256.835  28
  -6  -5   9 198.187 102.387  43
  -6  -5   9 158.313 85.2228  16
  -6  -5   9 151.277 107.585  15
  -6  -5   9 62.7183 75.6162  28
  -6  -5   8 1368.83 252.303  43
  -6  -5   8 1214.37 265.678  16
  -6  -5   8 1305.64 251.875  15
  -6  -5   8 1236.92 227.588  32
  -6  -5   8 1289.29 268.727  28
  -6  -5   7 31185.4 1269.83  16
  -6  -5   7 31129.8 1269.52  15
  -6  -5   7 30387.1 1239.35  28
  -6  -5   6 6989.73 582.146  24
  -6  -5   6 7370.88 638.899  16
  -6  -5   6 7125.44 602.851  15
  -6  -5   6 6554.35 568.345  28
  -6  -5   5 4231.09 475.672  25
  -6  -5   5 4710.18 511.977  16
  -6  -5   4 23279.9 1098.34  25
  -6  -5   4 23422.1 1130.91  16
  -6  -5   3 1880.31 310.296  25
  -6  -5   3 1721.98 314.132  21
  -6  -5   2 176200. 2949.89  25
  -6  -5   2 178887. 3149.16  21
  -6  -5   1 95407.9 2125.09  25
  -6  -5   1 92602.2 2192.64  21
  -6  -5   0 3262.54 385.137  25
  -6  -5   0 3172.32 385.976  21
  -6  -5  -1 1738.11 260.087  25
  -6  -5  -1 1771.62 270.994  21
  -6  -5  -2 12647.0 631.313  25
   6   5   2 11431.8 582.385  35
  -6  -5  -3 968.373 146.561  25
  -6  -5  -3 636.082 118.044  19
   6   5   3 838.168 132.329  35
  -6  -6  11 262.505 77.0845  43
  -6  -6  10-23.4679 49.0006  43
  -6  -6  10 40.3970 69.4177  28
  -6  -6   9 1594.47 237.897  43
  -6  -6   9 1600.44 228.442  32
  -6  -6   9 1641.52 262.366  28
  -6  -6   8 128.643 116.916  16
  -6  -6   8 18.1547 55.1491  32
  -6  -6   8 121.642 106.607  28
  -6  -6   7 15113.6 806.282  24
  -6  -6   7 14702.9 845.024  16
  -6  -6   7 14891.6 824.579  28
  -6  -6   6 29566.3 1148.49  24
  -6  -6   6 29208.8 1226.13  16
  -6  -6   6 30073.3 1198.21  28
  -6  -6   5 32635.5 1260.53  25
  -6  -6   5 34700.6 1247.71  24
  -6  -6   5 34546.1 1327.59  16
  -6  -6   4 10053.7 696.429  25
  -6  -6   3 6897.39 570.459  25
  -6  -6   3 6279.33 565.889  21
  -6  -6   2 24385.0 1035.40  25
  -6  -6   2 24525.3 1088.98  21
  -6  -6   1 17400.1 837.867  25
  -6  -6   1 19114.4 913.770  21
  -6  -6   0 705.307 161.974  25
  -6  -6   0 409.690 122.479  19
  -6  -6  -1 809.250 152.190  25
  -6  -6  -1 69.8965 35.7505  19
  -6  -6  -2 988.613 142.509  25
  -6  -6  -2 341.526 81.6797  19
  -6  -7  10 5926.64 381.668  28
  -6  -7   9 968.256 184.772  28
  -6  -7   8 2515.03 307.545  28
  -6  -7   7 918.230 180.067  24
  -6  -7   7 566.596 161.095  28
  -6  -7   6 59752.7 1493.98  24
  -6  -7   6 61395.4 1604.94  28
  -6  -7   5 4122.47 390.422  24
  -6  -7   5 4116.09 422.198  28
  -6  -7   4 2445.78 327.554  25
  -6  -7   4 2206.04 284.717  24
  -6  -7   4 2324.61 306.759  28
  -6  -7   3 186.085 95.6522  25
  -6  -7   3 25.3854 81.8384  28
  -6  -7   2 13.1871 70.0568  25
  -6  -7   1 31.2666 54.1028  25
  -6  -7   0 9142.56 482.903  25
  -6  -8   9 739.460 128.398  28
  -6  -8   8 140.256 77.0514  28
  -6  -8   7 16320.9 699.309  28
  -6  -8   6 3751.71 319.629  24
  -6  -8   6 3403.24 325.464  28
  -6  -8   5 14544.2 627.324  24
  -6  -8   5 14586.8 663.053  28
  -6  -8   4 4881.17 351.063  24
  -6  -8   2 431.535 113.886  25
  -7  10   1 12716.3 506.755  26
  -7  10   0 2036.64 204.141  26
  -7  10  -1 225.790 67.8408  26
   7  -9  -4 593.574 125.252  11
  -7   9   3 3506.25 300.619  26
   7  -9  -3 4071.23 346.022  11
  -7   9   2 471.216 120.690  26
   7  -9  -2 494.330 133.077  11
  -7   9   1 14853.6 684.669  26
   7  -9  -1 13129.2 671.385  11
  -7   9   0 6440.00 446.803  26
   7  -9   0 5756.23 443.041  11
  -7   9  -1 4320.60 359.548  26
   7  -9   1 4226.84 370.097  11
  -7   9  -2 29626.9 907.449  26
   7  -9   2 29800.9 939.323  11
   7  -9   3 6083.17 392.446  11
  -7   9  -3 5841.82 351.695  18
  -7   8   6 17.1313 34.8132  30
  -7   8   5 11881.4 583.024  30
  -7   8   4 487.318 133.208  26
  -7   8   4 583.683 147.852  30
  -7   8   3 1296.32 226.778  26
  -7   8   3 1156.28 211.915  30
  -7   8   2 90713.1 1895.90  26
  -7   8   2 83228.3 1782.34  30
  -7   8   1 1114.13 220.023  26
   7  -8  -1 811.688 196.812  11
  -7   8   0 13351.0 723.878  26
   7  -8   0 13130.2 754.365  11
  -7   8  -1 3015.47 338.237  26
   7  -8   1 3282.43 373.962  11
  -7   8  -2 7962.62 529.026  26
   7  -8   2 7246.60 535.042  11
  -7   8  -2 7293.04 488.662  18
   7  -8   3 4107.66 375.757  11
  -7   8  -3 3669.92 330.837  18
   7  -8   4 121.193 57.9505  11
  -7   8  -4 104.745 66.6773  18
  -7   8  -5 28.0512 26.4600  18
  -7   7   7 10622.5 509.681  30
  -7   7   6 497.671 123.717  31
  -7   7   5-2.37959 100.901  31
  -7   7   4 7853.96 580.917  31
  -7   7   4 8568.73 605.263  30
  -7   7   3 141629. 2540.14  30
  -7   7   2 932.306 213.250  26
  -7   7   2 1094.42 232.893  30
  -7   7   1 9620.84 665.895  26
   7  -7  -1 8394.17 629.009  11
  -7   7   1 9182.85 650.273  30
  -7   7   0 22845.1 1008.64  26
   7  -7   0 21288.7 1008.95  11
  -7   7  -1 95352.8 1994.34  26
   7  -7   1 92576.9 2066.08  11
  -7   7  -1 88764.1 1919.04  18
  -7   7  -2 1760.65 280.926  26
   7  -7   2 2141.50 306.315  11
  -7   7  -2 1931.88 281.348  18
   7  -7   3 4380.39 415.307  11
  -7   7  -3 4652.64 410.179  18
   7  -7   4 584.075 144.117  11
  -7   7  -4 743.339 154.021  18
  -7   7  -5 533.869 111.439  18
   7  -7   5 224.687 75.8634  36
  -7   6   8 8691.00 446.839  31
  -7   6   7 59585.2 1412.95  31
  -7   6   6 9066.92 612.479  31
  -7   6   5 9584.06 665.405  31
  -7   6   4 942.858 215.239  31
  -7   6   3 1905.77 304.707  26
  -7   6   3 1852.09 312.134  31
  -7   6   3 1782.56 296.228  30
  -7   6   2 223.745 125.925  26
  -7   6   2 185.973 116.675  31
  -7   6   2 168.005 107.749  30
  -7   6   1 2938.16 389.557  26
  -7   6   1 2891.09 377.990  30
  -7   6   0 51419.1 1567.71  26
   7  -6   0 46560.1 1541.25  11
  -7   6   0 48138.3 1550.22  30
  -7   6  -1 18040.0 904.782  26
   7  -6   1 16288.2 896.704  11
  -7   6  -1 17067.3 892.679  18
  -7   6  -1 16933.9 904.848  30
  -7   6  -2 1950.93 284.961  26
   7  -6   2 1902.55 299.503  11
  -7   6  -2 1821.35 286.200  18
   7  -6   3 1379.59 247.440  11
  -7   6  -3 1909.43 272.320  18
   7  -6   4 37732.7 1196.91  11
  -7   6  -4 38288.8 1133.62  18
  -7   6  -5 11122.1 551.267  18
   7  -6   5 7830.15 443.515  36
   7  -6   6 7073.60 373.001  42
  -7   5   9 108.985 53.5476  31
  -7   5   9 40.5635 47.5107  30
  -7   5   8 50835.8 1315.33  23
  -7   5   8 49478.1 1297.73  31
  -7   5   7 86966.1 1896.89  23
  -7   5   7 88597.5 1930.95  31
  -7   5   6 2754.34 358.404  23
  -7   5   6 3181.28 387.402  31
  -7   5   5 29790.5 1213.99  31
  -7   5   4 30077.6 1213.36  31
  -7   5   3 15395.6 880.836  31
  -7   5   3 14877.1 864.570  30
  -7   5   2 1159.31 235.231  26
  -7   5   2 1347.92 279.362  31
  -7   5   2 1059.04 224.368  30
  -7   5   1 245.699 126.261  26
  -7   5   1 292.869 117.427  30
  -7   5   0 77997.7 1963.61  26
   7  -5   0 76071.2 2017.06  11
  -7   5   0 74524.3 1965.92  30
  -7   5  -1 425.377 149.605  26
   7  -5   1 447.232 159.200  11
  -7   5  -1 616.391 178.498  18
  -7   5  -1 486.441 167.879  30
   7  -5   2 11304.7 754.720  11
  -7   5  -2 11860.6 738.842  18
   7  -5   3 38126.4 1329.91  11
  -7   5  -3 40584.5 1285.92  18
   7  -5   4 22315.7 955.733  11
  -7   5  -4 22750.5 902.437  18
  -7   5  -5 69.2940 62.7755  18
   7  -5   5 21.9424 37.3272  36
   7  -5   6 689.778 127.411  42
  -7   5  -6 686.532 121.452  18
  -7   4   9 4471.51 378.676  23
  -7   4   9 4159.64 363.165  33
  -7   4   9 4371.15 367.607  15
  -7   4   9 4672.23 388.145  31
  -7   4   8 20559.8 920.076  23
  -7   4   8 19117.7 887.069  33
  -7   4   8 19337.1 870.219  15
  -7   4   8 20444.7 917.411  31
  -7   4   7 788.454 193.662  23
  -7   4   7 630.224 183.275  33
  -7   4   6 16266.6 898.498  23
  -7   4   6 16210.2 923.106  33
  -7   4   6 16403.5 892.503  31
  -7   4   5 7143.91 604.515  23
  -7   4   5 6976.35 615.744  33
  -7   4   5 7201.13 608.428  31
  -7   4   4 16311.9 922.713  31
  -7   4   3 10945.1 702.966   7
  -7   4   3 10358.7 744.970  31
  -7   4   3 10192.0 711.432  30
  -7   4   2 1052.31 251.404  31
  -7   4   2 1743.04 296.000  30
  -7   4   1 425424. 4667.45  26
   7  -4  -1 433955. 4835.24  11
  -7   4   1 444664. 4696.33  30
   7  -4  -1 432844. 4518.58   9
  -7   4   0 173636. 2940.98  26
   7  -4   0 166024. 3022.96  11
  -7   4   0 159496. 2830.18  18
  -7   4   0 169003. 2934.28  30
   7  -4   0 159120. 2734.48   9
   7  -4   1-104.820 133.575  11
  -7   4  -1 7.43568 61.1527  18
  -7   4  -1-69.8936 133.311  30
   7  -4   2 1463.42 267.619  11
  -7   4  -2 1178.91 240.643  18
   7  -4   3 756.269 194.247  11
  -7   4  -3 744.825 189.479  18
  -7   4  -4 6214.44 486.604  18
   7  -4   4 5688.27 497.311  35
   7  -4   5 387.224 112.693  42
  -7   4  -5 613.572 146.232  18
   7  -4   6 2701.06 250.950  42
  -7   4  -6 2223.19 214.685  18
  -7   3  10 6638.47 429.122  23
  -7   3  10 7194.33 447.401  15
  -7   3  10 6892.26 447.087  33
  -7   3   9 1537.44 251.118  23
  -7   3   9 1586.39 254.988  33
  -7   3   9 1316.84 228.540  15
  -7   3   8 2106.52 317.803  23
  -7   3   8 1445.79 270.072  33
  -7   3   8 1574.48 270.268  15
  -7   3   7 54301.4 1682.27  23
  -7   3   7 53290.1 1681.47  33
  -7   3   7 51411.1 1598.23  15
  -7   3   6 24531.0 1148.86  23
  -7   3   6 22918.7 1122.76  33
  -7   3   5 16937.6 960.291  23
  -7   3   5 15827.8 849.756   7
  -7   3   5 16744.3 960.348  33
  -7   3   4 8921.34 638.789   7
  -7   3   4 7322.22 635.891  33
  -7   3   4 8566.33 681.396  31
  -7   3   4 8671.76 682.022  30
  -7   3   3 74292.5 1817.32   7
  -7   3   3 70194.7 1897.69  30
  -7   3   2 9745.69 646.345   7
  -7   3   2 10262.9 715.623  30
   7  -3  -2 9082.74 636.751   9
  -7   3   1 145848. 2666.53  30
   7  -3  -1 154399. 2669.23   9
   7  -3   0 495.006 161.501   9
  -7   3   0 374.322 135.487  18
  -7   3   0 393.354 149.807  33
  -7   3   0 428.616 144.990  30
   7  -3   1 2517.58 366.478  11
  -7   3  -1 2892.35 382.365  18
  -7   3  -1 2082.11 334.355  33
  -7   3  -1 2404.11 343.789  30
   7  -3   2 31052.2 1268.84  11
  -7   3  -2 31203.7 1193.70  18
   7  -3   3 4146.50 442.738  11
  -7   3  -3 4179.49 424.227  18
  -7   3  -3 4526.08 465.212  17
  -7   3  -4 6376.43 498.262  18
   7  -3   4 6407.01 523.294  35
   7  -3   5 889.938 172.762  42
  -7   3  -5 816.216 158.064  18
   7  -3   5 823.605 163.760  35
   7  -3   6 8891.19 451.618  42
  -7   2  11 6138.42 360.453  15
  -7   2  11 6339.39 378.575  33
  -7   2  10 3994.58 359.621  23
  -7   2  10 4761.90 398.542  15
  -7   2  10 4197.46 385.063  33
  -7   2   9 48687.1 1431.13  15
  -7   2   9 47322.9 1449.90  33
  -7   2   8 16454.6 918.756  23
  -7   2   8 18207.3 941.280  15
  -7   2   8 18406.2 965.130  33
  -7   2   7 16744.5 964.726  23
  -7   2   7 16602.1 930.774  15
  -7   2   7 16303.5 933.195  33
  -7   2   6 115.065 75.4068  23
  -7   2   6 298.498 124.010  33
  -7   2   6 121.892 76.9761  15
  -7   2   5 46811.2 1450.86   7
  -7   2   5 45526.1 1573.79  33
  -7   2   5 42655.2 1531.20  30
  -7   2   4 112041. 2250.20   7
  -7   2   3 19599.4 927.540   7
  -7   2   2 9401.86 628.024   7
   7  -2  -2 7803.02 582.811   9
   7  -2  -1 5304.16 493.064   9
  -7   2   0 4565.12 478.369  18
  -7   2   0 4584.33 495.856  33
  -7   2   0 4253.93 461.501  30
   7  -2   0 5088.49 491.908   9
  -7   2  -1 2140.78 335.608  21
  -7   2  -1 2311.45 337.926  18
  -7   2  -1 2394.49 359.193  33
  -7   2  -2 1125.27 227.009  18
  -7   2  -3 531.519 151.489  18
  -7   2  -3 285.005 119.275  17
   7  -2   3 356.808 143.879  35
   7  -2   4 855.584 195.543  42
  -7   2  -4 1047.78 203.722  18
   7  -2   4 1114.09 224.913  35
   7  -2   5 35261.2 1053.94  42
  -7   2  -5 32226.4 975.785  18
   7  -2   5 33297.7 1044.81  35
  -7   1  11 7757.47 450.263  15
  -7   1  11 7786.65 465.539  33
  -7   1  10 9590.35 595.716  15
  -7   1  10 9459.60 608.466  33
  -7   1   9 1987.01 302.454  15
  -7   1   9 1830.33 301.637  33
  -7   1   8 3775.73 445.677  23
  -7   1   8 4336.01 476.256  15
  -7   1   8 3988.36 453.805  33
  -7   1   7 4080.37 479.005  23
  -7   1   7 4662.56 502.980  15
  -7   1   7 4207.95 468.286  33
  -7   1   6 91595.7 2265.97  23
  -7   1   6 100197. 2189.41   7
  -7   1   6 98961.4 2293.66  15
  -7   1   6 96260.3 2265.68  33
  -7   1   5 33.2774 84.2872   7
  -7   1   5 127.990 106.651  33
  -7   1   4 80692.1 1891.73   7
  -7   1   3 8663.30 616.492   7
  -7   1   2 11334.6 697.293   7
   7  -1  -2 9052.12 616.611   9
   7  -1  -1 2457.11 338.486   9
  -7   1   0 54413.1 1673.48  21
  -7   1   0 54288.4 1663.95  18
  -7   1   0 52687.6 1668.46  33
   7  -1   0 51638.0 1571.57   9
  -7   1  -1 130972. 2607.81  21
  -7   1  -1 128365. 2476.91  18
  -7   1  -1 128311. 2602.14  33
  -7   1  -2 41954.6 1450.44  21
  -7   1  -2 40812.1 1362.43  18
  -7   1  -2 43658.2 1499.98  17
   7  -1   2 42332.9 1419.44  35
   7  -1   3 3283.85 382.988  42
  -7   1  -3 3391.63 384.757  18
  -7   1  -3 3009.46 378.487  17
   7  -1   3 3326.29 390.393  35
   7  -1   4 1621.59 254.381  42
  -7   1  -4 1959.83 272.546  18
   7  -1   4 1986.16 285.596  35
   7  -1   5 220.443 81.0907  42
   7  -1   5 58.1285 72.3382  35
  -7   0  11 6559.23 442.722  15
  -7   0  11 6571.27 453.820  33
  -7   0  10 8901.12 591.558  15
  -7   0  10 9048.65 624.322  33
  -7   0   9 689.143 206.411  33
  -7   0   9 355.403 145.956  15
  -7   0   8 8554.63 665.440  15
  -7   0   8 7828.50 651.965  33
  -7   0   7 984.809 234.877  33
  -7   0   7 679.817 190.047  15
  -7   0   6 524.248 159.776   7
  -7   0   6 605.145 161.544  15
  -7   0   5 56179.0 1608.99   7
  -7   0   5 58048.1 1771.24  33
  -7   0   4 789.361 290.325   7
  -7   0   3 47882.6 1444.82   7
  -7   0   2 4821.64 458.429   7
  -7   0   1 31943.0 1266.50  21
  -7   0   1 31220.5 1272.90  18
  -7   0   1 32059.6 1285.97  33
  -7   0   0 4513.40 486.402  21
  -7   0   0 5216.96 512.362  18
  -7   0   0 4725.40 496.751  17
  -7   0   0 5418.09 524.734  33
   7   0   0 4685.77 475.125   9
  -7   0  -1 8146.39 648.011  21
  -7   0  -1 7593.81 595.298  18
  -7   0  -1 7933.96 641.498  17
   7   0   1 7861.14 632.424  35
  -7   0  -1 7599.62 613.962  33
  -7   0  -2 260.116 114.282  21
   7   0   2 146.012 85.9413  42
  -7   0  -2 349.013 143.507  18
  -7   0  -2 260.727 113.220  17
   7   0   2 327.621 143.690  35
   7   0   3 16007.5 810.858  42
  -7   0  -3 17737.2 863.406  18
  -7   0  -3 16801.9 872.744  17
   7   0   3 17918.5 870.481  35
   7   0   4 23632.6 905.847  42
   7   0   4 25080.0 958.896  35
   7   0   5 10256.9 511.637  35
  -7  -1  11 2749.67 294.493  15
  -7  -1  11 2646.97 289.199  33
  -7  -1  10 1752.43 269.611  15
  -7  -1  10 1564.92 264.922  33
  -7  -1   9 4906.56 459.835  43
  -7  -1   9 5516.42 510.757  15
  -7  -1   9 5294.51 519.183  33
  -7  -1   8 149.929 62.1939  43
  -7  -1   8 96.7124 76.6135  33
  -7  -1   8 85.0886 68.1851  15
  -7  -1   7 7718.45 595.451  43
  -7  -1   7 9152.01 702.739  15
  -7  -1   7 9696.63 740.757  33
  -7  -1   6 486.993 154.826   7
  -7  -1   6 229.985 99.9577  43
  -7  -1   6 344.419 169.644  33
  -7  -1   5 2129.50 311.741   7
  -7  -1   5 2162.03 335.036  15
  -7  -1   5 2662.34 393.194  33
  -7  -1   4 149.857 93.1812   7
  -7  -1   4 11.2359 61.4443  21
  -7  -1   4 37.4002 79.9308  33
  -7  -1   3 124071. 2609.32  21
  -7  -1   3 127663. 2677.97  33
  -7  -1   2 10110.5 728.932  21
  -7  -1   2 8168.68 659.074  18
  -7  -1   2 9022.43 706.217  17
  -7  -1   2 9512.63 723.922  33
  -7  -1   1 5242.67 509.498  21
  -7  -1   1 5017.04 511.940  18
  -7  -1   1 5065.79 528.065  17
  -7  -1   1 5609.58 552.972  33
  -7  -1   0 2578.39 368.846  21
  -7  -1   0 2204.86 322.213  18
  -7  -1   0 2453.24 358.350  17
   7   1   0 2468.29 362.988  35
  -7  -1   0 2218.77 348.155  33
  -7  -1  -1 13141.8 824.674  21
  -7  -1  -1 11487.5 726.416  18
  -7  -1  -1 11999.7 770.364  17
   7   1   1 12098.9 784.149  35
  -7  -1  -2 1581.04 271.861  21
   7   1   2 1334.59 239.982  42
  -7  -1  -2 1431.04 267.235  17
   7   1   2 1413.12 256.433  35
   7   1   3 1512.57 246.371  35
   7   1   4 4615.16 378.738  35
   7   1   5 2327.28 214.378  35
  -7  -2  11 1658.83 231.776  15
  -7  -2  10 112.173 95.0347  43
  -7  -2  10 4.08721 65.9547  33
  -7  -2  10 97.6100 70.7396  15
  -7  -2   9 4921.00 452.174  43
  -7  -2   9 5049.42 496.097  16
  -7  -2   9 4934.29 495.603  33
  -7  -2   8 8957.61 640.895  43
  -7  -2   8 9962.98 703.632  15
  -7  -2   8 9893.14 738.112  33
  -7  -2   7 57076.0 1644.41  43
  -7  -2   7 56643.9 1722.01  15
  -7  -2   7 58681.8 1840.59  33
  -7  -2   6 2909.80 378.629  43
  -7  -2   6 2609.68 367.224  15
  -7  -2   6 2442.42 381.951  33
  -7  -2   5 3278.13 395.546   8
  -7  -2   5 3945.54 466.982  15
  -7  -2   5 4058.61 489.086  33
  -7  -2   4 3961.35 433.840   8
  -7  -2   4 3952.78 474.375  21
  -7  -2   4 4347.24 475.763  15
  -7  -2   4 4217.01 493.580  33
  -7  -2   3 9543.16 726.725  21
  -7  -2   3 8294.10 632.406   8
  -7  -2   3 9360.15 729.492  33
  -7  -2   2 11242.9 775.658  21
  -7  -2   2 9508.14 677.772   8
  -7  -2   2 10829.0 785.606  17
  -7  -2   2 11148.5 804.031  33
  -7  -2   1 1578.39 286.086  21
  -7  -2   1 1803.41 315.183  17
  -7  -2   1 2274.41 354.496  33
  -7  -2   0 3798.19 432.464  21
  -7  -2   0 3398.07 421.519  17
   7   2   0 4149.23 463.621  35
  -7  -2  -1 6032.54 530.882  25
  -7  -2  -1 6529.41 571.099  21
  -7  -2  -1 6553.25 561.065  17
   7   2   1 6491.04 560.675  35
  -7  -2  -2 16417.0 810.465  25
  -7  -2  -2 16861.7 855.301  21
   7   2   2 17045.6 851.254  35
  -7  -2  -3 27.6060 41.4541  25
   7   2   3 51.9033 66.1693  35
  -7  -2  -4 16616.2 583.767  25
   7   2   4 21896.0 724.221  35
  -7  -3  11 202.273 83.0559  15
  -7  -3  10 171.866 109.703  43
  -7  -3  10 263.180 115.436  16
  -7  -3  10 46.0349 72.5681  15
  -7  -3   9 90.6483 90.9432  43
  -7  -3   9 301.462 148.725  15
  -7  -3   8 70596.8 1784.23  43
  -7  -3   8 68330.3 1898.44  16
  -7  -3   8 68929.7 1818.75  15
  -7  -3   8 66018.3 1827.27  28
  -7  -3   7 19208.0 960.674  43
  -7  -3   7 18638.2 966.510  15
  -7  -3   7 18080.1 983.343  28
  -7  -3   6 8041.06 626.699  43
  -7  -3   6 8506.20 657.982  15
  -7  -3   5 25887.2 1167.01  15
  -7  -3   4 39049.9 1481.04  21
  -7  -3   3 128076. 2626.98  25
  -7  -3   3 133215. 2731.62  21
  -7  -3   2 8959.86 686.637  25
  -7  -3   2 8706.17 685.867  21
  -7  -3   2 9769.51 738.071  17
  -7  -3   2 8665.60 686.427  33
  -7  -3   1 5661.66 534.936  25
  -7  -3   1 5315.64 522.663  21
  -7  -3   1 5879.43 571.779  17
  -7  -3   0 27607.8 1137.75  25
  -7  -3   0 25556.1 1107.00  21
  -7  -3  -1 54.0763 85.7951  25
  -7  -3  -1 274.162 104.027  21
   7   3   1 157.243 79.1820  35
  -7  -3  -2 938.234 182.668  25
  -7  -3  -2 1005.81 195.215  21
   7   3   2 940.728 177.585  35
  -7  -3  -3 9832.83 495.626  25
   7   3   3 10482.6 526.402  35
  -7  -4  11 12601.6 546.010  43
  -7  -4  11 11822.1 540.618  15
  -7  -4  10 5838.40 434.508  43
  -7  -4  10 5369.15 430.906  16
  -7  -4  10 5769.29 454.066  15
  -7  -4   9 4247.04 402.535  43
  -7  -4   9 4343.85 442.525  16
  -7  -4   9 4276.16 429.493  15
  -7  -4   9 3564.52 385.048  28
  -7  -4   8 1030.64 211.519  43
  -7  -4   8 1043.54 230.110  16
  -7  -4   8 1190.57 238.772  15
  -7  -4   8 1210.05 251.928  28
  -7  -4   7 1589.51 267.892  43
  -7  -4   7 1553.92 276.385  16
  -7  -4   7 1115.60 226.489  15
  -7  -4   7 1695.79 294.540  28
  -7  -4   6 2094.50 328.215  16
  -7  -4   6 2648.64 357.585  15
  -7  -4   5 2098.94 343.212  25
  -7  -4   5 1969.46 330.266  16
  -7  -4   4 2740.38 382.138  25
  -7  -4   4 2239.96 338.683  16
  -7  -4   3 15305.8 889.608  25
  -7  -4   3 14409.2 880.847  21
  -7  -4   2 3006.15 394.762  25
  -7  -4   2 1843.73 309.015  21
  -7  -4   1 190506. 2974.86  25
  -7  -4   1 181897. 2947.71  21
  -7  -4   0 10359.8 657.849  25
  -7  -4   0 10603.9 672.086  21
  -7  -4  -1 898.682 180.427  25
  -7  -4  -1 1168.02 213.402  21
  -7  -4  -2 896.867 153.845  25
   7   4   2 666.480 130.418  35
  -7  -5  10 118.658 63.4588  43
  -7  -5  10 51.8493 62.3773  28
  -7  -5   9 396.790 120.566  43
  -7  -5   9 222.458 74.7553  16
  -7  -5   9 324.108 111.522  28
  -7  -5   8 5489.89 446.989  43
  -7  -5   8 6076.92 519.025  16
  -7  -5   8 6667.70 533.169  28
  -7  -5   7 2290.32 333.260  16
  -7  -5   7 1854.08 303.472  28
  -7  -5   6 10513.7 727.680  16
  -7  -5   6 9686.91 677.888  28
  -7  -5   5 6401.51 555.417  25
  -7  -5   5 6176.24 548.041  16
  -7  -5   4 11013.3 724.041  25
  -7  -5   3 5551.33 505.977  25
  -7  -5   3 5451.86 513.554  21
  -7  -5   2 7269.22 561.493  25
  -7  -5   2 6162.19 530.551  21
  -7  -5   1 16337.4 795.921  25
  -7  -5   1 15419.9 797.385  21
  -7  -5   0 1294.57 204.882  25
  -7  -5   0 1033.28 186.058  21
  -7  -5  -1 2779.94 268.258  25
  -7  -5  -1 574.416 109.877  19
  -7  -6  10 1180.99 166.708  28
  -7  -6   9 4096.34 356.266  28
  -7  -6   8 10017.1 601.734  28
  -7  -6   7 170.763 102.705  16
  -7  -6   7 178.326 77.0330  28
  -7  -6   6 989.751 210.611  16
  -7  -6   6 657.168 172.048  28
  -7  -6   5 34240.1 1196.08  28
  -7  -6   4 3189.97 366.167  25
  -7  -6   3 3756.85 378.392  25
  -7  -6   3 3149.00 343.046  21
  -7  -6   2 8345.81 536.899  25
  -7  -6   1 11176.1 573.694  25
  -7  -6   0-2.98541 41.2953  25
  -7  -7   9 3995.94 291.777  28
  -7  -7   8 780.989 146.227  28
  -7  -7   7 3123.42 310.515  28
  -7  -7   6 108.347 80.6314  28
  -7  -7   5 13903.9 656.321  28
  -7  -7   4 1595.00 220.189  28
  -7  -7   3 1119.12 176.760  25
  -7  -7   3 968.790 157.194  28
  -7  -7   2 803.119 136.553  25
   8  -9  -2 1001.74 148.585  11
  -8   9   1-0.39731 34.8160  26
   8  -9  -1-7.46899 41.8815  11
   8  -9   0 1112.78 162.278  11
   8  -8  -5 5811.98 353.354  11
   8  -8  -4 11791.4 560.243  11
  -8   8   4 11256.9 531.412  30
  -8   8   3 6385.11 400.338  26
   8  -8  -3 7570.34 479.793  11
  -8   8   3 7492.54 456.273  30
  -8   8   2 19993.3 757.877  26
   8  -8  -2 20247.2 803.339  11
  -8   8   2 18413.6 730.433  30
  -8   8   1 15928.7 691.448  26
   8  -8  -1 14704.5 690.754  11
  -8   8   0 1336.07 202.360  26
   8  -8   0 1118.37 187.746  11
   8  -8   1 739.134 151.141  11
   8  -8   2 4102.63 323.933  11
  -8   8  -2 3274.08 254.966  18
  -8   7   6 355.539 102.067  30
  -8   7   5 14526.3 670.712  30
  -8   7   4 2673.50 309.338  30
  -8   7   3 2696.36 305.831  26
   8  -7  -3 2882.04 340.452  11
  -8   7   3 3095.47 339.334  30
  -8   7   2 2778.37 323.034  26
   8  -7  -2 2783.45 339.208  11
  -8   7   2 2543.15 311.580  30
  -8   7   1 6.19709 60.1547  26
   8  -7  -1-2.91346 79.9132  11
  -8   7   1 28.3991 48.4470  30
  -8   7   0 4669.51 416.544  26
   8  -7   0 4668.66 426.443  11
  -8   7   0 4600.51 405.800  30
   8  -7   1 141.671 81.0991  11
   8  -7   2 7205.98 486.209  11
  -8   7  -2 6646.00 433.795  18
   8  -7   3-18.1809 56.9700  11
  -8   7  -3 62.3661 50.0721  18
  -8   6   7 198.964 74.6242  31
  -8   6   7 440.116 122.063  30
  -8   6   6 70.1593 61.8012  31
  -8   6   6 69.1758 67.3937  30
  -8   6   5 4198.44 408.395  31
  -8   6   5 4157.25 401.030  30
  -8   6   4 5561.55 480.473  31
  -8   6   4 5886.10 494.906  30
  -8   6   3 603.536 170.289  30
  -8   6   2 54453.8 1512.55  26
   8  -6  -2 53750.1 1585.12  11
  -8   6   2 54459.5 1554.58  30
  -8   6   1 101.363 92.6711  26
   8  -6  -1 88.7043 78.6459  11
  -8   6   1 112.225 87.2791  30
  -8   6   0 902.267 197.036  26
   8  -6   0 876.529 205.132  11
  -8   6   0 809.229 178.748  30
   8  -6   1 5074.87 458.716  11
  -8   6  -1 4380.90 408.380  18
   8  -6   2 1841.03 267.122  11
  -8   6  -2 1609.84 233.219  18
   8  -6   3 745.445 152.809  11
  -8   6  -3 737.307 150.846  18
  -8   6  -4 5863.89 360.227  18
  -8   5   8 48598.4 1150.20  31
  -8   5   8 46368.8 1102.28  30
  -8   5   7 19910.0 836.923  31
  -8   5   7 20207.9 845.708  30
  -8   5   6 342.026 137.654  31
  -8   5   6 378.088 138.595  30
  -8   5   5-14.7647 90.0195  31
  -8   5   5 360.676 145.262  30
  -8   5   4 1305.02 245.357  31
  -8   5   4 1566.62 269.549  30
  -8   5   3 14235.0 841.249  31
  -8   5   3 12800.0 773.716  30
  -8   5   2 8124.74 617.673  26
   8  -5  -2 8616.70 663.571  11
  -8   5   2 7766.38 603.013  30
  -8   5   1 24030.8 1055.79  26
   8  -5  -1 24285.1 1101.35  11
  -8   5   1 23626.1 1064.78  30
   8  -5   0 12560.1 774.218  11
  -8   5   0 13435.1 788.483  30
   8  -5   1 8004.20 599.350  11
  -8   5  -1 7793.81 571.609  18
   8  -5   2 160.430 98.3120  11
  -8   5  -2 395.349 116.764  18
  -8   5  -3 1392.90 212.992  18
  -8   5  -4 10907.5 519.475  18
   8  -5   4 8607.89 452.606  35
  -8   4   9 3306.74 277.271  33
  -8   4   9 4584.47 339.263  31
  -8   4   8 19349.1 800.996  33
  -8   4   8 19912.3 819.905  31
  -8   4   8 19704.3 797.238  30
  -8   4   7 24301.4 994.342  33
  -8   4   7 24002.3 996.282  31
  -8   4   7 26040.2 1034.24  30
  -8   4   6 23040.9 1034.76  33
  -8   4   6 25468.2 1083.96  31
  -8   4   6 24945.8 1084.09  30
  -8   4   5 31429.2 1247.34  33
  -8   4   5 32269.6 1260.74  31
  -8   4   5 33556.0 1291.66  30
  -8   4   4 3729.56 443.864  31
  -8   4   4 3480.46 419.406  30
  -8   4   3 4564.32 492.458  31
  -8   4   3 4125.43 455.078  30
   8  -4  -2 34857.9 1343.62  11
  -8   4   2 33671.9 1270.94  30
   8  -4  -1 4023.36 449.710  11
  -8   4   1 4171.82 455.207  30
   8  -4   0 27249.6 1154.59  11
  -8   4   0 24863.2 1084.54  18
  -8   4   0 25983.0 1114.54  30
   8  -4   1 6570.50 545.115  11
  -8   4  -1 7072.39 561.582  21
  -8   4  -1 6946.37 554.703  18
   8  -4   2 1936.93 281.998  11
  -8   4  -2 2158.00 299.059  18
  -8   4  -3 197.848 91.3445  18
   8  -4   3 55.7523 57.8928  35
   8  -4   4 2609.78 267.791  42
  -8   4  -4 2656.87 264.278  18
   8  -4   4 2222.07 246.483  35
  -8   3  10 2270.80 215.763  31
  -8   3   9 13020.1 612.501  15
  -8   3   9 13761.8 665.211  33
  -8   3   9 14058.9 663.751  31
  -8   3   8 1988.62 268.936  15
  -8   3   8 2388.09 311.603  33
  -8   3   8 2474.37 314.544  31
  -8   3   7 11846.9 749.290  33
  -8   3   7 12783.4 767.582  31
  -8   3   7 11984.1 734.853  30
  -8   3   6 2810.75 385.538  33
  -8   3   6 3379.83 413.981  31
  -8   3   6 3103.72 401.822  30
  -8   3   5 16146.2 933.499  33
  -8   3   5 15259.4 898.238  31
  -8   3   5 16449.8 928.880  30
  -8   3   4 4533.49 496.792  33
  -8   3   4 4919.63 505.566  31
  -8   3   4 5560.42 543.909  30
  -8   3   3 8193.38 663.873  33
  -8   3   3 8563.00 691.565  31
  -8   3   3 8880.28 680.648  30
  -8   3   2 25567.3 1171.19  33
  -8   3   2 25013.0 1118.68  30
  -8   3   1 12281.5 799.493  33
  -8   3   1 11343.5 740.986  30
  -8   3   0 14292.8 833.606  18
  -8   3   0 13822.3 837.861  33
  -8   3   0 13967.0 813.349  30
  -8   3  -1 2292.74 328.474  21
  -8   3  -1 2235.88 320.187  18
  -8   3  -2 3529.34 374.311  18
  -8   3  -2 3106.83 363.993  17
   8  -3   3 4123.91 379.964  42
  -8   3  -3 3789.92 357.095  18
  -8   3  -3 3885.51 366.646  17
   8  -3   3 4179.31 397.425  35
   8  -3   4 63.6889 42.3241  42
  -8   3  -4 19.3426 38.8382  18
   8  -3   4 8.61911 48.6018  35
  -8   2  10 30968.6 895.626  15
  -8   2  10 32624.0 945.878  33
  -8   2  10 31114.0 901.613  31
  -8   2   9 295.419 107.288  33
  -8   2   9 415.130 125.895  15
  -8   2   8 15349.0 795.442  15
  -8   2   8 15972.9 844.464  33
  -8   2   7 175.520 92.2730  33
  -8   2   7 307.358 124.650  31
  -8   2   6 62661.5 1821.15  33
  -8   2   6 65176.6 1836.83  31
  -8   2   6 63026.2 1809.00  30
  -8   2   5 2453.28 364.923  33
  -8   2   5 2325.10 349.399  31
  -8   2   5 2299.57 346.949  30
  -8   2   4 11390.6 785.692  33
  -8   2   4 11072.1 774.269  30
  -8   2   3 5540.92 550.312  33
  -8   2   3 5222.50 532.161  30
  -8   2   2 7492.81 634.458  33
  -8   2   2 7063.35 610.083  30
  -8   2   1 10685.9 742.373  18
  -8   2   1 10786.3 758.968  33
  -8   2   1 12505.5 794.465  30
  -8   2   0 34151.6 1310.86  21
  -8   2   0 31882.0 1255.66  18
  -8   2   0 33479.1 1315.07  33
  -8   2  -1 14228.5 818.558  21
  -8   2  -1 13972.4 791.724  18
  -8   2  -1 14616.5 841.811  17
   8  -2   2 15985.8 791.108  42
  -8   2  -2 16795.9 813.482  18
  -8   2  -2 16518.0 840.997  17
   8  -2   2 16871.5 840.876  35
   8  -2   3 277.813 108.112  42
  -8   2  -3 240.832 96.2276  18
  -8   2  -3 178.414 83.7628  17
   8  -2   3 101.631 77.5986  35
   8  -2   4 2235.50 239.695  42
  -8   2  -4 2220.51 241.301  18
   8  -2   4 2296.59 250.821  35
  -8   1  10 2941.05 298.438  15
  -8   1  10 3033.89 307.767  33
  -8   1   9 1015.17 203.645  33
  -8   1   9 898.274 189.627  15
  -8   1   8 2721.78 344.856  15
  -8   1   8 2759.68 363.478  33
  -8   1   7 23385.9 1069.73  15
  -8   1   7 23412.2 1067.83  33
  -8   1   6 4045.08 457.105  33
  -8   1   5 9294.34 691.477  33
  -8   1   4 35589.4 1373.32  33
  -8   1   4 35247.8 1387.08  30
  -8   1   3 2536.69 364.441  33
  -8   1   3 2753.61 386.720  30
  -8   1   2 33951.7 1333.41  33
  -8   1   2 36152.7 1396.08  30
  -8   1   1 6659.71 577.486  21
  -8   1   1 6431.09 573.772  18
  -8   1   1 6083.26 560.510  33
  -8   1   0 7369.70 607.084  21
  -8   1   0 7478.43 603.943  18
  -8   1   0 7459.78 594.568  17
  -8   1   0 7126.09 602.140  33
  -8   1  -1 2163.71 319.459  21
  -8   1  -1 2569.79 333.715  18
  -8   1  -1 2642.53 356.538  17
   8  -1   1 2572.91 341.179  35
   8  -1   2 589.963 147.147  42
  -8   1  -2 548.745 147.114  18
  -8   1  -2 468.372 145.246  17
   8  -1   2 642.443 166.547  35
   8  -1   3 18599.8 757.976  42
  -8   1  -3 20509.9 804.803  18
  -8   1  -3 19466.7 797.600  17
   8  -1   3 20076.0 815.581  35
   8  -1   4 2073.87 225.829  35
  -8   0  11 1918.47 202.296  15
  -8   0  10 282.013 101.816  33
  -8   0  10 179.157 110.092  15
  -8   0   9 46.9856 79.7511  33
  -8   0   9 372.101 128.174  15
  -8   0   8 16078.5 867.582  15
  -8   0   8 16256.1 890.178  33
  -8   0   7 1453.58 281.520  33
  -8   0   7 1334.87 257.025  15
  -8   0   6 1305.42 272.170  33
  -8   0   6 1251.92 246.423  15
  -8   0   5 540.358 173.740  21
  -8   0   5 502.298 161.467  33
  -8   0   4 96753.6 2316.81  21
  -8   0   4 91851.3 2202.40  33
  -8   0   3 24312.7 1142.60  21
  -8   0   3 24813.3 1140.91  33
  -8   0   2 42130.7 1455.49  21
  -8   0   2 38811.0 1435.98  18
  -8   0   2 43413.2 1542.54  17
  -8   0   2 42907.9 1477.43  33
  -8   0   1 19813.0 991.683  21
  -8   0   1 19936.7 1006.53  18
  -8   0   1 21266.1 1056.33  17
  -8   0   1 20385.5 1006.43  33
  -8   0   0 7.33659 56.7812  21
  -8   0   0-20.5933 82.7028  18
  -8   0   0-4.15776 86.4318  17
   8   0   0 104.102 70.4781  35
  -8   0   0-30.9765 81.1530  33
  -8   0  -1 3112.31 371.018  21
  -8   0  -1 3266.41 368.114  18
  -8   0  -1 3283.82 387.191  17
   8   0   1 2897.51 360.047  35
  -8   0  -2 168.053 84.8367  21
  -8   0  -2-11.8625 57.0171  17
   8   0   2 34.5488 60.8706  35
   8   0   3 284.930 104.971  35
   8   0   4 1067.20 144.876  35
  -8  -1  11 4728.21 325.015  15
  -8  -1  10 5111.24 406.299  15
  -8  -1  10 4649.67 395.935  33
  -8  -1   9 471.635 146.339  33
  -8  -1   9 465.073 147.761  15
  -8  -1   8 111411. 2256.62  15
  -8  -1   8 111680. 2348.15  33
  -8  -1   7 8968.75 660.204  15
  -8  -1   7 8914.64 688.664  33
  -8  -1   6 2184.93 334.477  15
  -8  -1   6 2002.59 334.337  33
  -8  -1   5 87338.5 2202.38  33
  -8  -1   4 1373.38 279.718  21
  -8  -1   4 1771.79 314.307  33
  -8  -1   3 2306.39 354.724  21
  -8  -1   3 2256.61 350.385  17
  -8  -1   3 2459.81 366.029  33
  -8  -1   2 607.730 167.586  21
  -8  -1   2 491.644 163.855  17
  -8  -1   2 360.873 139.068  33
  -8  -1   1 314.027 132.650  21
  -8  -1   1 145.788 106.933  17
   8   1  -1 175.165 97.5049  35
  -8  -1   1 149.139 92.4316  33
  -8  -1   0 15463.0 843.986  21
  -8  -1   0 15460.6 853.797  17
   8   1   0 14078.1 798.485  35
  -8  -1  -1 15026.6 786.199  21
  -8  -1  -1 14840.4 784.196  17
   8   1   1 15064.5 781.101  35
  -8  -1  -2 8603.09 525.340  21
   8   1   2 8488.04 532.667  35
   8   1   3 2302.78 237.680  35
  -8  -2  11 258.537 86.4761  15
  -8  -2  10 4647.02 367.711  16
  -8  -2  10 5025.52 394.994  15
  -8  -2   9 58395.5 1525.58  16
  -8  -2   9 61615.5 1546.15  15
  -8  -2   9 56793.6 1501.70  33
  -8  -2   8 59392.0 1612.09  15
  -8  -2   8 57631.2 1628.01  33
  -8  -2   7 2220.09 328.440  15
  -8  -2   7 2100.53 333.584  33
  -8  -2   6 5107.35 503.567  15
  -8  -2   6 5096.16 517.716  33
  -8  -2   5 44364.5 1484.30  15
  -8  -2   5 45172.8 1569.49  33
  -8  -2   4 29081.7 1247.26  21
  -8  -2   4 31373.7 1302.48  33
  -8  -2   3 261.133 153.431  21
  -8  -2   3 257.100 115.852  17
  -8  -2   3 288.242 130.628  33
  -8  -2   2 22273.4 1049.33  21
  -8  -2   2 22454.5 1076.53  17
  -8  -2   2 24312.0 1107.14  33
  -8  -2   1 1142.11 231.542  21
  -8  -2   1 1112.77 234.440  17
  -8  -2   0 6438.73 521.915  21
   8   2   0 4911.79 442.764  35
  -8  -2  -1 1735.22 252.407  21
   8   2   1 1715.20 240.836  35
  -8  -2  -2 234.552 77.3123  21
   8   2   2 665.508 133.532  35
  -8  -3  10 244.073 82.4348  16
  -8  -3  10 161.239 80.3907  15
  -8  -3   9 68114.1 1610.47  16
  -8  -3   9 68609.5 1560.96  15
  -8  -3   8 5916.68 506.517  16
  -8  -3   8 6021.18 500.520  15
  -8  -3   7 1359.94 253.265  16
  -8  -3   7 935.829 202.101  15
  -8  -3   7 1063.93 217.996  28
  -8  -3   6 15662.5 866.955  16
  -8  -3   5 2893.57 379.598  16
  -8  -3   4 21023.0 1021.85  21
  -8  -3   3 22.7843 60.1422  21
  -8  -3   3-276.253 124.517  33
  -8  -3   2 91432.2 2043.64  21
  -8  -3   1 43984.7 1351.23  21
  -8  -3   0 15496.8 703.452  25
  -8  -3   0 18223.7 812.496  21
  -8  -3  -1 3324.17 310.354  21
   8   3   1 2093.67 229.619  35
  -8  -4   9 428.914 124.123  16
  -8  -4   9 397.816 111.197  28
  -8  -4   8 141.246 59.7156  16
  -8  -4   8 195.168 94.7073  28
  -8  -4   7 3197.84 366.799  16
  -8  -4   7 2872.16 347.602  28
  -8  -4   6 10684.8 685.022  16
  -8  -4   6 10911.7 688.489  28
  -8  -4   5 179.487 74.5427  16
  -8  -4   4 940.335 189.741  25
  -8  -4   4 1215.07 228.908  21
  -8  -4   3 6340.91 502.750  25
  -8  -4   3 6017.72 506.043  21
  -8  -4   2 27464.7 995.942  25
  -8  -4   2 27620.8 1049.85  21
  -8  -4   1 1425.80 210.651  25
  -8  -4   1 1400.17 227.233  21
  -8  -4   0 6402.00 398.830  25
  -8  -4   0 7145.65 446.002  21
  -8  -5   9 9918.61 492.931  28
  -8  -5   8 1376.61 212.396  16
  -8  -5   8 1340.89 206.862  28
  -8  -5   7 5955.56 462.707  16
  -8  -5   7 6079.61 463.442  28
  -8  -5   6 11116.0 633.096  16
  -8  -5   6 11326.1 645.984  28
  -8  -5   5-24.1051 80.0281  28
  -8  -5   3 80.8548 72.3565  25
  -8  -5   3-21.4484 53.9430  21
  -8  -5   2 8258.38 482.015  25
  -8  -5   2 7783.63 482.977  21
  -8  -5   1 944.260 149.378  25
  -8  -6   8 15638.2 600.245  28
  -8  -6   7 20583.3 743.383  28
  -8  -6   6 22554.1 793.542  28
  -8  -6   5 5142.91 383.842  28
  -8  -6   4 23452.1 792.250  28
  -8  -6   3 389.324 92.8416  28
   9  -7  -4 900.732 156.819  11
  -9   7   4 783.205 140.371  30
   9  -7  -3 272.906 84.5967  11
  -9   7   3 206.907 75.6838  30
   9  -7  -2-42.1666 47.1342  11
  -9   7   2 1.53754 43.7814  30
   9  -7  -1 2076.58 241.138  11
   9  -7   0 2339.91 248.184  11
   9  -7   1 9937.36 473.248  11
  -9   6   6 11823.3 528.684  30
   9  -6  -5 4715.91 366.448  11
  -9   6   5 5378.68 392.423  30
   9  -6  -4 3946.59 360.623  11
  -9   6   4 4271.11 371.709  30
   9  -6  -3 2409.60 291.569  11
  -9   6   3 2344.75 281.491  30
   9  -6  -2-112.653 98.7942  11
  -9   6   2 48.8798 58.4543  30
   9  -6  -1 23259.8 884.776  11
  -9   6   1 22755.9 866.386  30
   9  -6   0 26587.7 906.913  11
  -9   6   0 24652.1 835.451  21
   9  -6   1 3354.91 306.256  11
  -9   6  -1 2884.80 254.963  18
  -9   6  -2 3805.03 268.957  18
   9  -6   2 4010.03 292.193  35
  -9   5   7 3337.42 290.951  31
  -9   5   7 3410.20 288.766  30
  -9   5   6 2587.77 287.355  31
  -9   5   6 3102.07 308.962  30
  -9   5   5 210.298 90.1617  31
  -9   5   5 323.820 116.926  30
   9  -5  -4 434.573 125.520  11
  -9   5   4 551.247 139.036  30
   9  -5  -3 4012.39 386.713  11
  -9   5   3 3968.00 390.683  30
   9  -5  -2 16097.8 784.258  11
  -9   5   2 17353.0 821.560  30
   9  -5  -1 140224. 2265.31  11
  -9   5   1 149630. 2376.42  30
   9  -5   0 6608.42 470.622  11
  -9   5   0 7574.13 506.619  21
   9  -5   1 21.0882 46.4969  11
  -9   5  -1 61.5151 54.1146  18
  -9   5  -2 184.853 74.0970  18
  -9   5  -2 100.995 39.8940  17
   9  -5   2 130.918 67.0082  35
  -9   4   8 251.968 75.2553  31
  -9   4   7 1613.56 220.013  33
  -9   4   7 2234.66 264.014  31
  -9   4   7 1829.35 236.389  30
  -9   4   6 7214.64 504.213  33
  -9   4   6 8131.56 546.728  31
  -9   4   6 7974.14 542.974  30
  -9   4   5 19100.4 862.085  33
  -9   4   5 20860.5 918.643  31
  -9   4   5 20681.9 919.102  30
  -9   4   4 3019.57 350.022  33
  -9   4   4 4095.94 417.185  30
  -9   4   3 858.024 198.023  30
  -9   4   2 47356.9 1408.05  30
  -9   4   0 402.471 129.914  21
  -9   4   0 151.463 63.9983  18
  -9   4  -1 2137.68 260.498  18
  -9   4  -1 2328.09 281.926  17
   9  -4   2 126.829 61.0716  42
  -9   4  -2 193.566 80.3889  18
  -9   4  -2 80.9788 46.4256  17
   9  -4   2 222.596 91.9153  35
  -9   4  -3 1283.51 157.885  18
  -9   3   8 22.9264 46.2064  33
  -9   3   8 110.226 67.5927  31
  -9   3   7 282.997 105.567  33
  -9   3   7 290.491 114.502  31
  -9   3   7 233.178 88.8042  30
  -9   3   6 47315.3 1403.43  33
  -9   3   6 45243.8 1346.85  31
  -9   3   6 45378.0 1342.71  30
  -9   3   5 40409.2 1334.99  33
  -9   3   5 37620.9 1265.05  31
  -9   3   5 39063.5 1307.04  30
  -9   3   4 494.921 150.731  33
  -9   3   4 694.447 187.942  30
  -9   3   3 13382.2 780.322  33
  -9   3   3 13760.4 796.756  30
  -9   3   2 6569.86 539.354  33
  -9   3   2 6693.55 549.964  30
  -9   3   1 21251.6 950.984  21
  -9   3   1 21590.1 952.817  33
  -9   3   0 234.614 102.090  21
  -9   3   0 349.131 124.118  18
  -9   3  -1 18872.3 772.133  21
  -9   3  -1 19577.6 802.001  18
  -9   3  -1 20824.8 855.795  17
   9  -3   1 20669.8 836.190  35
  -9   3  -2 3806.05 320.136  18
  -9   3  -2 3697.47 318.838  17
   9  -3   2 4056.02 338.893  35
  -9   2   9 2476.31 261.463  33
  -9   2   9 2056.43 224.517  31
  -9   2   8 7421.90 509.321  33
  -9   2   8 7304.74 481.708  31
  -9   2   7 497.617 159.578  33
  -9   2   7 299.379 112.741  31
  -9   2   6 3514.38 395.921  33
  -9   2   5 6186.88 536.873  33
  -9   2   5 5337.92 488.297  30
  -9   2   4 3356.85 401.676  33
  -9   2   4 3272.46 392.622  30
  -9   2   3 1230.04 246.811  33
  -9   2   3 830.550 199.947  30
  -9   2   2 535.000 159.229  21
  -9   2   2 504.638 145.813  33
  -9   2   1 3730.72 399.416  21
  -9   2   1 3370.41 370.473  18
  -9   2   1 3926.15 416.933  33
  -9   2   0 771.821 170.547  21
  -9   2   0 698.292 165.970  18
  -9   2   0 742.832 175.157  17
  -9   2  -1 17106.6 741.482  21
  -9   2  -1 17735.5 765.962  18
  -9   2  -1 18965.3 814.778  17
   9  -2   1 18353.4 792.468  35
  -9   2  -2 4086.56 333.944  17
   9  -2   2 4519.79 348.236  35
  -9   1   9 7396.91 438.905  15
  -9   1   9 8637.27 509.133  33
  -9   1   8 125.632 84.1974  33
  -9   1   8 89.3755 55.9818  15
  -9   1   7 10444.6 655.072  33
  -9   1   6 2731.54 341.993  33
  -9   1   5 4727.55 469.410  21
  -9   1   5 4422.48 455.766  33
  -9   1   4 4070.14 438.932  21
  -9   1   4 4129.42 438.651  33
  -9   1   4 4061.59 432.670  30
  -9   1   3 33607.3 1258.24  21
  -9   1   3 36337.0 1290.73  33
  -9   1   2 4861.06 460.983  21
  -9   1   2 5085.77 492.256  17
  -9   1   2 5185.70 482.825  33
  -9   1   1 379.245 130.268  21
  -9   1   1 628.005 171.312  17
   9  -1  -1 710.310 176.909  35
  -9   1   1 335.979 121.366  33
  -9   1   0 1567.22 248.436  21
  -9   1   0 1509.93 241.750  17
   9  -1   0 1475.10 240.901  35
  -9   1  -1 13078.5 633.983  21
  -9   1  -1 14424.5 690.533  17
   9  -1   1 14053.6 673.642  35
   9  -1   2 446.277 115.292  35
  -9   0   9 78.9702 55.9365  16
  -9   0   9 2.47366 70.1891  33
  -9   0   9-31.1540 75.0061  15
  -9   0   8 7446.93 501.282  15
  -9   0   8 7951.50 552.044  33
  -9   0   7 19473.9 911.296  33
  -9   0   6 6409.16 537.245  33
  -9   0   5 159.352 104.858  21
  -9   0   5 22.4302 91.9290  33
  -9   0   4 67162.3 1785.48  21
  -9   0   4 69064.2 1781.51  33
  -9   0   3 5824.95 519.515  21
  -9   0   3 5907.18 528.059  17
  -9   0   3 6032.64 527.811  33
  -9   0   2 2135.81 305.185  21
  -9   0   2 2482.59 340.437  17
  -9   0   2 2215.55 315.998  33
  -9   0   1 1170.02 218.855  21
  -9   0   1 772.627 180.903  17
   9   0  -1 782.952 175.137  35
  -9   0   1 1238.70 227.074  33
  -9   0   0 718.063 164.899  21
  -9   0   0 604.408 155.329  17
   9   0   0 649.677 157.092  35
  -9   0  -1 8252.12 481.582  21
   9   0   1 8476.00 493.185  35
   9   0   2 271.326 78.4104  35
  -9  -1   9 1520.17 211.896  16
  -9  -1   9 1588.81 216.793  15
  -9  -1   9 1244.46 197.279  33
  -9  -1   8 43353.4 1209.08  15
  -9  -1   8 44772.0 1285.51  33
  -9  -1   7 12153.9 675.236  15
  -9  -1   7 12676.5 728.439  33
  -9  -1   6 479.797 145.195  33
  -9  -1   5 2127.99 302.703  21
  -9  -1   5 2170.88 315.428  33
  -9  -1   4 1745.59 286.589  21
  -9  -1   4 1036.62 214.430  33
  -9  -1   3 52759.4 1523.86  21
  -9  -1   3 48222.8 1452.92  17
  -9  -1   3 53241.0 1528.26  33
  -9  -1   2-134.060 124.360  21
  -9  -1   2 32.6972 47.9411  17
  -9  -1   2-24.7218 87.4879  33
  -9  -1   1 4501.64 405.116  21
  -9  -1   1 4556.57 423.164  17
  -9  -1   0 22899.2 850.399  21
   9   1   0 18065.7 722.859  35
  -9  -1  -1-27.7412 43.9515  21
   9   1   1-1.22965 27.9426  35
  -9  -2   9 15838.2 668.893  16
  -9  -2   9 15093.2 644.695  15
  -9  -2   8 32470.3 1052.58  16
  -9  -2   8 31917.0 1019.81  15
  -9  -2   7 12390.6 688.915  16
  -9  -2   7 11143.1 646.580  33
  -9  -2   6 5172.88 454.554  33
  -9  -2   5 5624.86 484.431  33
  -9  -2   4 558.316 148.362  21
  -9  -2   4 425.711 136.218  33
  -9  -2   3 569.822 153.056  21
  -9  -2   3 319.312 119.292  33
  -9  -2   2 3847.50 374.961  21
  -9  -2   1 14675.4 683.479  21
  -9  -2   0 5583.10 383.064  21
  -9  -3   9 1665.18 207.943  16
  -9  -3   8 570.107 138.137  16
  -9  -3   7 4880.22 408.525  16
  -9  -3   7 4050.17 353.101  28
  -9  -3   6 438.777 124.670  16
  -9  -3   6 213.728 95.2344  28
  -9  -3   5 1807.99 243.154  16
  -9  -3   4 1504.66 231.402  21
  -9  -3   3 2975.85 317.387  21
  -9  -3   2 14995.1 681.180  21
  -9  -3   1 102364. 1593.76  21
  -9  -4   8 54.0992 41.8168  16
  -9  -4   7 9934.50 527.854  16
  -9  -4   7 8927.96 485.881  28
  -9  -4   6 2960.72 287.112  16
  -9  -4   6 2861.57 290.401  28
  -9  -4   5 1109.44 183.528  28
  -9  -4   4 2.31932 35.5300  21
  -9  -4   3 6987.37 419.299  21
  -9  -4   2 17075.7 604.685  21
  -9  -5   6 2619.49 239.149  28
  -9  -5   5 16425.8 594.649  28
 -10   5   5 832.962 136.130  30
 -10   5   4 1421.17 189.649  30
 -10   5   3 2792.82 267.077  21
 -10   5   2 765.494 142.971  21
 -10   5   1 30319.9 825.441  17
 -10   4   6 663.040 120.115  30
 -10   4   5 10793.8 536.316  21
 -10   4   5 10163.0 520.966  30
 -10   4   4 261.242 100.454  21
 -10   4   4 220.963 92.2428  30
 -10   4   3 4031.23 348.907  21
 -10   4   2 423.585 120.538  21
 -10   4   1 4323.87 333.731  21
 -10   4   1 4366.21 335.997  17
 -10   4   0 7670.25 412.461  17
  10  -4   0 7660.92 409.199  35
 -10   3   6 1893.27 215.104  21
 -10   3   6 2322.38 254.344  33
 -10   3   6 1817.20 210.255  30
 -10   3   5 334.443 102.577  21
 -10   3   5 203.732 78.9707  33
 -10   3   5 373.473 113.835  30
 -10   3   4 1641.57 233.041  21
 -10   3   4 1277.15 198.879  33
 -10   3   3 5216.39 407.060  21
 -10   3   3 4664.16 377.775  33
 -10   3   2 162.854 79.6366  21
 -10   3   2 26.2439 49.8978  17
 -10   3   2 91.1951 60.9919  33
 -10   3   1-0.33518 41.2716  21
 -10   3   1 9.45432 55.0482  17
  10  -3  -1 60.0755 58.4113  35
 -10   3   0 980.751 150.031  17
  10  -3   0 865.027 143.373  35
 -10   2   7 475.527 116.148  33
 -10   2   6 200.266 71.0853  21
 -10   2   6 194.355 79.6391  33
 -10   2   5 4853.33 391.815  21
 -10   2   5 5103.49 408.199  33
 -10   2   4 181.189 88.8282  21
 -10   2   4 212.291 76.9058  17
 -10   2   4 112.887 73.6367  33
 -10   2   3 3803.76 355.450  21
 -10   2   3 4018.65 364.940  17
 -10   2   3 4367.49 380.052  33
 -10   2   2 673.740 149.237  21
 -10   2   2 683.767 155.691  17
  10  -2  -2 631.069 140.402  35
 -10   2   2 879.132 166.094  33
 -10   2   1 813.370 151.415  21
 -10   2   1 655.283 133.369  17
  10  -2  -1 566.810 123.871  35
 -10   2   0 2585.03 241.978  17
  10  -2   0 2425.96 235.007  35
 -10   1   8 44.7660 35.7206  33
 -10   1   7 969.228 164.144  33
 -10   1   6 3192.88 318.170  33
 -10   1   5 2329.33 273.751  21
 -10   1   5 2685.34 300.924  33
 -10   1   4 524.336 140.331  21
 -10   1   4 608.724 151.551  33
 -10   1   3-30.3343 65.9503  21
 -10   1   3-40.3827 66.3497  17
 -10   1   3 48.4350 55.6834  33
 -10   1   2 220.539 84.5144  21
 -10   1   2 133.036 70.0727  17
 -10   1   1 7933.18 456.723  21
 -10   1   1 7964.28 460.119  17
 -10   1   0 44.2735 37.2737  17
 -10   0   8 11757.3 518.421  16
 -10   0   8 11699.7 517.688  33
 -10   0   7 3487.41 313.231  33
 -10   0   6 453.920 122.336  33
 -10   0   5 4131.58 354.393  21
 -10   0   5 4713.40 388.658  33
 -10   0   4 5489.96 421.014  21
 -10   0   4 5368.30 416.012  33
 -10   0   3 38936.2 1097.35  21
 -10   0   3 39834.0 1103.00  33
 -10   0   2 869.596 155.624  21
 -10   0   2 737.016 146.162  17
 -10   0   1 3702.49 295.087  21
 -10  -1   8 1494.91 183.630  16
 -10  -1   7 8855.89 480.921  16
 -10  -1   7 7913.50 447.579  33
 -10  -1   6 7447.52 458.810  16
 -10  -1   6 7619.65 464.112  33
 -10  -1   5 4025.37 326.290  21
 -10  -1   5 4531.53 350.574  16
 -10  -1   5 4823.11 375.271  33
 -10  -1   4 617.212 131.418  21
 -10  -1   4 852.961 167.298  33
 -10  -1   3 10345.3 532.526  21
 -10  -1   2 957.164 150.145  21
 -10  -2   7 2695.18 249.149  16
 -10  -2   6 120.922 52.2569  16
 -10  -2   5 46.3444 43.9099  33
 -10  -2   4 719.936 129.002  21
 -10  -2   3 77.7265 44.1624  21
   0   0   0    0.00    0.00   0
TITL jiaozhw1223 in P-1
REM P-1 (#2 in standard setting)
CELL 1.54184   8.780108   9.824574  10.414439 104.3030 109.1714  98.1472
ZERR    3.00   0.000784   0.000943   0.000938   0.0081   0.0082   0.0077
LATT  1
SFAC C H N O
UNIT 33.00 30.00 3.00 3.00
TREF
HKLF 4
END
;
_shelx_hkl_checksum               34935
