# Supplementary material for: Tandem C–H oxidation/cyclization/rearrangement and its application to asymmetric syntheses of (−)-brussonol and (−)-przewalskine E
Source: Nat Commun. 2015 Jun 17;6:7332. doi: 10.1038/ncomms8332 (PMC4557391; doi:10.1038/ncomms8332)
Supplement: Supplementary Data 1 — Single crystal X-ray diffraction of S16' [file ncomms8332-s5.cif]

data_jiaozhw0504
_audit_creation_date              2013-05-13
_audit_creation_method
;
  Olex2 1.2
  (compiled Apr 23 2013 17:54:37, GUI svn.r4466)
;
_publ_contact_author_address      ?
_publ_contact_author_email        ?
_publ_contact_author_name         ''
_publ_contact_author_phone        ?
_chemical_name_common             ?
_chemical_name_systematic
;
 ? 
;
_chemical_formula_moiety          'C14 H18 O2'
_chemical_formula_sum             'C14 H18 O2'
_chemical_formula_weight          218.28
_chemical_absolute_configuration  unk
_chemical_melting_point           ?
loop_
  _atom_type_symbol
  _atom_type_description
  _atom_type_scat_dispersion_real
  _atom_type_scat_dispersion_imag
  _atom_type_scat_source
 'C' 'C' 0.0033 0.0016 'International Tables Vol C Tables 4.2.6.8 and 6.1.1.4'
 'H' 'H' 0.0000 0.0000 'International Tables Vol C Tables 4.2.6.8 and 6.1.1.4'
 'O' 'O' 0.0106 0.0060 'International Tables Vol C Tables 4.2.6.8 and 6.1.1.4'

_space_group_crystal_system       'orthorhombic'
_space_group_IT_number            19
_space_group_name_H-M_alt         'P 21 21 21'
_space_group_name_Hall            'P 2ac 2ab'
loop_
  _space_group_symop_id
  _space_group_symop_operation_xyz
 1 'x, y, z'
 2 '-x+1/2, -y, z+1/2'
 3 'x+1/2, -y+1/2, -z'
 4 '-x, y+1/2, -z+1/2'

_cell_length_a                    15.2428(11)
_cell_length_b                    15.4175(16)
_cell_length_c                    21.1538(12)
_cell_angle_alpha                 90.00
_cell_angle_beta                  90.00
_cell_angle_gamma                 90.00
_cell_volume                      4971.3(7)
_cell_formula_units_Z             16
_cell_measurement_reflns_used     2668
_cell_measurement_temperature     298.06(14)
_cell_measurement_theta_max       22.6390
_cell_measurement_theta_min       3.5420
_exptl_absorpt_coefficient_mu     0.076
_exptl_absorpt_correction_T_max   1.00000
_exptl_absorpt_correction_T_min   0.38609
_exptl_absorpt_correction_type    multi-scan
_exptl_absorpt_process_details
;
CrysAlisPro, Agilent Technologies,
Version 1.171.36.28 (release 01-02-2013 CrysAlis171 .NET)
(compiled Feb  1 2013,16:14:44)
Empirical absorption correction using spherical harmonics,
 implemented in SCALE3 ABSPACK scaling algorithm.
;
_exptl_crystal_colour             'clear light colourless'
_exptl_crystal_density_diffrn     1.167
_exptl_crystal_density_meas       ?
_exptl_crystal_density_method     'not measured'
_exptl_crystal_description        block
_exptl_crystal_F_000              1888
_exptl_crystal_size_max           0.41
_exptl_crystal_size_mid           0.32
_exptl_crystal_size_min           0.29
_exptl_special_details
;
 ? 
;
_diffrn_reflns_av_R_equivalents   0.0894
_diffrn_reflns_av_unetI/netI      0.1303
_diffrn_reflns_limit_h_max        16
_diffrn_reflns_limit_h_min        -18
_diffrn_reflns_limit_k_max        18
_diffrn_reflns_limit_k_min        -17
_diffrn_reflns_limit_l_max        26
_diffrn_reflns_limit_l_min        -22
_diffrn_reflns_number             16709
_diffrn_reflns_theta_full         25.50
_diffrn_reflns_theta_max          26.02
_diffrn_reflns_theta_min          3.13
_diffrn_ambient_temperature       298.06(14)
_diffrn_detector_area_resol_mean  16.0733
_diffrn_measured_fraction_theta_full 0.9960
_diffrn_measured_fraction_theta_max 0.9045
_diffrn_measurement_details
;
#__ type_ start__ end____ width___ exp.time_
  1 omega -103.00  -77.50   1.5000    6.0000
omega____ theta____ kappa____ phi______ frames
    -      -19.2137  178.0000  -90.0000 17

#__ type_ start__ end____ width___ exp.time_
  2 omega  -90.00  -55.50   1.5000    6.0000
omega____ theta____ kappa____ phi______ frames
    -      -19.2137  178.0000   90.0000 23

#__ type_ start__ end____ width___ exp.time_
  3 omega   51.00   78.00   1.5000    6.0000
omega____ theta____ kappa____ phi______ frames
    -       22.6512   57.0000  -90.0000 18

#__ type_ start__ end____ width___ exp.time_
  4 omega  -36.00   88.50   1.5000    6.0000
omega____ theta____ kappa____ phi______ frames
    -       22.6512    0.0000 -180.0000 83
;
_diffrn_measurement_device_type   'SuperNova, Dual, Cu at zero, Eos'
_diffrn_measurement_method        '\w scans'
_diffrn_orient_matrix_UB_11       -0.0109414000
_diffrn_orient_matrix_UB_12       -0.0403114000
_diffrn_orient_matrix_UB_13       -0.0140595000
_diffrn_orient_matrix_UB_21       0.0420792000
_diffrn_orient_matrix_UB_22       -0.0017532000
_diffrn_orient_matrix_UB_23       -0.0143284000
_diffrn_orient_matrix_UB_31       0.0167027000
_diffrn_orient_matrix_UB_32       -0.0220515000
_diffrn_orient_matrix_UB_33       0.0268871000
_diffrn_radiation_monochromator   mirror
_diffrn_radiation_type            'Mo K\a'
_diffrn_radiation_wavelength      0.7107
_diffrn_source                    'SuperNova (Mo) X-ray Source'
_diffrn_standards_decay_%         ?
_diffrn_standards_interval_count  ?
_diffrn_standards_interval_time   ?
_diffrn_standards_number          ?
_reflns_number_gt                 3626
_reflns_number_total              8154
_reflns_odcompleteness_completeness 99.60
_reflns_odcompleteness_iscentric  1
_reflns_odcompleteness_theta      26.32
_reflns_threshold_expression      >2sigma(I)
_computing_cell_refinement
;
CrysAlisPro, Agilent Technologies,
Version 1.171.36.28 (release 01-02-2013 CrysAlis171 .NET)
(compiled Feb  1 2013,16:14:44)
;
_computing_data_collection
;
CrysAlisPro, Agilent Technologies,
Version 1.171.36.28 (release 01-02-2013 CrysAlis171 .NET)
(compiled Feb  1 2013,16:14:44)
;
_computing_data_reduction
;
CrysAlisPro, Agilent Technologies,
Version 1.171.36.28 (release 01-02-2013 CrysAlis171 .NET)
(compiled Feb  1 2013,16:14:44)
;
_computing_molecular_graphics
;
O. V. Dolomanov, L. J. Bourhis, R. J. Gildea, J. A. K. Howard and H. Puschmann,
OLEX2: a complete structure solution, refinement and analysis program.
J. Appl. Cryst. (2009). 42, 339-341.
;
_computing_publication_material
;
O. V. Dolomanov, L. J. Bourhis, R. J. Gildea, J. A. K. Howard and H. Puschmann,
OLEX2: a complete structure solution, refinement and analysis program.
J. Appl. Cryst. (2009). 42, 339-341.
;
_computing_structure_refinement
;
SHELXL, G.M. Sheldrick, Acta Cryst.
(2008). A64, 112-122
;
_computing_structure_solution
'SUPERFLIP, J. Appl. Cryst. (2007) 40, 786-790'
_refine_diff_density_max          0.179
_refine_diff_density_min          -0.228
_refine_diff_density_rms          0.042
_refine_ls_abs_structure_details  'Flack H D (1983), Acta Cryst. A39, 876-881'
_refine_ls_abs_structure_Flack    -0.4(15)
_refine_ls_extinction_coef        ?
_refine_ls_extinction_method      none
_refine_ls_goodness_of_fit_ref    0.937
_refine_ls_hydrogen_treatment     mixed
_refine_ls_matrix_type            full
_refine_ls_number_parameters      589
_refine_ls_number_reflns          8154
_refine_ls_number_restraints      0
_refine_ls_R_factor_all           0.1499
_refine_ls_R_factor_gt            0.0655
_refine_ls_restrained_S_all       0.937
_refine_ls_shift/su_max           0.000
_refine_ls_shift/su_mean          0.000
_refine_ls_structure_factor_coef  Fsqd
_refine_ls_weighting_details
'calc w=1/[\s^2^(Fo^2^)+(0.0358P)^2^+0.0000P] where P=(Fo^2^+2Fc^2^)/3'
_refine_ls_weighting_scheme       calc
_refine_ls_wR_factor_gt           0.1260
_refine_ls_wR_factor_ref          0.1695
_refine_special_details
;
 Refinement of F^2^ against ALL reflections.  The weighted R-factor wR and 
 goodness of fit S are based on F^2^, conventional R-factors R are based 
 on F, with F set to zero for negative F^2^. The threshold expression of 
 F^2^ > 2sigma(F^2^) is used only for calculating R-factors(gt) etc. and is 
 not relevant to the choice of reflections for refinement.  R-factors based 
 on F^2^ are statistically about twice as large as those based on F, and R- 
 factors based on ALL data will be even larger. 
;
_olex2_refinement_description
;
1. Fixed Uiso
 At 1.2 times of:
  All C(H) groups, All C(H,H) groups
 At 1.5 times of:
  All C(H,H,H) groups, All O(H) groups
2.a Ternary CH refined with riding coordinates:
 C9(H9), C23(H23), C37(H37), C51(H51)
2.b Secondary CH2 refined with riding coordinates:
 C1(H1A,H1B), C8(H8A,H8B), C15(H15A,H15B), C22(H22A,H22B), C29(H29A,H29B),
 C36(H36A,H36B), C43(H43A,H43B), C50(H50A,H50B)
2.c Aromatic/amide H refined with riding coordinates:
 C3(H3), C4(H4), C5(H5), C6(H6), C17(H17), C18(H18), C19(H19), C20(H20),
 C31(H31), C32(H32), C33(H33), C35(H35), C45(H45), C46(H46), C47(H47), C48(H48)
2.d X=CH2 refined with riding coordinates:
 C13(H13A,H13B), C26(H26A,H26B), C40(H40A,H40B), C54(H54A,H54B)
2.e Idealised Me refined as rotating group:
 C12(H12A,H12B,H12C), C14(H14A,H14B,H14C), C27(H27A,H27B,H27C), C28(H28A,H28B,
 H28C), C41(H41A,H41B,H41C), C42(H42A,H42B,H42C), C55(H55A,H55B,H55C), C56(H56A,
 H56B,H56C)
2.f Idealised tetrahedral OH refined as rotating group:
 O2(H2), O4(H4A), O6(H6A), O8(H8)
;
_atom_sites_solution_hydrogens    geom
_atom_sites_solution_primary      iterative
_atom_sites_solution_secondary    difmap
loop_
  _atom_site_label
  _atom_site_type_symbol
  _atom_site_fract_x
  _atom_site_fract_y
  _atom_site_fract_z
  _atom_site_U_iso_or_equiv
  _atom_site_adp_type
  _atom_site_occupancy
  _atom_site_symmetry_multiplicity
  _atom_site_calc_flag
  _atom_site_refinement_flags
  _atom_site_disorder_assembly
  _atom_site_disorder_group
 O1 O -0.51197(18) -0.3437(2) -0.26623(14) 0.0462(9) Uani 1 1 d . . .
 O2 O -0.37311(17) -0.4276(2) -0.34835(18) 0.0548(9) Uani 1 1 d . . .
 H2 H -0.3709 -0.3745 -0.3479 0.082 Uiso 1 1 calc R . .
 O3 O -0.78867(17) -0.6259(2) -0.23409(14) 0.0471(9) Uani 1 1 d . . .
 O4 O -0.70194(17) -0.7560(2) -0.14971(17) 0.0531(9) Uani 1 1 d . . .
 H4A H -0.7555 -0.7594 -0.1523 0.080 Uiso 1 1 calc R . .
 O5 O -0.20916(16) -0.3611(2) -0.75627(14) 0.0465(9) Uani 1 1 d . . .
 O6 O -0.30070(18) -0.4922(2) -0.83792(18) 0.0595(10) Uani 1 1 d . . .
 H6A H -0.2471 -0.4961 -0.8400 0.089 Uiso 1 1 calc R . .
 O7 O -0.51191(19) -0.5770(2) -0.76734(15) 0.0509(9) Uani 1 1 d . . .
 O8 O -0.37510(17) -0.6624(2) -0.84857(19) 0.0592(10) Uani 1 1 d . . .
 H8 H -0.3706 -0.6109 -0.8395 0.089 Uiso 1 1 calc R . .
 C1 C -0.5605(3) -0.3262(4) -0.2101(2) 0.0484(14) Uani 1 1 d . . .
 H1A H -0.6185 -0.3514 -0.2141 0.058 Uiso 1 1 calc R . .
 H1B H -0.5675 -0.2640 -0.2057 0.058 Uiso 1 1 calc R . .
 C2 C -0.5180(3) -0.3611(3) -0.1517(2) 0.0421(12) Uani 1 1 d . . .
 C3 C -0.5445(3) -0.3322(4) -0.0927(2) 0.0554(16) Uani 1 1 d . . .
 H3 H -0.5892 -0.2912 -0.0899 0.066 Uiso 1 1 calc R . .
 C4 C -0.5063(3) -0.3627(4) -0.0381(2) 0.0606(16) Uani 1 1 d . . .
 H4 H -0.5246 -0.3424 0.0011 0.073 Uiso 1 1 calc R . .
 C5 C -0.4406(3) -0.4237(4) -0.0424(2) 0.0616(16) Uani 1 1 d . . .
 H5 H -0.4138 -0.4442 -0.0058 0.074 Uiso 1 1 calc R . .
 C6 C -0.4146(3) -0.4545(4) -0.1006(2) 0.0627(17) Uani 1 1 d . . .
 H6 H -0.3712 -0.4968 -0.1031 0.075 Uiso 1 1 calc R . .
 C7 C -0.4527(3) -0.4229(3) -0.1559(2) 0.0473(13) Uani 1 1 d . . .
 C8 C -0.4254(3) -0.4572(4) -0.2200(2) 0.0535(14) Uani 1 1 d . . .
 H8A H -0.3688 -0.4330 -0.2313 0.064 Uiso 1 1 calc R . .
 H8B H -0.4193 -0.5198 -0.2178 0.064 Uiso 1 1 calc R . .
 C9 C -0.4916(3) -0.4342(3) -0.2706(2) 0.0435(12) Uani 1 1 d . . .
 H9 H -0.5455 -0.4668 -0.2619 0.052 Uiso 1 1 calc R . .
 C10 C -0.4628(3) -0.4553(4) -0.3392(2) 0.0477(13) Uani 1 1 d . . .
 C11 C -0.5228(3) -0.4117(4) -0.3862(2) 0.0525(14) Uani 1 1 d . . .
 C12 C -0.6205(3) -0.4303(4) -0.3778(3) 0.0770(19) Uani 1 1 d . . .
 H12A H -0.6393 -0.4099 -0.3371 0.116 Uiso 1 1 calc R . .
 H12B H -0.6306 -0.4916 -0.3808 0.116 Uiso 1 1 calc R . .
 H12C H -0.6531 -0.4010 -0.4103 0.116 Uiso 1 1 calc R . .
 C13 C -0.4943(3) -0.3670(4) -0.4342(3) 0.0697(18) Uani 1 1 d . . .
 H13A H -0.4343 -0.3607 -0.4407 0.084 Uiso 1 1 calc R . .
 H13B H -0.5339 -0.3413 -0.4619 0.084 Uiso 1 1 calc R . .
 C14 C -0.4610(3) -0.5528(3) -0.3486(3) 0.0596(15) Uani 1 1 d . . .
 H14A H -0.4223 -0.5786 -0.3181 0.089 Uiso 1 1 calc R . .
 H14B H -0.4405 -0.5658 -0.3904 0.089 Uiso 1 1 calc R . .
 H14C H -0.5190 -0.5759 -0.3432 0.089 Uiso 1 1 calc R . .
 C15 C -0.8086(3) -0.5813(4) -0.2907(2) 0.0554(15) Uani 1 1 d . . .
 H15A H -0.7873 -0.5222 -0.2872 0.066 Uiso 1 1 calc R . .
 H15B H -0.8718 -0.5787 -0.2955 0.066 Uiso 1 1 calc R . .
 C16 C -0.7704(2) -0.6211(3) -0.3484(2) 0.0440(12) Uani 1 1 d . . .
 C17 C -0.8001(3) -0.5970(4) -0.4086(2) 0.0607(16) Uani 1 1 d . . .
 H17 H -0.8453 -0.5568 -0.4124 0.073 Uiso 1 1 calc R . .
 C18 C -0.7633(3) -0.6319(4) -0.4621(3) 0.0679(18) Uani 1 1 d . . .
 H18 H -0.7838 -0.6157 -0.5019 0.082 Uiso 1 1 calc R . .
 C19 C -0.6959(4) -0.6909(5) -0.4566(3) 0.0713(19) Uani 1 1 d . . .
 H19 H -0.6704 -0.7143 -0.4927 0.086 Uiso 1 1 calc R . .
 C20 C -0.6663(3) -0.7155(4) -0.3981(2) 0.070(2) Uani 1 1 d . . .
 H20 H -0.6216 -0.7564 -0.3949 0.084 Uiso 1 1 calc R . .
 C21 C -0.7024(3) -0.6798(4) -0.3431(2) 0.0483(13) Uani 1 1 d . . .
 C22 C -0.6692(3) -0.7076(4) -0.2790(2) 0.0561(16) Uani 1 1 d . . .
 H22A H -0.6058 -0.7125 -0.2799 0.067 Uiso 1 1 calc R . .
 H22B H -0.6934 -0.7639 -0.2682 0.067 Uiso 1 1 calc R . .
 C23 C -0.6963(3) -0.6412(4) -0.2298(2) 0.0456(13) Uani 1 1 d . . .
 H23 H -0.6655 -0.5867 -0.2386 0.055 Uiso 1 1 calc R . .
 C24 C -0.6755(3) -0.6691(4) -0.1609(2) 0.0455(13) Uani 1 1 d . . .
 C25 C -0.7178(3) -0.6064(4) -0.1141(2) 0.0543(15) Uani 1 1 d . . .
 C26 C -0.7589(3) -0.6345(5) -0.0624(3) 0.089(2) Uani 1 1 d . . .
 H26A H -0.7796 -0.5950 -0.0327 0.107 Uiso 1 1 calc R . .
 H26B H -0.7669 -0.6937 -0.0560 0.107 Uiso 1 1 calc R . .
 C27 C -0.7052(3) -0.5117(4) -0.1241(3) 0.0785(19) Uani 1 1 d . . .
 H27A H -0.7256 -0.4961 -0.1655 0.118 Uiso 1 1 calc R . .
 H27B H -0.6441 -0.4977 -0.1203 0.118 Uiso 1 1 calc R . .
 H27C H -0.7379 -0.4800 -0.0929 0.118 Uiso 1 1 calc R . .
 C28 C -0.5750(2) -0.6685(4) -0.1508(2) 0.0581(15) Uani 1 1 d . . .
 H28A H -0.5481 -0.7091 -0.1793 0.087 Uiso 1 1 calc R . .
 H28B H -0.5620 -0.6847 -0.1080 0.087 Uiso 1 1 calc R . .
 H28C H -0.5526 -0.6114 -0.1589 0.087 Uiso 1 1 calc R . .
 C29 C -0.1863(3) -0.3137(4) -0.7002(2) 0.0550(15) Uani 1 1 d . . .
 H29A H -0.2074 -0.2546 -0.7042 0.066 Uiso 1 1 calc R . .
 H29B H -0.1229 -0.3115 -0.6966 0.066 Uiso 1 1 calc R . .
 C30 C -0.2237(3) -0.3532(4) -0.6408(2) 0.0462(13) Uani 1 1 d . . .
 C31 C -0.1906(3) -0.3268(4) -0.5819(2) 0.0627(16) Uani 1 1 d . . .
 H31 H -0.1455 -0.2863 -0.5797 0.075 Uiso 1 1 calc R . .
 C32 C -0.2258(4) -0.3617(5) -0.5272(3) 0.077(2) Uani 1 1 d . . .
 H32 H -0.2034 -0.3458 -0.4879 0.092 Uiso 1 1 calc R . .
 C33 C -0.2933(4) -0.4195(5) -0.5308(3) 0.077(2) Uani 1 1 d . . .
 H33 H -0.3180 -0.4412 -0.4939 0.093 Uiso 1 1 calc R . .
 C34 C -0.2910(3) -0.4116(4) -0.6442(2) 0.0478(13) Uani 1 1 d . . .
 C35 C -0.3256(3) -0.4465(4) -0.5886(3) 0.0643(17) Uani 1 1 d . . .
 H35 H -0.3702 -0.4877 -0.5905 0.077 Uiso 1 1 calc R . .
 C36 C -0.3260(3) -0.4395(4) -0.7073(2) 0.0575(16) Uani 1 1 d . . .
 H36A H -0.3893 -0.4443 -0.7050 0.069 Uiso 1 1 calc R . .
 H36B H -0.3025 -0.4961 -0.7178 0.069 Uiso 1 1 calc R . .
 C37 C -0.3016(3) -0.3758(3) -0.7584(2) 0.0439(13) Uani 1 1 d . . .
 H37 H -0.3312 -0.3208 -0.7494 0.053 Uiso 1 1 calc R . .
 C38 C -0.3248(3) -0.4031(4) -0.8265(2) 0.0442(13) Uani 1 1 d . . .
 C39 C -0.2842(3) -0.3422(4) -0.8747(2) 0.0488(14) Uani 1 1 d . . .
 C40 C -0.2449(3) -0.3726(4) -0.9262(2) 0.0700(18) Uani 1 1 d . . .
 H40A H -0.2235 -0.3343 -0.9565 0.084 Uiso 1 1 calc R . .
 H40B H -0.2388 -0.4321 -0.9320 0.084 Uiso 1 1 calc R . .
 C41 C -0.2948(3) -0.2466(4) -0.8645(2) 0.0696(17) Uani 1 1 d . . .
 H41A H -0.2733 -0.2315 -0.8233 0.104 Uiso 1 1 calc R . .
 H41B H -0.3557 -0.2315 -0.8677 0.104 Uiso 1 1 calc R . .
 H41C H -0.2620 -0.2157 -0.8961 0.104 Uiso 1 1 calc R . .
 C42 C -0.4257(2) -0.4013(3) -0.8352(2) 0.0566(15) Uani 1 1 d . . .
 H42A H -0.4521 -0.4443 -0.8085 0.085 Uiso 1 1 calc R . .
 H42B H -0.4399 -0.4134 -0.8785 0.085 Uiso 1 1 calc R . .
 H42C H -0.4477 -0.3450 -0.8241 0.085 Uiso 1 1 calc R . .
 C43 C -0.5596(3) -0.5550(4) -0.7128(2) 0.0582(15) Uani 1 1 d . . .
 H43A H -0.6190 -0.5769 -0.7170 0.070 Uiso 1 1 calc R . .
 H43B H -0.5629 -0.4923 -0.7097 0.070 Uiso 1 1 calc R . .
 C44 C -0.5197(3) -0.5905(4) -0.6525(2) 0.0490(14) Uani 1 1 d . . .
 C45 C -0.5461(3) -0.5584(4) -0.5944(3) 0.0651(18) Uani 1 1 d . . .
 H45 H -0.5879 -0.5145 -0.5926 0.078 Uiso 1 1 calc R . .
 C46 C -0.5106(4) -0.5913(4) -0.5386(3) 0.0706(18) Uani 1 1 d . . .
 H46 H -0.5296 -0.5706 -0.4996 0.085 Uiso 1 1 calc R . .
 C47 C -0.4480(4) -0.6539(5) -0.5419(3) 0.076(2) Uani 1 1 d . . .
 H47 H -0.4226 -0.6745 -0.5049 0.091 Uiso 1 1 calc R . .
 C48 C -0.4216(4) -0.6871(4) -0.5989(3) 0.0719(18) Uani 1 1 d . . .
 H48 H -0.3800 -0.7312 -0.5999 0.086 Uiso 1 1 calc R . .
 C49 C -0.4561(3) -0.6555(4) -0.6557(3) 0.0510(14) Uani 1 1 d . . .
 C50 C -0.4278(3) -0.6891(4) -0.7189(2) 0.0596(16) Uani 1 1 d . . .
 H50A H -0.4203 -0.7515 -0.7165 0.071 Uiso 1 1 calc R . .
 H50B H -0.3715 -0.6638 -0.7298 0.071 Uiso 1 1 calc R . .
 C51 C -0.4936(3) -0.6680(4) -0.7707(2) 0.0497(13) Uani 1 1 d . . .
 H51 H -0.5480 -0.6996 -0.7617 0.060 Uiso 1 1 calc R . .
 C52 C -0.4646(3) -0.6902(4) -0.8386(2) 0.0522(14) Uani 1 1 d . . .
 C53 C -0.5255(3) -0.6482(4) -0.8874(3) 0.0579(15) Uani 1 1 d . . .
 C54 C -0.4972(4) -0.6040(4) -0.9351(3) 0.081(2) Uani 1 1 d . . .
 H54A H -0.5366 -0.5827 -0.9649 0.097 Uiso 1 1 calc R . .
 H54B H -0.4374 -0.5936 -0.9397 0.097 Uiso 1 1 calc R . .
 C55 C -0.6218(3) -0.6659(5) -0.8790(3) 0.084(2) Uani 1 1 d . . .
 H55A H -0.6405 -0.6446 -0.8386 0.125 Uiso 1 1 calc R . .
 H55B H -0.6321 -0.7273 -0.8813 0.125 Uiso 1 1 calc R . .
 H55C H -0.6542 -0.6372 -0.9118 0.125 Uiso 1 1 calc R . .
 C56 C -0.4632(3) -0.7883(4) -0.8482(3) 0.0656(16) Uani 1 1 d . . .
 H56A H -0.4245 -0.8143 -0.8178 0.098 Uiso 1 1 calc R . .
 H56B H -0.4430 -0.8013 -0.8901 0.098 Uiso 1 1 calc R . .
 H56C H -0.5213 -0.8111 -0.8426 0.098 Uiso 1 1 calc R . .

loop_
  _atom_site_aniso_label
  _atom_site_aniso_U_11
  _atom_site_aniso_U_22
  _atom_site_aniso_U_33
  _atom_site_aniso_U_23
  _atom_site_aniso_U_13
  _atom_site_aniso_U_12
 O1 0.0488(19) 0.041(3) 0.048(2) 0.0000(17) 0.0036(15) 0.0064(15)
 O2 0.0404(18) 0.058(3) 0.067(2) -0.004(2) 0.0058(15) -0.0021(15)
 O3 0.0390(17) 0.054(3) 0.0485(19) 0.0052(17) 0.0030(13) 0.0008(15)
 O4 0.0470(18) 0.044(3) 0.068(2) 0.0061(19) -0.0026(17) -0.0020(15)
 O5 0.0287(16) 0.057(3) 0.054(2) -0.0028(18) 0.0032(13) -0.0044(15)
 O6 0.0421(19) 0.049(3) 0.088(3) -0.011(2) -0.0007(18) 0.0019(15)
 O7 0.0457(19) 0.051(3) 0.056(2) 0.0058(18) 0.0042(15) 0.0067(16)
 O8 0.0394(18) 0.056(3) 0.082(3) -0.008(2) 0.0094(16) -0.0068(16)
 C1 0.044(3) 0.052(4) 0.049(3) -0.005(3) 0.006(2) 0.011(2)
 C2 0.040(3) 0.033(4) 0.053(3) 0.002(3) 0.000(2) -0.0028(19)
 C3 0.045(3) 0.066(5) 0.055(3) 0.000(3) 0.008(2) 0.003(3)
 C4 0.055(3) 0.068(5) 0.058(4) -0.001(3) 0.006(3) 0.002(3)
 C5 0.082(4) 0.055(5) 0.048(3) 0.010(3) -0.010(3) 0.000(3)
 C6 0.066(3) 0.058(5) 0.065(4) 0.011(3) -0.002(3) 0.024(3)
 C7 0.049(3) 0.042(4) 0.051(3) -0.001(3) -0.005(2) 0.003(2)
 C8 0.060(3) 0.047(4) 0.054(3) -0.004(3) -0.009(2) 0.020(3)
 C9 0.044(3) 0.038(4) 0.048(3) 0.003(2) 0.004(2) -0.004(2)
 C10 0.040(3) 0.051(4) 0.053(3) -0.003(3) -0.005(2) -0.006(2)
 C11 0.057(3) 0.053(5) 0.047(3) -0.012(3) -0.003(2) 0.007(3)
 C12 0.051(3) 0.091(6) 0.090(4) -0.001(4) -0.019(3) -0.007(3)
 C13 0.071(3) 0.080(6) 0.058(4) 0.000(3) 0.003(3) 0.013(3)
 C14 0.059(3) 0.049(5) 0.070(4) -0.013(3) 0.001(3) 0.002(2)
 C15 0.046(3) 0.060(5) 0.060(3) -0.011(3) 0.004(2) 0.013(2)
 C16 0.038(3) 0.043(4) 0.051(3) -0.003(3) 0.007(2) -0.002(2)
 C17 0.057(3) 0.065(5) 0.060(4) 0.010(3) -0.005(3) 0.001(3)
 C18 0.069(4) 0.081(6) 0.054(4) 0.006(3) -0.005(3) -0.017(3)
 C19 0.070(4) 0.088(6) 0.055(4) -0.019(3) 0.011(3) -0.007(3)
 C20 0.043(3) 0.100(6) 0.068(4) -0.018(4) -0.002(3) 0.013(3)
 C21 0.046(3) 0.057(4) 0.042(3) -0.010(3) 0.004(2) 0.003(2)
 C22 0.064(3) 0.057(5) 0.047(3) -0.004(3) 0.008(2) 0.023(3)
 C23 0.038(3) 0.052(4) 0.047(3) 0.004(2) 0.003(2) -0.004(2)
 C24 0.046(3) 0.043(4) 0.048(3) -0.002(3) 0.001(2) -0.001(2)
 C25 0.048(3) 0.059(5) 0.056(3) -0.008(3) 0.000(2) -0.003(3)
 C26 0.107(5) 0.087(7) 0.073(4) -0.017(4) 0.026(4) -0.003(4)
 C27 0.092(4) 0.053(6) 0.091(5) -0.016(4) 0.014(3) -0.010(3)
 C28 0.039(2) 0.067(5) 0.068(3) -0.007(3) -0.004(2) -0.006(2)
 C29 0.043(3) 0.059(5) 0.063(3) 0.001(3) -0.004(2) -0.014(2)
 C30 0.043(3) 0.051(4) 0.044(3) 0.004(3) 0.002(2) 0.006(2)
 C31 0.075(4) 0.047(5) 0.066(4) -0.012(3) -0.009(3) 0.007(3)
 C32 0.092(5) 0.087(6) 0.051(4) 0.004(3) -0.003(3) 0.027(4)
 C33 0.074(4) 0.090(7) 0.068(4) 0.014(4) 0.009(3) 0.018(4)
 C34 0.041(3) 0.049(4) 0.053(3) 0.008(3) 0.005(2) 0.006(2)
 C35 0.058(3) 0.062(5) 0.073(4) 0.019(3) 0.007(3) 0.000(3)
 C36 0.045(3) 0.056(5) 0.071(4) 0.010(3) 0.004(2) -0.010(2)
 C37 0.034(2) 0.041(4) 0.056(3) -0.002(3) 0.005(2) 0.003(2)
 C38 0.035(2) 0.041(4) 0.057(3) -0.004(3) -0.003(2) -0.005(2)
 C39 0.038(3) 0.053(5) 0.055(3) 0.004(3) 0.001(2) -0.003(2)
 C40 0.067(3) 0.078(6) 0.065(4) 0.006(3) 0.009(3) 0.009(3)
 C41 0.079(4) 0.067(6) 0.063(4) 0.007(3) 0.006(3) -0.006(3)
 C42 0.038(3) 0.058(4) 0.074(4) -0.003(3) -0.004(2) -0.004(2)
 C43 0.049(3) 0.057(5) 0.068(4) 0.000(3) 0.005(2) 0.012(3)
 C44 0.040(3) 0.058(4) 0.049(3) 0.005(3) 0.000(2) -0.004(2)
 C45 0.050(3) 0.076(5) 0.069(4) 0.002(3) 0.007(3) -0.007(3)
 C46 0.071(4) 0.082(6) 0.059(4) 0.018(3) -0.003(3) -0.012(4)
 C47 0.085(5) 0.083(7) 0.060(4) 0.023(4) -0.017(3) -0.010(4)
 C48 0.067(4) 0.062(5) 0.086(5) 0.020(4) -0.021(3) -0.001(3)
 C49 0.046(3) 0.045(4) 0.062(3) 0.017(3) -0.012(2) -0.003(2)
 C50 0.053(3) 0.054(5) 0.071(4) 0.005(3) -0.011(3) 0.014(3)
 C51 0.042(3) 0.038(4) 0.070(4) 0.006(3) 0.004(2) 0.003(2)
 C52 0.031(2) 0.059(4) 0.066(4) -0.006(3) 0.005(2) -0.009(2)
 C53 0.048(3) 0.060(5) 0.066(4) 0.001(3) -0.004(2) -0.008(3)
 C54 0.081(4) 0.080(6) 0.081(5) 0.016(4) 0.010(3) 0.007(4)
 C55 0.051(3) 0.104(6) 0.095(5) 0.016(4) -0.017(3) -0.008(3)
 C56 0.064(3) 0.045(5) 0.088(4) 0.001(4) -0.003(3) -0.005(3)

_geom_special_details
;
 All esds (except the esd in the dihedral angle between two l.s. planes) 
 are estimated using the full covariance matrix.  The cell esds are taken 
 into account individually in the estimation of esds in distances, angles 
 and torsion angles; correlations between esds in cell parameters are only 
 used when they are defined by crystal symmetry.  An approximate (isotropic) 
 treatment of cell esds is used for estimating esds involving l.s. planes. 
;
loop_
  _geom_bond_atom_site_label_1
  _geom_bond_atom_site_label_2
  _geom_bond_distance
  _geom_bond_site_symmetry_2
  _geom_bond_publ_flag
 O1 C1 1.425(5) . ?
 O1 C9 1.433(5) . ?
 O2 H2 0.8200 . ?
 O2 C10 1.446(5) . ?
 O3 C15 1.414(6) . ?
 O3 C23 1.431(4) . ?
 O4 H4A 0.8200 . ?
 O4 C24 1.419(6) . ?
 O5 C29 1.435(5) . ?
 O5 C37 1.427(4) . ?
 O6 H6A 0.8200 . ?
 O6 C38 1.441(6) . ?
 O7 C43 1.405(5) . ?
 O7 C51 1.432(6) . ?
 O8 H8 0.8200 . ?
 O8 C52 1.446(5) . ?
 C1 H1A 0.9700 . ?
 C1 H1B 0.9700 . ?
 C1 C2 1.495(6) . ?
 C2 C3 1.385(6) . ?
 C2 C7 1.381(6) . ?
 C3 H3 0.9300 . ?
 C3 C4 1.377(6) . ?
 C4 H4 0.9300 . ?
 C4 C5 1.376(7) . ?
 C5 H5 0.9300 . ?
 C5 C6 1.379(7) . ?
 C6 H6 0.9300 . ?
 C6 C7 1.393(6) . ?
 C7 C8 1.515(6) . ?
 C8 H8A 0.9700 . ?
 C8 H8B 0.9700 . ?
 C8 C9 1.512(6) . ?
 C9 H9 0.9800 . ?
 C9 C10 1.550(6) . ?
 C10 C11 1.509(6) . ?
 C10 C14 1.517(6) . ?
 C11 C12 1.527(6) . ?
 C11 C13 1.302(7) . ?
 C12 H12A 0.9600 . ?
 C12 H12B 0.9600 . ?
 C12 H12C 0.9600 . ?
 C13 H13A 0.9300 . ?
 C13 H13B 0.9300 . ?
 C14 H14A 0.9600 . ?
 C14 H14B 0.9600 . ?
 C14 H14C 0.9600 . ?
 C15 H15A 0.9700 . ?
 C15 H15B 0.9700 . ?
 C15 C16 1.486(6) . ?
 C16 C17 1.402(6) . ?
 C16 C21 1.380(6) . ?
 C17 H17 0.9300 . ?
 C17 C18 1.373(7) . ?
 C18 H18 0.9300 . ?
 C18 C19 1.379(8) . ?
 C19 H19 0.9300 . ?
 C19 C20 1.370(7) . ?
 C20 H20 0.9300 . ?
 C20 C21 1.399(6) . ?
 C21 C22 1.511(6) . ?
 C22 H22A 0.9700 . ?
 C22 H22B 0.9700 . ?
 C22 C23 1.517(7) . ?
 C23 H23 0.9800 . ?
 C23 C24 1.553(6) . ?
 C24 C25 1.527(7) . ?
 C24 C28 1.546(5) . ?
 C25 C26 1.332(7) . ?
 C25 C27 1.488(8) . ?
 C26 H26A 0.9300 . ?
 C26 H26B 0.9300 . ?
 C27 H27A 0.9600 . ?
 C27 H27B 0.9600 . ?
 C27 H27C 0.9600 . ?
 C28 H28A 0.9600 . ?
 C28 H28B 0.9600 . ?
 C28 H28C 0.9600 . ?
 C29 H29A 0.9700 . ?
 C29 H29B 0.9700 . ?
 C29 C30 1.510(6) . ?
 C30 C31 1.404(6) . ?
 C30 C34 1.366(7) . ?
 C31 H31 0.9300 . ?
 C31 C32 1.386(7) . ?
 C32 H32 0.9300 . ?
 C32 C33 1.363(9) . ?
 C33 H33 0.9300 . ?
 C33 C35 1.382(7) . ?
 C34 C35 1.396(6) . ?
 C34 C36 1.500(6) . ?
 C35 H35 0.9300 . ?
 C36 H36A 0.9700 . ?
 C36 H36B 0.9700 . ?
 C36 C37 1.506(7) . ?
 C37 H37 0.9800 . ?
 C37 C38 1.543(6) . ?
 C38 C39 1.518(7) . ?
 C38 C42 1.549(5) . ?
 C39 C40 1.329(6) . ?
 C39 C41 1.498(7) . ?
 C40 H40A 0.9300 . ?
 C40 H40B 0.9300 . ?
 C41 H41A 0.9600 . ?
 C41 H41B 0.9600 . ?
 C41 H41C 0.9600 . ?
 C42 H42A 0.9600 . ?
 C42 H42B 0.9600 . ?
 C42 H42C 0.9600 . ?
 C43 H43A 0.9700 . ?
 C43 H43B 0.9700 . ?
 C43 C44 1.516(6) . ?
 C44 C45 1.384(7) . ?
 C44 C49 1.396(6) . ?
 C45 H45 0.9300 . ?
 C45 C46 1.395(7) . ?
 C46 H46 0.9300 . ?
 C46 C47 1.359(8) . ?
 C47 H47 0.9300 . ?
 C47 C48 1.371(7) . ?
 C48 H48 0.9300 . ?
 C48 C49 1.400(7) . ?
 C49 C50 1.497(7) . ?
 C50 H50A 0.9700 . ?
 C50 H50B 0.9700 . ?
 C50 C51 1.520(6) . ?
 C51 H51 0.9800 . ?
 C51 C52 1.543(6) . ?
 C52 C53 1.532(7) . ?
 C52 C56 1.526(7) . ?
 C53 C54 1.292(7) . ?
 C53 C55 1.503(6) . ?
 C54 H54A 0.9300 . ?
 C54 H54B 0.9300 . ?
 C55 H55A 0.9600 . ?
 C55 H55B 0.9600 . ?
 C55 H55C 0.9600 . ?
 C56 H56A 0.9600 . ?
 C56 H56B 0.9600 . ?
 C56 H56C 0.9600 . ?

loop_
  _geom_angle_atom_site_label_1
  _geom_angle_atom_site_label_2
  _geom_angle_atom_site_label_3
  _geom_angle
  _geom_angle_site_symmetry_1
  _geom_angle_site_symmetry_3
  _geom_angle_publ_flag
 C1 O1 C9 110.5(4) . . ?
 C10 O2 H2 109.5 . . ?
 C15 O3 C23 110.2(3) . . ?
 C24 O4 H4A 109.5 . . ?
 C37 O5 C29 110.3(3) . . ?
 C38 O6 H6A 109.5 . . ?
 C43 O7 C51 112.2(4) . . ?
 C52 O8 H8 109.5 . . ?
 O1 C1 H1A 108.9 . . ?
 O1 C1 H1B 108.9 . . ?
 O1 C1 C2 113.3(4) . . ?
 H1A C1 H1B 107.7 . . ?
 C2 C1 H1A 108.9 . . ?
 C2 C1 H1B 108.9 . . ?
 C3 C2 C1 120.2(4) . . ?
 C7 C2 C1 120.5(4) . . ?
 C7 C2 C3 119.3(5) . . ?
 C2 C3 H3 119.3 . . ?
 C4 C3 C2 121.5(5) . . ?
 C4 C3 H3 119.3 . . ?
 C3 C4 H4 120.4 . . ?
 C5 C4 C3 119.1(5) . . ?
 C5 C4 H4 120.4 . . ?
 C4 C5 H5 119.9 . . ?
 C4 C5 C6 120.2(5) . . ?
 C6 C5 H5 119.9 . . ?
 C5 C6 H6 119.7 . . ?
 C5 C6 C7 120.6(5) . . ?
 C7 C6 H6 119.7 . . ?
 C2 C7 C6 119.2(5) . . ?
 C2 C7 C8 119.8(4) . . ?
 C6 C7 C8 121.0(4) . . ?
 C7 C8 H8A 109.3 . . ?
 C7 C8 H8B 109.3 . . ?
 H8A C8 H8B 108.0 . . ?
 C9 C8 C7 111.6(4) . . ?
 C9 C8 H8A 109.3 . . ?
 C9 C8 H8B 109.3 . . ?
 O1 C9 C8 109.1(4) . . ?
 O1 C9 H9 107.8 . . ?
 O1 C9 C10 109.0(4) . . ?
 C8 C9 H9 107.8 . . ?
 C8 C9 C10 115.1(4) . . ?
 C10 C9 H9 107.8 . . ?
 O2 C10 C9 109.3(4) . . ?
 O2 C10 C11 110.6(4) . . ?
 O2 C10 C14 104.9(4) . . ?
 C11 C10 C9 110.6(4) . . ?
 C11 C10 C14 111.5(4) . . ?
 C14 C10 C9 109.7(4) . . ?
 C10 C11 C12 115.5(5) . . ?
 C13 C11 C10 123.2(5) . . ?
 C13 C11 C12 121.0(5) . . ?
 C11 C12 H12A 109.5 . . ?
 C11 C12 H12B 109.5 . . ?
 C11 C12 H12C 109.5 . . ?
 H12A C12 H12B 109.5 . . ?
 H12A C12 H12C 109.5 . . ?
 H12B C12 H12C 109.5 . . ?
 C11 C13 H13A 120.0 . . ?
 C11 C13 H13B 120.0 . . ?
 H13A C13 H13B 120.0 . . ?
 C10 C14 H14A 109.5 . . ?
 C10 C14 H14B 109.5 . . ?
 C10 C14 H14C 109.5 . . ?
 H14A C14 H14B 109.5 . . ?
 H14A C14 H14C 109.5 . . ?
 H14B C14 H14C 109.5 . . ?
 O3 C15 H15A 108.7 . . ?
 O3 C15 H15B 108.7 . . ?
 O3 C15 C16 114.3(4) . . ?
 H15A C15 H15B 107.6 . . ?
 C16 C15 H15A 108.7 . . ?
 C16 C15 H15B 108.7 . . ?
 C17 C16 C15 120.7(4) . . ?
 C21 C16 C15 119.9(4) . . ?
 C21 C16 C17 119.4(4) . . ?
 C16 C17 H17 119.6 . . ?
 C18 C17 C16 120.8(5) . . ?
 C18 C17 H17 119.6 . . ?
 C17 C18 H18 120.2 . . ?
 C17 C18 C19 119.6(5) . . ?
 C19 C18 H18 120.2 . . ?
 C18 C19 H19 119.8 . . ?
 C20 C19 C18 120.4(5) . . ?
 C20 C19 H19 119.8 . . ?
 C19 C20 H20 119.6 . . ?
 C19 C20 C21 120.8(5) . . ?
 C21 C20 H20 119.6 . . ?
 C16 C21 C20 119.1(5) . . ?
 C16 C21 C22 120.7(4) . . ?
 C20 C21 C22 120.2(4) . . ?
 C21 C22 H22A 109.8 . . ?
 C21 C22 H22B 109.8 . . ?
 C21 C22 C23 109.5(4) . . ?
 H22A C22 H22B 108.2 . . ?
 C23 C22 H22A 109.8 . . ?
 C23 C22 H22B 109.8 . . ?
 O3 C23 C22 109.6(4) . . ?
 O3 C23 H23 108.5 . . ?
 O3 C23 C24 107.8(3) . . ?
 C22 C23 H23 108.5 . . ?
 C22 C23 C24 113.7(4) . . ?
 C24 C23 H23 108.5 . . ?
 O4 C24 C23 111.1(4) . . ?
 O4 C24 C25 111.7(4) . . ?
 O4 C24 C28 105.3(4) . . ?
 C25 C24 C23 110.3(4) . . ?
 C25 C24 C28 109.0(4) . . ?
 C28 C24 C23 109.3(4) . . ?
 C26 C25 C24 121.6(6) . . ?
 C26 C25 C27 119.8(5) . . ?
 C27 C25 C24 118.3(5) . . ?
 C25 C26 H26A 120.0 . . ?
 C25 C26 H26B 120.0 . . ?
 H26A C26 H26B 120.0 . . ?
 C25 C27 H27A 109.5 . . ?
 C25 C27 H27B 109.5 . . ?
 C25 C27 H27C 109.5 . . ?
 H27A C27 H27B 109.5 . . ?
 H27A C27 H27C 109.5 . . ?
 H27B C27 H27C 109.5 . . ?
 C24 C28 H28A 109.5 . . ?
 C24 C28 H28B 109.5 . . ?
 C24 C28 H28C 109.5 . . ?
 H28A C28 H28B 109.5 . . ?
 H28A C28 H28C 109.5 . . ?
 H28B C28 H28C 109.5 . . ?
 O5 C29 H29A 109.0 . . ?
 O5 C29 H29B 109.0 . . ?
 O5 C29 C30 113.0(4) . . ?
 H29A C29 H29B 107.8 . . ?
 C30 C29 H29A 109.0 . . ?
 C30 C29 H29B 109.0 . . ?
 C31 C30 C29 119.1(5) . . ?
 C34 C30 C29 120.3(4) . . ?
 C34 C30 C31 120.6(5) . . ?
 C30 C31 H31 120.4 . . ?
 C32 C31 C30 119.3(6) . . ?
 C32 C31 H31 120.4 . . ?
 C31 C32 H32 120.0 . . ?
 C33 C32 C31 119.9(6) . . ?
 C33 C32 H32 120.0 . . ?
 C32 C33 H33 119.4 . . ?
 C32 C33 C35 121.1(6) . . ?
 C35 C33 H33 119.4 . . ?
 C30 C34 C35 119.5(5) . . ?
 C30 C34 C36 120.2(4) . . ?
 C35 C34 C36 120.3(5) . . ?
 C33 C35 C34 119.6(6) . . ?
 C33 C35 H35 120.2 . . ?
 C34 C35 H35 120.2 . . ?
 C34 C36 H36A 109.4 . . ?
 C34 C36 H36B 109.4 . . ?
 C34 C36 C37 111.3(4) . . ?
 H36A C36 H36B 108.0 . . ?
 C37 C36 H36A 109.4 . . ?
 C37 C36 H36B 109.4 . . ?
 O5 C37 C36 109.0(4) . . ?
 O5 C37 H37 108.2 . . ?
 O5 C37 C38 107.4(3) . . ?
 C36 C37 H37 108.2 . . ?
 C36 C37 C38 115.8(4) . . ?
 C38 C37 H37 108.2 . . ?
 O6 C38 C37 111.0(4) . . ?
 O6 C38 C39 111.9(4) . . ?
 O6 C38 C42 104.5(4) . . ?
 C37 C38 C42 109.5(4) . . ?
 C39 C38 C37 111.4(4) . . ?
 C39 C38 C42 108.3(4) . . ?
 C40 C39 C38 121.1(5) . . ?
 C40 C39 C41 120.8(5) . . ?
 C41 C39 C38 117.9(5) . . ?
 C39 C40 H40A 120.0 . . ?
 C39 C40 H40B 120.0 . . ?
 H40A C40 H40B 120.0 . . ?
 C39 C41 H41A 109.5 . . ?
 C39 C41 H41B 109.5 . . ?
 C39 C41 H41C 109.5 . . ?
 H41A C41 H41B 109.5 . . ?
 H41A C41 H41C 109.5 . . ?
 H41B C41 H41C 109.5 . . ?
 C38 C42 H42A 109.5 . . ?
 C38 C42 H42B 109.5 . . ?
 C38 C42 H42C 109.5 . . ?
 H42A C42 H42B 109.5 . . ?
 H42A C42 H42C 109.5 . . ?
 H42B C42 H42C 109.5 . . ?
 O7 C43 H43A 108.9 . . ?
 O7 C43 H43B 108.9 . . ?
 O7 C43 C44 113.4(4) . . ?
 H43A C43 H43B 107.7 . . ?
 C44 C43 H43A 108.9 . . ?
 C44 C43 H43B 108.9 . . ?
 C45 C44 C43 120.1(5) . . ?
 C45 C44 C49 120.2(5) . . ?
 C49 C44 C43 119.7(4) . . ?
 C44 C45 H45 119.7 . . ?
 C44 C45 C46 120.6(6) . . ?
 C46 C45 H45 119.7 . . ?
 C45 C46 H46 120.4 . . ?
 C47 C46 C45 119.1(6) . . ?
 C47 C46 H46 120.4 . . ?
 C46 C47 H47 119.4 . . ?
 C46 C47 C48 121.1(6) . . ?
 C48 C47 H47 119.4 . . ?
 C47 C48 H48 119.5 . . ?
 C47 C48 C49 121.0(6) . . ?
 C49 C48 H48 119.5 . . ?
 C44 C49 C48 117.9(5) . . ?
 C44 C49 C50 119.5(4) . . ?
 C48 C49 C50 122.6(5) . . ?
 C49 C50 H50A 109.2 . . ?
 C49 C50 H50B 109.2 . . ?
 C49 C50 C51 112.3(4) . . ?
 H50A C50 H50B 107.9 . . ?
 C51 C50 H50A 109.2 . . ?
 C51 C50 H50B 109.2 . . ?
 O7 C51 C50 107.6(4) . . ?
 O7 C51 H51 108.2 . . ?
 O7 C51 C52 108.6(4) . . ?
 C50 C51 H51 108.2 . . ?
 C50 C51 C52 115.8(4) . . ?
 C52 C51 H51 108.2 . . ?
 O8 C52 C51 109.9(4) . . ?
 O8 C52 C53 110.4(4) . . ?
 O8 C52 C56 105.2(4) . . ?
 C53 C52 C51 111.1(4) . . ?
 C56 C52 C51 110.3(4) . . ?
 C56 C52 C53 109.8(5) . . ?
 C54 C53 C52 123.1(5) . . ?
 C54 C53 C55 121.0(5) . . ?
 C55 C53 C52 115.8(5) . . ?
 C53 C54 H54A 120.0 . . ?
 C53 C54 H54B 120.0 . . ?
 H54A C54 H54B 120.0 . . ?
 C53 C55 H55A 109.5 . . ?
 C53 C55 H55B 109.5 . . ?
 C53 C55 H55C 109.5 . . ?
 H55A C55 H55B 109.5 . . ?
 H55A C55 H55C 109.5 . . ?
 H55B C55 H55C 109.5 . . ?
 C52 C56 H56A 109.5 . . ?
 C52 C56 H56B 109.5 . . ?
 C52 C56 H56C 109.5 . . ?
 H56A C56 H56B 109.5 . . ?
 H56A C56 H56C 109.5 . . ?
 H56B C56 H56C 109.5 . . ?

loop_
  _geom_torsion_atom_site_label_1
  _geom_torsion_atom_site_label_2
  _geom_torsion_atom_site_label_3
  _geom_torsion_atom_site_label_4
  _geom_torsion
  _geom_torsion_site_symmetry_1
  _geom_torsion_site_symmetry_2
  _geom_torsion_site_symmetry_3
  _geom_torsion_site_symmetry_4
  _geom_torsion_publ_flag
 O1 C1 C2 C3 164.2(4) . . . . ?
 O1 C1 C2 C7 -16.4(7) . . . . ?
 O1 C9 C10 O2 78.2(5) . . . . ?
 O1 C9 C10 C11 -43.9(5) . . . . ?
 O1 C9 C10 C14 -167.3(4) . . . . ?
 O2 C10 C11 C12 -175.3(4) . . . . ?
 O2 C10 C11 C13 10.3(8) . . . . ?
 O3 C15 C16 C17 165.3(5) . . . . ?
 O3 C15 C16 C21 -17.6(7) . . . . ?
 O3 C23 C24 O4 75.4(5) . . . . ?
 O3 C23 C24 C25 -49.0(5) . . . . ?
 O3 C23 C24 C28 -168.8(4) . . . . ?
 O4 C24 C25 C26 12.8(7) . . . . ?
 O4 C24 C25 C27 -172.9(4) . . . . ?
 O5 C29 C30 C31 165.1(4) . . . . ?
 O5 C29 C30 C34 -17.1(7) . . . . ?
 O5 C37 C38 O6 76.9(5) . . . . ?
 O5 C37 C38 C39 -48.5(5) . . . . ?
 O5 C37 C38 C42 -168.2(4) . . . . ?
 O6 C38 C39 C40 10.8(6) . . . . ?
 O6 C38 C39 C41 -173.0(4) . . . . ?
 O7 C43 C44 C45 164.8(5) . . . . ?
 O7 C43 C44 C49 -15.0(7) . . . . ?
 O7 C51 C52 O8 76.5(5) . . . . ?
 O7 C51 C52 C53 -46.0(5) . . . . ?
 O7 C51 C52 C56 -168.0(4) . . . . ?
 O8 C52 C53 C54 8.6(8) . . . . ?
 O8 C52 C53 C55 -175.1(5) . . . . ?
 C1 O1 C9 C8 -69.3(4) . . . . ?
 C1 O1 C9 C10 164.3(3) . . . . ?
 C1 C2 C3 C4 -179.6(5) . . . . ?
 C1 C2 C7 C6 -179.7(5) . . . . ?
 C1 C2 C7 C8 -1.4(7) . . . . ?
 C2 C3 C4 C5 -0.4(9) . . . . ?
 C2 C7 C8 C9 -14.9(7) . . . . ?
 C3 C2 C7 C6 -0.4(8) . . . . ?
 C3 C2 C7 C8 177.9(5) . . . . ?
 C3 C4 C5 C6 -0.9(9) . . . . ?
 C4 C5 C6 C7 1.6(9) . . . . ?
 C5 C6 C7 C2 -0.9(8) . . . . ?
 C5 C6 C7 C8 -179.2(5) . . . . ?
 C6 C7 C8 C9 163.4(5) . . . . ?
 C7 C2 C3 C4 1.0(8) . . . . ?
 C7 C8 C9 O1 48.9(5) . . . . ?
 C7 C8 C9 C10 171.8(4) . . . . ?
 C8 C9 C10 O2 -44.7(6) . . . . ?
 C8 C9 C10 C11 -166.8(4) . . . . ?
 C8 C9 C10 C14 69.8(5) . . . . ?
 C9 O1 C1 C2 52.0(5) . . . . ?
 C9 C10 C11 C12 -54.0(6) . . . . ?
 C9 C10 C11 C13 131.6(6) . . . . ?
 C14 C10 C11 C12 68.3(6) . . . . ?
 C14 C10 C11 C13 -106.1(7) . . . . ?
 C15 O3 C23 C22 -69.5(5) . . . . ?
 C15 O3 C23 C24 166.3(4) . . . . ?
 C15 C16 C17 C18 178.2(5) . . . . ?
 C15 C16 C21 C20 -178.9(5) . . . . ?
 C15 C16 C21 C22 3.1(7) . . . . ?
 C16 C17 C18 C19 -0.5(9) . . . . ?
 C16 C21 C22 C23 -20.1(7) . . . . ?
 C17 C16 C21 C20 -1.6(8) . . . . ?
 C17 C16 C21 C22 -179.7(5) . . . . ?
 C17 C18 C19 C20 0.7(9) . . . . ?
 C18 C19 C20 C21 -1.4(9) . . . . ?
 C19 C20 C21 C16 1.9(9) . . . . ?
 C19 C20 C21 C22 179.9(5) . . . . ?
 C20 C21 C22 C23 161.9(5) . . . . ?
 C21 C16 C17 C18 1.0(8) . . . . ?
 C21 C22 C23 O3 52.1(5) . . . . ?
 C21 C22 C23 C24 172.8(4) . . . . ?
 C22 C23 C24 O4 -46.3(5) . . . . ?
 C22 C23 C24 C25 -170.7(4) . . . . ?
 C22 C23 C24 C28 69.4(5) . . . . ?
 C23 O3 C15 C16 50.6(6) . . . . ?
 C23 C24 C25 C26 136.8(5) . . . . ?
 C23 C24 C25 C27 -48.8(6) . . . . ?
 C28 C24 C25 C26 -103.2(6) . . . . ?
 C28 C24 C25 C27 71.2(6) . . . . ?
 C29 O5 C37 C36 -69.3(5) . . . . ?
 C29 O5 C37 C38 164.5(4) . . . . ?
 C29 C30 C31 C32 178.9(5) . . . . ?
 C29 C30 C34 C35 -179.1(5) . . . . ?
 C29 C30 C34 C36 2.3(8) . . . . ?
 C30 C31 C32 C33 -1.5(9) . . . . ?
 C30 C34 C35 C33 2.0(8) . . . . ?
 C30 C34 C36 C37 -19.5(7) . . . . ?
 C31 C30 C34 C35 -1.4(8) . . . . ?
 C31 C30 C34 C36 -180.0(5) . . . . ?
 C31 C32 C33 C35 2.3(10) . . . . ?
 C32 C33 C35 C34 -2.5(10) . . . . ?
 C34 C30 C31 C32 1.1(8) . . . . ?
 C34 C36 C37 O5 52.0(6) . . . . ?
 C34 C36 C37 C38 173.2(4) . . . . ?
 C35 C34 C36 C37 162.0(5) . . . . ?
 C36 C34 C35 C33 -179.4(5) . . . . ?
 C36 C37 C38 O6 -45.1(5) . . . . ?
 C36 C37 C38 C39 -170.5(4) . . . . ?
 C36 C37 C38 C42 69.8(6) . . . . ?
 C37 O5 C29 C30 50.7(5) . . . . ?
 C37 C38 C39 C40 135.7(5) . . . . ?
 C37 C38 C39 C41 -48.1(6) . . . . ?
 C42 C38 C39 C40 -103.9(5) . . . . ?
 C42 C38 C39 C41 72.3(5) . . . . ?
 C43 O7 C51 C50 -69.3(5) . . . . ?
 C43 O7 C51 C52 164.7(4) . . . . ?
 C43 C44 C45 C46 179.3(5) . . . . ?
 C43 C44 C49 C48 -179.5(5) . . . . ?
 C43 C44 C49 C50 0.3(7) . . . . ?
 C44 C45 C46 C47 1.7(9) . . . . ?
 C44 C49 C50 C51 -18.7(7) . . . . ?
 C45 C44 C49 C48 0.8(8) . . . . ?
 C45 C44 C49 C50 -179.5(5) . . . . ?
 C45 C46 C47 C48 -2.3(10) . . . . ?
 C46 C47 C48 C49 2.2(10) . . . . ?
 C47 C48 C49 C44 -1.4(8) . . . . ?
 C47 C48 C49 C50 178.9(5) . . . . ?
 C48 C49 C50 C51 161.0(5) . . . . ?
 C49 C44 C45 C46 -1.0(8) . . . . ?
 C49 C50 C51 O7 51.2(6) . . . . ?
 C49 C50 C51 C52 172.9(4) . . . . ?
 C50 C51 C52 O8 -44.7(6) . . . . ?
 C50 C51 C52 C53 -167.1(5) . . . . ?
 C50 C51 C52 C56 70.8(6) . . . . ?
 C51 O7 C43 C44 50.5(6) . . . . ?
 C51 C52 C53 C54 130.7(6) . . . . ?
 C51 C52 C53 C55 -52.9(7) . . . . ?
 C56 C52 C53 C54 -106.9(7) . . . . ?
 C56 C52 C53 C55 69.4(6) . . . . ?
